# Supplementary material for: Accounting for deep soil carbon in tropical forest conservation payments
Source: Sci Rep. 2024 Jul 22;14:16772. doi: 10.1038/s41598-024-65138-6 (PMC11263576; doi:10.1038/s41598-024-65138-6)
Supplement: Supplementary file 2 — Data S1. [file 41598_2024_65138_MOESM2_ESM.xlsx]

## Sheet: metadata
Abbreviations:
C = Carbon
dw = dry weight
AB_X = aboveground biomass
ABC_X = aboveground carbon in biomass
t = tonne
Kg = Kilogram
g = gram
ha = hectare
m = meter
cm = centimeter
mm = millimeter
Plot ID is Plot_age(year), where age denotes the age of the oil palm plantation at time of sampling, and year corresponds to the year it was established
References:
Asari, N., Suratman, M. N., Jaafar, J. & Khalid, M. in 4th International Conference on Biology, Environment and Chemistry Vol. 58 (IACSIT Press, Singapore, 2013).
Zemp, C.D. et al. 2023. Tree islands enhance biodiversity and functioning in oil palm landscapes. Nature 618, 316-321, doi: https://doi.org/10.1038/s41586-023-06086-5
Kotowska, M. M., Leuschner, C., Triadiati, T., Meriem, S. & Hertel, D. Quantifying above- and belowground biomass carbon loss with forest conversion in tropical lowlands of Sumatra (Indonesia). Global Change Biology 21, 3620-3634, doi:10.1111/gcb.12979 (2015).
Syahrinudin, S. The potential of oil palm and forest plantations for carbon sequestration on degraded land in Indonesia. Ecology and Development Series Vol. 28 (Cuvillier Verlag Göttingen, 2005)

## Sheet: Length and dw_oil palm leaves
Tree	Leaf	Leaf lenght (m)	Dry weight (g)
1	OP-SL1	0.56	170
1	OP-SL2	0.8	225
1	OP-SL3	0.7	207.5
1	OP-SL4	0.34	90.4
1	OP-SL5	0.39	82
2	OP-SL6	0.25	78.8
2	OP-SL7	0.78	252.8
2	OP-SL8	0.91	257.8
2	OP-SL9	0.83	252.5
2	OP-SL10	0.55	115.7
3	OP-SL11	0.58	168.5
3	OP-SL12	0.8	262.8
3	OP-SL13	0.72	245.2
3	OP-SL14	0.41	134.1
3	OP-SL15	0.69	235.8
4	OP-SL16	0.91	238.8
4	OP-SL17	0.81	245.3
4	OP-SL18	0.88	258.8
4	OP-SL19	0.37	84.2
4	OP-SL20	0.51	111.3
5	OP-SL21	0.76	259.3
5	OP-SL22	0.68	222.2
5	OP-SL23	0.25	70.3
5	OP-SL24	0.34	105.2
5	OP-SL25	0.52	167.7

## Sheet: Aboveground biomass and carbon
Plot ID: Plot_3 months(2018)												Plot ID: Plot_3 yrs(2015)									Plot ID: Plot_5 yrs(2013)									Plot ID: Plot_7 yrs(2011)									Plot ID: Plot_9 yrs(2009)									Plot ID: Plot_11 yrs(2007)
Tree number	Lenght leaf (m)	Biomass (g) - from equation in tab "Length and dw_oil palm leaves"	Carbon in fronds (g), (47.78 %; Table S3)	Total biomass (g)	Total C in biomass (g)	Total biomass, tonne/m-2	Total C in biomass, tonne/m-2	Total biomass (tonne/ha)	Total C in biomass (tonne/ha)			Sub-plot	Common name	Height (m)	AB_Oil Palm (kg)_allometric equation from Asari et al. 2013 and Zemp et al. 2023	ABC_Oil palm (kg C) based on a 42.1% C concentration of stem wood for oil palm (Kotowska et al. 2015)	AB_Oil Palm (Kg ha-1)	ABC_Oil Palm (Kg C ha-1)	AB_Oil Palm (tonne ha-1)	ABC_Oil Palm ( tonne C ha-1)	Sub-plot	Common name	Height (m)	AB_Oil Palm (kg)_allometric equation from Asari et al. 2013 and Zemp et al. 2023	ABC_Oil palm (kg C) based on a 42.1% C concentration of stem wood for oil palm (Kotowska et al. 2015)	AB_Oil Palm (Kg ha-1)	ABC_Oil Palm (Kg C ha-1)	AB_Oil Palm (tonne ha-1)	ABC_Oil Palm ( tonne C ha-1)	Sub-plot	Common name	Height (m)	AB_Oil Palm (kg)_allometric equation from Asari et al. 2013 and Zemp et al. 2023	ABC_Oil palm (kg C) based on a 42.1% C concentration of stem wood for oil palm (Kotowska et al. 2015)	AB_Oil Palm (Kg ha-1)	ABC_Oil Palm (Kg C ha-1)	AB_Oil Palm (tonne ha-1)	ABC_Oil Palm ( tonne C ha-1)	Sub-plot	Common name	Height (m)	AB_Oil Palm (kg)_allometric equation from Asari et al. 2013 and Zemp et al. 2023	ABCarbon_Oil palm (kg C) Asari et al. 2013	AB_Oil Palm (Kg ha-1)	ABC_Oil Palm (Kg C ha-1)	AB_Oil Palm (tonne ha-1)	ABC_Oil Palm ( tonne C ha-1)	Sub-plot	Common name
1	1.11	340.699	162.786	116631	55726.4	7.28945e-05	3.4829e-05	0.728945	0.34829			00	Elaeis Guineensis	1.6	107.788	45.3787	11634.9	4898.28	11.6349	4.89828	00	Elaeis Guineensis	1.5	100.608	42.3561	13877.4	5842.37	13.8774	5.84237	00	Elaeis Guineensis	2.3	158.046	66.5373	23524.5	9903.82	23.5245	9.90382	00	Elaeis Guineensis	3.1	215.483	90.7186	31109.2	13097	31.1092	13.097	00	Elaeis Guineensis
	2	625.802	299.008									00	Elaeis Guineensis	1.3	86.2489	36.3108					10	Elaeis Guineensis	0.8	50.3504	21.1975					01	Elaeis Guineensis	2	136.507	57.4694					00	Elaeis Guineensis	3.7	258.562	108.854					01	Elaeis Guineensis
	1.08	331.089	158.194									00	Elaeis Guineensis	1.5	100.608	42.3561					20	Elaeis Guineensis	1.7	114.968	48.4014					02	Elaeis Guineensis	4.2	294.46	123.968					01	Elaeis Guineensis	3.8	265.741	111.877					02	Elaeis Guineensis
	0.83	251.004	119.93									01	Elaeis Guineensis	1.2	79.0692	33.2881					20	Elaeis Guineensis	1.6	107.788	45.3787					03	Elaeis Guineensis	3.3	229.843	96.7639					02	Elaeis Guineensis	3.3	229.843	96.7639					02	Elaeis Guineensis
	1.6	497.666	237.785									02	Elaeis Guineensis	1.4	93.4286	39.3334					30	Elaeis Guineensis	2.3	158.046	66.5373					13	Elaeis Guineensis	2.9	201.124	84.6732					03	Elaeis Guineensis	2.6	179.585	75.6053					03	Elaeis Guineensis
	1.25	385.547	184.214									03	Elaeis Guineensis	1.4	93.4286	39.3334					31	Elaeis Guineensis	1.7	114.968	48.4014					13	Elaeis Guineensis	3.2	222.663	93.7412					13	Elaeis Guineensis	2.9	201.124	84.6732					13	Elaeis Guineensis
	1.22	375.937	179.623									13	Elaeis Guineensis	1.3	86.2489	36.3108					31	Elaeis Guineensis	2.1	143.686	60.492					12	Elaeis Guineensis	3.5	244.202	102.809					13	Elaeis Guineensis	3.9	272.921	114.9					12	Elaeis Guineensis
	1.05	321.479	153.603									12	Elaeis Guineensis	1.5	100.608	42.3561					21	Elaeis Guineensis	1.8	122.147	51.4241					11	Elaeis Guineensis	3.3	229.843	96.7639					12	Elaeis Guineensis	3.2	222.663	93.7412					11	Elaeis Guineensis
	1.29	398.361	190.337									12	Elaeis Guineensis	1.3	86.2489	36.3108					11	Elaeis Guineensis	1.6	107.788	45.3787					10	Elaeis Guineensis	2.9	201.124	84.6732					11	Elaeis Guineensis	5	351.898	148.149					11	Elaeis Guineensis
	1.22	375.937	179.623									11	Elaeis Guineensis	1.4	93.4286	39.3334					01	Elaeis Guineensis	1.3	86.2489	36.3108					21	Elaeis Guineensis	3.1	215.483	90.7186					10	Elaeis Guineensis	3.6	251.382	105.832					11	Elaeis Guineensis
	1.74	542.514	259.213									10	Elaeis Guineensis	1.5	100.608	42.3561					01	Elaeis Guineensis	1.4	93.4286	39.3334					22	Elaeis Guineensis	2.9	201.124	84.6732					20	Elaeis Guineensis	2.7	186.765	78.6279					20	Elaeis Guineensis
	1	305.462	145.95									20	Elaeis Guineensis	1.6	107.788	45.3787					02	Elaeis Guineensis	1.3	86.2489	36.3108					22	Elaeis Guineensis	2.8	193.944	81.6506					21	Elaeis Guineensis	2.4	165.226	69.56					20	Elaeis Guineensis
	0.64	190.14	90.8487									20	Elaeis Guineensis	1.2	79.0692	33.2881					02	Elaeis Guineensis	1.9	129.327	54.4467					23	Elaeis Guineensis	3	208.304	87.6959					22	Elaeis Guineensis	4.4	308.82	130.013					21	Elaeis Guineensis
	1.23	379.14	181.153									20	Elaeis Guineensis	1.1	71.8895	30.2655					12	Elaeis Guineensis	1.8	122.147	51.4241					23	Elaeis Guineensis	2.7	186.765	78.6279					22	Elaeis Guineensis	2.7	186.765	78.6279					22	Elaeis Guineensis
	0.69	206.157	98.5016									21	Elaeis Guineensis	1.7	114.968	48.4014					12	Elaeis Guineensis	1.1	71.8895	30.2655					33	Elaeis Guineensis	1.6	107.788	45.3787					23	Elaeis Guineensis	3.6	251.382	105.832					23	Elaeis Guineensis
	1	305.462	145.95									22	Elaeis Guineensis	1.2	79.0692	33.2881					22	Elaeis Guineensis	2.1	143.686	60.492					32	Elaeis Guineensis	2.3	158.046	66.5373					23	Elaeis Guineensis	3.4	237.023	99.7865					23	Elaeis Guineensis
	1.38	427.191	204.112									23	Elaeis Guineensis	1.6	107.788	45.3787					32	Elaeis Guineensis	1.7	114.968	48.4014					32	Elaeis Guineensis	3.1	215.483	90.7186					33	Elaeis Guineensis	3	208.304	87.6959					33	Elaeis Guineensis
2	1.18	363.123	173.5									33	Elaeis Guineensis	0.7	43.1707	18.1749					23	Elaeis Guineensis	2.2	150.866	63.5147					30	Elaeis Guineensis	3	208.304	87.6959					32	Elaeis Guineensis	4.4	308.82	130.013					32	Elaeis Guineensis
	1.66	516.886	246.968									32	Elaeis Guineensis	0.8	50.3504	21.1975					13	Elaeis Guineensis	1.6	107.788	45.3787					30	Elaeis Guineensis	2.2	150.866	63.5147					32	Elaeis Guineensis	3.2	222.663	93.7412					31	Elaeis Guineensis
	1.26	388.75	185.745									31	Elaeis Guineensis	1.3	86.2489	36.3108					03	Elaeis Guineensis	1.4	93.4286	39.3334							Col_sum:	3763.92	1584.61					31	Elaeis Guineensis	3.3	229.843	96.7639					30	Elaeis Guineensis
	1.51	468.835	224.01									30	Elaeis Guineensis	0.5	28.8113	12.1296							Col_sum:	2220.38	934.779														30	Elaeis Guineensis	3.2	222.663	93.7412
	1.43	443.208	211.765									30	Elaeis Guineensis	1	64.7098	27.2428																									Col_sum:	4977.47	2095.52
	1.65	513.683	245.438											Col_sum:	1861.58	783.724
	1.2	369.53	176.561
	1.64	510.48	243.907
	1.07	327.886	156.664
	1.15	353.513	168.909
	1.31	404.767	193.398
	0.93	283.038	135.236
	1.68	523.293	250.029
	1.22	375.937	179.623
	0.47	135.682	64.8288
	0.42	119.665	57.1758
3	1.11	340.699	162.786
	1.45	449.615	214.826
	0.79	238.191	113.807
	1.58	491.259	234.724
	1.82	568.141	271.458
	1	305.462	145.95
	1.2	369.53	176.561
	1.29	398.361	190.337
	1.59	494.463	236.254
	2	625.802	299.008
	1.18	363.123	173.5
	0.8	241.394	115.338
	1.34	414.378	197.99
	1.49	462.429	220.948
	1.68	523.293	250.029
	1.25	385.547	184.214
	1.66	516.886	246.968
	1.26	388.75	185.745
	0.96	292.648	139.827
	0.42	119.665	57.1758
4	0.43	122.868	58.7064
	0.82	247.801	118.399
	0.44	126.072	60.237
	1.41	436.801	208.704
	0.77	231.784	110.746
	1.05	321.479	153.603
	1.09	334.293	159.725
	1.17	359.92	171.97
	1.21	372.733	178.092
	1.16	356.716	170.439
	0.96	292.648	139.827
	1.28	395.157	188.806
	1.01	308.665	147.48
	1.17	359.92	171.97
	1.37	423.988	202.581
	1.17	359.92	171.97
	0.91	276.631	132.174
	0.37	103.648	49.5229
	0.62	183.733	87.7875
	1.23	379.14	181.153
5	1.35	417.581	199.52
	0.7	209.36	100.032
	1.3	401.564	191.867
	1.18	363.123	173.5
	0.81	244.597	116.869
	0.97	295.852	141.358
	1.1	337.496	161.256
	0.67	199.75	95.4405
	1.58	491.259	234.724
	1.54	478.446	228.601
	1.02	311.869	149.011
	1.08	331.089	158.194
	1.11	340.699	162.786
	1.23	379.14	181.153
	0.67	199.75	95.4405
	0.94	286.242	136.766
	0.68	202.953	96.971
	0.93	283.038	135.236
6	0.63	186.936	89.3181
	0.87	263.818	126.052
	0.96	292.648	139.827
	0.95	289.445	138.297
	1.03	315.072	150.541
	1.22	375.937	179.623
	1.15	353.513	168.909
	0.73	218.97	104.624
	0.84	254.208	121.46
	0.73	218.97	104.624
	0.71	212.563	101.563
	0.45	129.275	61.7676
	0.88	267.021	127.583
	0.99	302.259	144.419
	0.77	231.784	110.746
	1.17	359.92	171.97
	0.98	299.055	142.889
	0.55	161.309	77.0734
7	1.23	379.14	181.153
	0.95	289.445	138.297
	1.62	504.073	240.846
	1.71	532.903	254.621
	1.52	472.039	225.54
	1.32	407.971	194.928
	0.4	113.258	54.1147
	0.87	263.818	126.052
	0.39	110.055	52.5841
	1.87	584.158	279.111
	0.26	68.4104	32.6865
	0.47	135.682	64.8288
	1.34	414.378	197.99
	0.93	283.038	135.236
	1.45	449.615	214.826
	1.74	542.514	259.213
	1.52	472.039	225.54
	1.04	318.276	152.072
8	1.38	427.191	204.112
	1.26	388.75	185.745
	1.93	603.378	288.294
	2.08	651.429	311.253
	1.71	532.903	254.621
	1.05	321.479	153.603
	1.79	558.531	266.866
	1.54	478.446	228.601
	1.05	321.479	153.603
	0.53	154.902	74.0123
	1.62	504.073	240.846
	0.87	263.818	126.052
	1.05	321.479	153.603
	1.21	372.733	178.092
9	1.27	391.954	187.276
	1.65	513.683	245.438
	0.92	279.835	133.705
	2.15	673.853	321.967
	1.34	414.378	197.99
	1.8	561.734	268.397
	1.89	590.565	282.172
	0.32	87.6308	41.87
	0.72	215.767	103.093
	0.86	260.614	124.522
	1.85	577.751	276.049
	1.82	568.141	271.458
	0.99	302.259	144.419
10	1	305.462	145.95
	1.12	343.903	164.317
	0.7	209.36	100.032
	0.76	228.58	109.216
	1.13	347.106	165.847
	0.69	206.157	98.5016
	1.5	465.632	222.479
	1.25	385.547	184.214
	1.56	484.852	231.662
	1.07	327.886	156.664
	1.63	507.276	242.377
	0.95	289.445	138.297
	0.87	263.818	126.052
	0.68	202.953	96.971
	1.36	420.784	201.051
	1	305.462	145.95
	1.16	356.716	170.439
	1.34	414.378	197.99
	0.74	222.174	106.155
	1.25	385.547	184.214
11	0.95	289.445	138.297
	0.81	244.597	116.869
	1.26	388.75	185.745
	1.04	318.276	152.072
	1.27	391.954	187.276
	1.45	449.615	214.826
	0.61	180.529	86.2569
	1.37	423.988	202.581
	0.61	180.529	86.2569
	0.4	113.258	54.1147
	1.12	343.903	164.317
	1.62	504.073	240.846
	1.27	391.954	187.276
	1.35	417.581	199.52
	1.49	462.429	220.948
	1.13	347.106	165.847
	1.45	449.615	214.826
	0.41	116.461	55.6453
	1.08	331.089	158.194
12	1.4	433.598	207.173
	0.62	183.733	87.7875
	1.56	484.852	231.662
	1.32	407.971	194.928
	1.87	584.158	279.111
	1.65	513.683	245.438
	1.42	440.005	210.234
	1.17	359.92	171.97
	0.78	234.987	112.277
	1.17	359.92	171.97
	1.51	468.835	224.01
	0.63	186.936	89.3181
	1.4	433.598	207.173
	0.94	286.242	136.766
	1.35	417.581	199.52
	1.71	532.903	254.621
	1.63	507.276	242.377
	1.42	440.005	210.234
	1.41	436.801	208.704
13	0.86	260.614	124.522
	0.4	113.258	54.1147
	1.29	398.361	190.337
	1.03	315.072	150.541
	0.97	295.852	141.358
	1.46	452.818	216.357
	1.02	311.869	149.011
	1.67	520.09	248.499
	1.53	475.242	227.071
	1.23	379.14	181.153
	0.66	196.546	93.9099
	1.27	391.954	187.276
	1.86	580.954	277.58
	1.17	359.92	171.97
	0.92	279.835	133.705
	1.79	558.531	266.866
	1.33	411.174	196.459
14	1.22	375.937	179.623
	0.92	279.835	133.705
	0.45	129.275	61.7676
	0.67	199.75	95.4405
	1.22	375.937	179.623
	1.02	311.869	149.011
	1.32	407.971	194.928
	0.24	62.0036	29.6253
	0.89	270.225	129.113
	1.33	411.174	196.459
	0.48	138.885	66.3593
	1.32	407.971	194.928
	1	305.462	145.95
	1.15	353.513	168.909
	1.04	318.276	152.072
	0.98	299.055	142.889
	0.71	212.563	101.563
	1.17	359.92	171.97
	1.44	446.412	213.295
15	1.33	411.174	196.459
	0.98	299.055	142.889
	1.82	568.141	271.458
	1.48	459.225	219.418
	0.45	129.275	61.7676
	0.65	193.343	92.3793
	0.6	177.326	84.7264
	0.69	206.157	98.5016
	0.72	215.767	103.093
	0.43	122.868	58.7064
	1.76	548.92	262.274
	1.84	574.548	274.519
	1.87	584.158	279.111
	1.72	536.107	256.152
	0.99	302.259	144.419
	2.07	648.226	309.722
	1.19	366.327	175.031
	1.49	462.429	220.948
	1.62	504.073	240.846
16	1.11	340.699	162.786
	1.12	343.903	164.317
	0.7	209.36	100.032
	1.05	321.479	153.603
	1.15	353.513	168.909
	1.1	337.496	161.256
	1	305.462	145.95
	1.13	347.106	165.847
	1.16	356.716	170.439
	1.13	347.106	165.847
	0.88	267.021	127.583
	0.65	193.343	92.3793
	1.05	321.479	153.603
	1.22	375.937	179.623
	0.65	193.343	92.3793
	0.98	299.055	142.889
	1.27	391.954	187.276
	1.24	382.344	182.684
	0.92	279.835	133.705
17	1.35	417.581	199.52
	2.26	709.09	338.803
	1.7	529.7	253.091
	1.55	481.649	230.132
	2.1	657.836	314.314
	1.12	343.903	164.317
	1.9	593.768	283.702
	1.59	494.463	236.254
	1.42	440.005	210.234
	0.96	292.648	139.827
	0.61	180.529	86.2569
	1.4	433.598	207.173
	1.79	558.531	266.866
	1.09	334.293	159.725
	1.48	459.225	219.418
18	0.93	283.038	135.236
	0.27	71.6138	34.2171
	0.77	231.784	110.746
	0.94	286.242	136.766
	1	305.462	145.95
	1.13	347.106	165.847
	0.65	193.343	92.3793
	1.01	308.665	147.48
	1.13	347.106	165.847
	1.3	401.564	191.867
19	1.38	427.191	204.112
	1.45	449.615	214.826
	1.94	606.582	289.825
	1.92	600.175	286.764
	1.6	497.666	237.785
	1.37	423.988	202.581
	0.9	273.428	130.644
	0.58	170.919	81.6652
	1.37	423.988	202.581
	1.6	497.666	237.785
	1.3	401.564	191.867
	1.7	529.7	253.091
	1.4	433.598	207.173
	2.2	689.87	329.62
[truncated: 52 more columns]

## Sheet: Fine litter
Plot ID	subplot	Litter Dry Mass (g 0.25m-2)	Litter Dry mass (t ha-1)	Litter Dry mass (tC ha-1)	Average litter dry mass (tC ha-1)
Plot_22 yrs(1996)	1	22.67	0.9068	0.377229	0.556109
Plot_22 yrs(1996)	2	63.63	2.5452	1.0588
Plot_22 yrs(1996)	3	13.96	0.5584	0.232294
Plot_20 yrs(1998.1)	1	85.5111	3.42044	1.4229	0.538088
Plot_20 yrs(1998.1)	2	4.24	0.1696	0.0705536
Plot_20 yrs(1998.1)	3	7.26	0.2904	0.120806
Plot_20 yrs(1998.2)	1	5.46	0.2184	0.0908544	0.247492
Plot_20 yrs(1998.2)	2	23.02	0.9208	0.383053
Plot_20 yrs(1998.2)	3	16.14	0.6456	0.26857
Plot_18 yrs(2000)	1	48.02	1.9208	0.799053	0.965065
Plot_18 yrs(2000)	2	106.42	4.2568	1.77083
Plot_18 yrs(2000)	3	19.55	0.782	0.325312
Plot_14 yrs(2004)	3	14.43	0.5772	0.240115	0.642415
Plot_14 yrs(2004)	2	72.73	2.9092	1.21023
Plot_14 yrs(2004)	1	28.66	1.1464	0.476902
Plot_11 yrs(2007)	1	0.24	0.0096	0.0039936	0.258142
Plot_11 yrs(2007)	2	26.96	1.0784	0.448614
Plot_11 yrs(2007)	3	19.34	0.7736	0.321818
Plot_9 yrs(2009)	1	7.95	0.318	0.132288	0.127878
Plot_9 yrs(2009)	3	7.42	0.2968	0.123469
Plot_7 yrs(2011)	1	18.6	0.744	0.309504	0.566037
Plot_7 yrs(2011)	3	23.03	0.9212	0.383219
Plot_7 yrs(2011)	2	60.42	2.4168	1.00539
Plot_5 yrs(2013)	1	43.01	1.7204	0.715686	0.443955
Plot_5 yrs(2013)	2	14.38	0.5752	0.239283
Plot_5 yrs(2013)	3	22.65	0.906	0.376896
Plot_3 yrs(2015)	1	12.15	0.486	0.202176	0.387767
Plot_3 yrs(2015)	3	19.1	0.764	0.317824
Plot_3 yrs(2015)	2	38.66	1.5464	0.643302
Plot_3 months(2018)	1	20.8	0.832	0.346112	1.85983
Plot_3 months(2018)	2	50.77	2.0308	0.844813
Plot_3 months(2018)	3	263.737	10.5495	4.38858

## Sheet: Senesced fronds
*The estimates of C in senesced palm fronds are determined based on the allometric equation presented in the Supplementary material, Fig. S3 (y = 0.397(x)), and the carbon content of senesced oil palm fronds presented in Table S4.
Plot ID: Plot_22 yrs(1996)							Plot ID: Plot_20 yrs(1998.1)							Plot ID: Plot_20 yrs(1998.2)							Plot ID: Plot_18 yrs(2000)							Plot ID: Plot_14 yrs(2004)							Plot ID: Plot_11 yrs(2007)							Plot ID: Plot_9 yrs(2009)							Plot ID: Plot_7 yrs(2011)
Sub-plot	senesced leaf lenght (m)	Frond biomass (kg C)	Frond biomass (kg C 100 m-2)	Frond biomass kg C ha-1)	Average Frond biomass (kg C ha-1)	Average frond biomass tC ha-1)	Sub-plot	senesced leaf lenght (m)	Frond biomass (kg C)	Frond biomass (kg C 100m-2)	Frond biomass kg C ha-1)	Average Frond biomass (kg C ha-1)	Average frond biomass tC ha-1)	Sub-plot	senesced leaf lenght (m)	Frond biomass (kg C)	Frond biomass (kg C 100m-2)	Frond biomass kg C ha-1)	Average frond biomass (kg C ha-1)	Average frond biomass tC ha-1)	Sub-plot	senesced leaf lenght (m)	Frond biomass (kg C)	Frond biomass (kg C 100m-2)	Frond biomass kg C ha-1)	Average Frond biomass (kg C ha-1)	Average frond biomass tC ha-1)	Sub-plot	senesced leaf lenght (m)	Frond biomass (kg C)	Frond biomass (kg C 100m-2)	Frond biomass kg C ha-1)	Average Frond biomass (kg C ha-1)	Average frond biomass tC ha-1)	Sub-plot	senesced leaf lenght (m)	Frond biomass (kg C)	Frond biomass (kg C 100m^-2)	Frond biomass kg C ha-1)	Average Frond biomass (kg C ha-1)	Average frond biomass tC ha-1)	Sub-plot	senesced leaf lenght (m)	Frond biomass (kg C)	Frond biomass (kg C 100 m-2)	Frond biomass kg C ha-1)	Average Frond biomass (kg C ha-1)	Average frond biomass tC ha-1)	Sub-plot
1	6.65	1.19738	4.46	446	827.48	0.82748	1	5.4	0.972305	5.62137	562.137	595.042	0.595042	1	9.65	1.73755	10.9979	1099.79	946.978	0.946978	1	5.2	0.936294	10.69	1069	1057.83	1.05783	1	8.4	1.51248	14.0282	1402.82	1110.77	1.11077	1	5	0.900283	18.3496	1834.96	2387.61	2.38761	1	2.65	0.47715	29.5509	2955.09	3377.44	3.37744	1
1	5.8	1.04433					1	5.72	1.02992					1	4.34	0.781446					1	5.7	1.02632					1	7	1.2604					1	5.1	0.918289					1	0.97	0.174655					1
1	5.3	0.9543					1	7.1	1.2784					1	5.37	0.966904					1	5.6	1.00832					1	4.51	0.812055					1	5.23	0.941696					1	2.43	0.437537					1
1	1.6	0.288091					1	5.2	0.936294					1	4.93	0.887679					1	1.2	0.216068					1	5.6	1.00832					1	3.3	0.594187					1	6.4	1.15236					1
1	2.4	0.432136					1	3.8	0.684215					1	5	0.900283					1	2.8	0.504158					1	6.6	1.18837					1	4	0.720226					1	6.3	1.13436					1
1	2.22	0.399726					1	4	0.720226					1	5.15	0.927291					1	7.3	1.31441					1	4.1	0.738232					1	2	0.360113					1	4.67	0.840864					2
1	0.8	0.144045					2	3.2	0.576181	8.6067	860.67			1	4.14	0.745434					1	5.7	1.02632					1	4.4	0.792249					1	2.23	0.401526					1	2.3	0.41413					2
2	5.8	1.04433	2.34614	234.614			2	6.2	1.11635					1	5.71	1.02812					1	6.68	1.20278					1	2.5	0.450141					1	5.2	0.936294					1	1.35	0.243076					2
2	5.33	0.959702					2	4.7	0.846266					1	5.4	0.972305					1	6.88	1.23879					1	1.9	0.342107					1	2.23	0.401526					1	1.4	0.252079					2
2	0.7	0.12604					2	5.2	0.936294					1	2.13	0.38352					1	7.85	1.41344					1	4	0.720226					1	3	0.54017					1	1.27	0.228672					2
2	1.2	0.216068					2	5	0.900283					1	1.11	0.199863					1	2.31	0.415931					1	4.5	0.810255					1	3	0.54017					1	1.73	0.311498					2
3	6.75	1.21538	18.0183	1801.83			2	4.8	0.864272					1	3.6	0.648204					1	2.15	0.387122					1	6.6	1.18837					1	2.29	0.41233					1	1.75	0.315099					2
3	6.5	1.17037					2	4.5	0.810255					1	3.3	0.594187					2	4.89	0.880477	18.616	1861.6			1	7	1.2604					1	1.71	0.307897					1	1.6	0.288091					2
3	5.9	1.06233					2	6.45	1.16136					1	1.25	0.225071					2	5.6	1.00832					1	5.1	0.918289					1	1.23	0.22147					1	1.2	0.216068					2
3	7.35	1.32342					2	6.5	1.17037					2	6.98	1.25679	2.49919	249.919			2	7.11	1.2802					1	2.4	0.432136					1	3	0.54017					1	0.85	0.153048					2
3	5.7	1.02632					2	1.25	0.225071					2	2.95	0.531167					2	3.08	0.554574					1	3.3	0.594187					1	3.1	0.558175					1	0.9	0.162051					2
3	5.05	0.909286					3	6.75	1.21538	5.75641	575.641			2	3.95	0.711223					2	4.38	0.788648					2	3.3	0.594187	4.52302	452.302			1	1.52	0.273686					1	0.93	0.167453					2
3	5.67	1.02092					3	7.62	1.37203					3	7.8	1.40444	14.9123	1491.23			2	3.03	0.545571					2	3.3	0.594187					1	2.31	0.415931					1	1	0.180057					2
3	2.1	0.378119					3	5.3	0.9543					3	7.34	1.32162					2	1.8	0.324102					2	2.7	0.486153					1	1.21	0.217868					1	0.8	0.144045					2
3	7.25	1.30541					3	3.3	0.594187					3	8.44	1.51968					2	8.09	1.45666					2	2.92	0.525765					1	2.11	0.379919					1	1.24	0.22327					2
3	6.4	1.15236					3	6	1.08034					3	7.44	1.33962					2	9.1	1.63851					2	5	0.900283					1	5.74	1.03352					1	1.24	0.22327					2
3	0.8	0.144045					3	3	0.54017					3	6.3	1.13436					2	8.68	1.56289					2	7.9	1.42245					1	6	1.08034					1	1.08	0.194461					2
3	7.22	1.30001					4	6.9	1.24239	3.8172	381.72			3	7.5	1.35042					2	0.92	0.165652					3	7.8	1.40444	5.67178	567.178			1	2.6	0.468147					1	0.9	0.162051					2
3	8.25	1.48547					4	8	1.44045					3	7.2	1.29641					2	0.8	0.144045					3	5.2	0.936294					1	5.3	0.9543					1	0.6	0.108034					2
3	2.25	0.405127					4	6.3	1.13436					3	7.9	1.42245					2	7.01	1.2622					3	3.7	0.666209					1	5.21	0.938095					1	3.1	0.558175					2
3	2.7	0.486153												3	3	0.54017					2	3.89	0.70042					3	3.7	0.666209					1	4.8	0.864272					1	3.02	0.543771					2
3	4.66	0.839064												3	1.4	0.252079					2	3.46	0.622996					3	3	0.54017					1	4.71	0.848066					1	2.72	0.489754					2
3	1.1	0.198062												3	1.7	0.306096					2	4.92	0.885878					3	6.6	1.18837					1	4	0.720226					1	2.8	0.504158					2
3	6.6	1.18837												3	6.9	1.24239					2	2.45	0.441139					3	1.5	0.270085					1	4.78	0.86067					1	5.7	1.02632					2
3	5.6	1.00832												3	4.35	0.783246					2	3.92	0.705822					3	3.4	0.612192	20.2077	2020.77			2	4.5	0.810255	32.358	3235.8			1	5.75	1.03533					2
3	2.22	0.399726												3	0.6	0.108034					2	5.92	1.06593					3	3.02	0.543771					2	2.78	0.500557					1	6.2	1.11635					2
														3	0.8	0.144045					2	3.4	0.612192					3	2.2	0.396124					2	4	0.720226					1	2.1	0.378119					2
														3	4.15	0.747235					2	2.02	0.363714					3	4.2	0.756238					2	3.51	0.631999					1	4.75	0.855269					2
																					2	1.7	0.306096					3	4.1	0.738232					2	3.11	0.559976					1	3.3	0.594187					2
																					2	7.22	1.30001					3	8.3	1.49447					2	4.6	0.82826					1	4.2	0.756238					2
																					3	2.8	0.504158	5.31167	531.167			3	5	0.900283					2	3.5	0.630198					1	4.85	0.873274					2
																					3	1.78	0.320501					3	4.1	0.738232					2	2.29	0.41233					1	5.35	0.963303					2
																					3	2.65	0.47715					3	3.9	0.702221					2	1.78	0.320501					1	4.2	0.756238					2
																					3	1.1	0.198062					3	3	0.54017					2	6	1.08034					1	3.47	0.624796					2
																					3	3.8	0.684215					3	8.3	1.49447					2	6.2	1.11635					1	3.3	0.594187					2
																					3	3.05	0.549173					3	7.6	1.36843					2	3.78	0.680614					1	1.9	0.342107					2
																					3	1.2	0.216068					3	7.1	1.2784					2	3.3	0.594187					1	2.2	0.396124					2
																					3	2.45	0.441139					3	7.7	1.38644					2	3.64	0.655406					1	1.67	0.300694					3
																					3	1.22	0.219669					3	3.1	0.558175					2	4	0.720226					1	2.05	0.369116					3
																					3	1.5	0.270085					3	3.4	0.612192					2	3.41	0.613993					1	2.6	0.468147					3
																					3	7.95	1.43145					3	4.8	0.864272					2	5.84	1.05153					1	6.2	1.11635					3
																					4	4.4	0.792249	7.69562	769.562			3	7.1	1.2784					2	2	0.360113					1	3.1	0.558175					3
																					4	2.9	0.522164					3	7.51	1.35222					2	3.61	0.650004					1	3.02	0.543771					3
																					4	2.49	0.448341					3	3.2	0.576181					2	7	1.2604					1	2.7	0.486153					3
																					4	2.3	0.41413					3	4.7	0.846266					2	7.1	1.2784					1	2.98	0.536569					3
																					4	3	0.54017					3	3.7	0.666209					2	5.8	1.04433					1	4.8	0.864272					3
																					4	3.4	0.612192					3	2.8	0.504158					2	6.6	1.18837					1	2.85	0.513161					3
																					4	6.1	1.09835												2	7	1.2604					1	4.83	0.869673					3
																					4	6.25	1.12535												2	6	1.08034					1	0.9	0.162051					3
																					4	6.6	1.18837												2	5.44	0.979508					1	1.9	0.342107					3
																					4	1.9	0.342107												2	6	1.08034					1	1.2	0.216068					3
																					4	3.4	0.612192												2	4.25	0.76524					1	0.9	0.162051					3
																																			2	5.4	0.972305					1	0.7	0.12604					3
																																			2	6.22	1.11995					1	1.3	0.234074					4
																																			2	6	1.08034					1	1.2	0.216068					4
																																			2	2.71	0.487953					1	0.65	0.117037					4
																																			2	7.3	1.31441					1	2.3	0.41413					4
																																			2	5	0.900283					1	0.4	0.0720226					4
																																			2	4.82	0.867873					1	0.3	0.054017					4
																																			2	5	0.900283					1	1.1	0.198062					4
																																			2	8.22	1.48007					2	1.7	0.306096	44.3263	4432.63			4
																																			2	2	0.360113					2	1.9	0.342107					4
																																			3	4.51	0.812055	20.9208	2092.08			2	1.25	0.225071					4
																																			3	7.45	1.34142					2	5.8	1.04433					4
																																			3	7.24	1.30361					2	2.35	0.423133					4
																																			3	6.9	1.24239					2	1.2	0.216068					4
																																			3	5	0.900283					2	1.6	0.288091					4
																																			3	7.8	1.40444					2	1.6	0.288091					4
																																			3	5.42	0.975907					2	0.6	0.108034					4
																																			3	5.49	0.988511					2	1.9	0.342107					4
																																			3	2	0.360113					2	1.9	0.342107					4
																																			3	2.4	0.432136					2	1.7	0.306096					4
																																			3	1.55	0.279088					2	1	0.180057					4
																																			3	2	0.360113					2	6.1	1.09835					4
																																			3	2.78	0.500557					2	5.85	1.05333					4
																																			3	6.2	1.11635					2	5.7	1.02632					4
																																			3	5.51	0.992112					2	5.8	1.04433					4
																																			3	5	0.900283					2	5.7	1.02632					4
																																			3	7	1.2604					2	6	1.08034					4
																																			3	6	1.08034					2	6.1	1.09835					4
																																			3	6.34	1.14156					2	5.7	1.02632					4
																																			3	7	1.2604					2	3.8	0.684215					4
																																			3	6.1	1.09835					2	4.45	0.801252					4
																																			3	6.5	1.17037					2	5.11	0.920089					4
																																										2	1.98	0.356512					4
																																										2	1.12	0.201663					4
																																										2	1.45	0.261082					4
																																										2	1.47	0.264683					4
																																										2	4.9	0.882277					4
																																										2	2.4	0.432136					4
																																										2	2.9	0.522164					4
																																										2	1.9	0.342107					4
																																										2	2.4	0.432136					4
																																										2	1	0.180057					4
																																										2	1.2	0.216068					4
																																										2	0.7	0.12604					4
																																										2	1.5	0.270085					4
																																										2	1.6	0.288091					4
																																										2	1.45	0.261082					4
																																										2	6.2	1.11635					4
																																										2	6.9	1.24239					4
																																										2	7.1	1.2784					4
																																										2	6.4	1.15236					4
																																										2	6.4	1.15236					4
																																										2	6.55	1.17937					4
																																										2	6.6	1.18837					4
																																										2	5.6	1.00832					4
																																										2	5.35	0.963303					4
																																										2	5.4	0.972305					4
																																										2	5.5	0.990311					4
																																										2	5.15	0.927291					4
																																										2	5.04	0.907485					4
																																										2	1.9	0.342107					4
																																										2	1.35	0.243076					4
																																										2	1.87	0.336706					4
																																										2	2.3	0.41413					4
																																										2	1.5	0.270085					4
																																										2	2.2	0.396124					4
																																										2	1.1	0.198062					4
																																										2	1.3	0.234074					4
																																										2	1.25	0.225071					4
																																										2	2.4	0.432136					4
																																										2	5.4	0.972305
																																										2	3.3	0.594187
																																										2	4.8	0.864272
																																										2	1.7	0.306096
																																										2	4.7	0.846266
																																										2	1.85	0.333105
																																										2	3.2	0.576181
																																										2	2.12	0.38172
																																										2	2	0.360113
																																										2	2.4	0.432136
																																										2	2.3	0.41413
																																										2	1.64	0.295293
																																										2	1.1	0.198062
																																										2	1.03	0.185458
																																										2	0.5	0.0900283
																																										3	6.4	1.15236	27.446	2744.6
																																										3	2.01	0.361914
																																										3	2.55	0.459144
																																										3	6.15	1.10735
																																										3	6.6	1.18837
																																										3	1.8	0.324102
																																										3	1.45	0.261082
																																										3	1.6	0.288091
																																										3	1.05	0.189059
																																										3	1.1	0.198062
																																										3	1	0.180057
																																										3	1.15	0.207065
																																										3	6.2	1.11635
																																										3	5.7	1.02632
																																										3	5.9	1.06233
																																										3	6.3	1.13436
																																										3	1.7	0.306096
																																										3	1.6	0.288091
																																										3	4.4	0.792249
																																										3	1.1	0.198062
																																										3	4.4	0.792249
																																										3	1.1	0.198062
																																										3	0.7	0.12604
																																										3	0.9	0.162051
																																										3	1.05	0.189059
																																										3	2.8	0.504158
																																										3	6.1	1.09835
																																										3	1.1	0.198062
																																										3	1	0.180057
																																										3	0.9	0.162051
																																										3	6.7	1.20638
																																										3	5.9	1.06233
																																										3	3.2	0.576181
																																										3	1.5	0.270085
																																										3	1.4	0.252079
																																										3	1.15	0.207065
																																										3	4.8	0.864272
																																										3	2.65	0.47715
																																										3	3.3	0.594187
																																										3	2.45	0.441139
																																										3	2.4	0.432136
																																										3	1.4	0.252079
																																										3	1.12	0.201663
																																										3	0.95	0.171054
																																										3	2	0.360113
																																										3	4.5	0.810255
																																										3	2	0.360113
																																										3	3.6	0.648204
																																										3	1.4	0.252079
																																										3	3.2	0.576181
																																										3	3.6	0.648204
																																										3	1	0.180057
																																										3	0.6	0.108034
																																										3	1.7	0.306096
																																										3	1.12	0.201663
																																										3	1.18	0.212467
																																										3	0.65	0.117037
																																										3	1.15	0.207065
[truncated: 21 more columns]

## Sheet: SOC
PLOT ID	SUB-PLOT	Soil depth (cm)	Soil Bulk Density (g/cm3)	Soil C_per soil depth measurement (tC ha-1)	Total Soil C to 1 m depth (tC ha-1)	PLOT ID	Soil depth (cm)	%C in soil
Plot_22 yrs(1996)	1	0-10	1.26214	12.8925	66.8122	Plot_22 yrs (1996)	0-10	0.933017
Plot_22 yrs(1996)	2	0-10	1.41547			Plot_22 yrs (1996)	10-20	0.725681
Plot_22 yrs(1996)	3	0-10	1.48126			Plot_22 yrs (1996)	20-50	0.44806
Plot_22 yrs(1996)	2	10-20	1.52775	10.6178		Plot_22 yrs (1996)	50-100	0.289548
Plot_22 yrs(1996)	1	10-20	1.47259
Plot_22 yrs(1996)	3	10-20	1.36314
Plot_22 yrs(1996)	2	25	1.4707	21.2445
Plot_22 yrs(1996)	2	35	1.5118
Plot_22 yrs(1996)	2	45	1.73849
Plot_22 yrs(1996)	2	65	1.55585	22.0575
Plot_22 yrs(1996)	2	75	1.36484
Plot_22 yrs(1996)	2	95	1.64293
Plot_20 yrs(1998.1)	1	0-10	1.35874	11.4855	53.4989	Plot_20 yrs (1998.1)	0-10	0.795736
Plot_20 yrs(1998.1)	2	0-10	1.58985			Plot_20 yrs (1998.1)	10-20	0.332266
Plot_20 yrs(1998.1)	1	0-10	1.35848			Plot_20 yrs (1998.1)	20-50	0.280569
Plot_20 yrs(1998.1)	2	10-20	1.58153	5.05592		Plot_20 yrs (1998.1)	50-100	0.310191
Plot_20 yrs(1998.1)	1	10-20	1.40743
Plot_20 yrs(1998.1)	1	10-20	1.60733
Plot_20 yrs(1998.1)	2	25	1.56853	12.8887
Plot_20 yrs(1998.1)	2	35	1.48084
Plot_20 yrs(1998.1)	2	45	1.55373
Plot_20 yrs(1998.1)	2	65	1.62565	24.0687
Plot_20 yrs(1998.1)	2	75	1.53051
Plot_20 yrs(1998.1)	2	95	1.50231
Plot_20 yrs(1998.2)	1	0-10	1.41737	11.2884	70.617	Plot_20 yrs (1998.2)	0-10	0.829166
Plot_20 yrs(1998.2)	2	0-10	1.35198			Plot_20 yrs (1998.2)	10-20	0.63549
Plot_20 yrs(1998.2)	3	0-10	1.31077			Plot_20 yrs (1998.2)	20-50	0.417329
Plot_20 yrs(1998.2)	2	10-20	1.45828	8.65223		Plot_20 yrs (1998.2)	50-100	0.367303
Plot_20 yrs(1998.2)	3	10-20	1.37988
Plot_20 yrs(1998.2)	1	10-20	1.21758
Plot_20 yrs(1998.2)	2	25		22.0287
Plot_20 yrs(1998.2)	2	35	1.57562
Plot_20 yrs(1998.2)	2	45	1.92099
Plot_20 yrs(1998.2)	2	65	1.62599	28.6478
Plot_20 yrs(1998.2)	2	75	1.48035
Plot_20 yrs(1998.2)	2	95	1.53925
Plot_18 yrs(2000)	1	0-10	1.42856	12.5169	59.4041	Plot_18 yrs (2000)	0-10	0.936392
Plot_18 yrs(2000)	2	0-10	1.29321			Plot_18 yrs (2000)	10-20	0.601243
Plot_18 yrs(2000)	3	0-10	1.273			Plot_18 yrs (2000)	20-50	0.404407
Plot_18 yrs(2000)	1	10-20	1.31803	7.79315		Plot_18 yrs (2000)	50-100	0.342575
Plot_18 yrs(2000)	3	10-20	1.27703
Plot_18 yrs(2000)	2	10-20	1.30152
Plot_18 yrs(2000)	2	25	1.34786	16.5195
Plot_18 yrs(2000)	2	35	1.3701
Plot_18 yrs(2000)	2	45	1.41192
Plot_18 yrs(2000)	2	65	1.34449	22.5745
Plot_18 yrs(2000)	2	75	1.2966
Plot_18 yrs(2000)	2	95	1.34265
Plot_14 yrs(2004)	1	0-10	1.57023	11.3366	76.3022	Plot_14 yrs (2004)	0-10	0.766109
Plot_14 yrs(2004)	2	0-10	1.22375			Plot_14 yrs (2004)	10-20	0.411248
Plot_14 yrs(2004)	3	0-10	1.62286			Plot_14 yrs (2004)	20-50	0.286551
Plot_14 yrs(2004)	2	10-20	1.34322	6.2971		Plot_14 yrs (2004)	50-100	0.222156
Plot_14 yrs(2004)	3	10-20	1.6365
Plot_14 yrs(2004)	1	10-20	1.62792
Plot_14 yrs(2004)	3	25	3.11639	25.0055
Plot_14 yrs(2004)	3	35	3.08631
Plot_14 yrs(2004)	3	45	2.41989
Plot_14 yrs(2004)	3	65	2.98314	33.663
Plot_14 yrs(2004)	3	75	3.12644
Plot_14 yrs(2004)	3	95	3.07125
Plot_11 yrs(2007)	1	0-10	1.10189	16.1147	66.8312	Plot_11 yrs (2007)	0-10	1.26873
Plot_11 yrs(2007)	2	0-10	1.3664			Plot_11 yrs (2007)	10-20	0.844762
Plot_11 yrs(2007)	3	0-10	1.33832			Plot_11 yrs (2007)	20-50	0.414284
Plot_11 yrs(2007)	1	10-20	1.16937	10.8071		Plot_11 yrs (2007)	50-100	0.254343
Plot_11 yrs(2007)	2	10-20	1.47883
Plot_11 yrs(2007)	3	10-20	1.21147
Plot_11 yrs(2007)	3	25	1.54978	19.3887
Plot_11 yrs(2007)	3	35	1.48084
Plot_11 yrs(2007)	3	45	1.69833
Plot_11 yrs(2007)	3	65	1.6374	20.5208
Plot_11 yrs(2007)	3	75	1.60508
Plot_11 yrs(2007)	3	95	1.68251
Plot_9 yrs(2009)	1	0-10	1.40951	11.0644	56.3462	Plot_9 yrs (2009)	0-10	0.772276
Plot_9 yrs(2009)	2	0-10	1.34422			Plot_9 yrs (2009)	10-20	0.550057
Plot_9 yrs(2009)	3	0-10	1.55706			Plot_9 yrs (2009)	20-50	0.402312
Plot_9 yrs(2009)	1	10-20	1.51579	8.07999		Plot_9 yrs (2009)	50-100	0.24811
Plot_9 yrs(2009)	3	10-20	1.47206
Plot_9 yrs(2009)	2	10-20	1.41942
Plot_9 yrs(2009)	3	25	1.60927	18.0182
Plot_9 yrs(2009)	3	35	1.42277
Plot_9 yrs(2009)	3	45	1.47251
Plot_9 yrs(2009)	3	65	1.53538	19.1837
Plot_9 yrs(2009)	3	75	1.44532
Plot_9 yrs(2009)	3	95	1.62338
Plot_7 yrs(2011)	1	0-10	1.41752	8.58217	41.6835	Plot_7 yrs(2011)	0-10	0.92268
Plot_7 yrs(2011)	2	0-10	1.38101			Plot_7 yrs(2011)	10-20	0.430984
Plot_7 yrs(2011)	3	0-10				Plot_7 yrs(2011)	20-50	0.204246
Plot_7 yrs(2011)	1	10-20	1.49855	6.20098		Plot_7 yrs(2011)	50-100	0.181318
Plot_7 yrs(2011)	3	10-20	1.31779
Plot_7 yrs(2011)	2	10-20	1.50992
Plot_7 yrs(2011)	3	25	1.66443	10.0454
Plot_7 yrs(2011)	3	35	1.81851
Plot_7 yrs(2011)	3	45	1.53975
Plot_7 yrs(2011)	3	65	1.53761	16.855
Plot_7 yrs(2011)	3	75	2.42017
Plot_7 yrs(2011)	3	95	1.66055
Plot_5 yrs(2013)	3	0-10	1.47525	17.5319	70.9393	Plot_5 yrs(2013)	0-10	1.32315
Plot_5 yrs(2013)	1	0-10	1.27025			Plot_5 yrs(2013)	10-20	0.803215
Plot_5 yrs(2013)	2	0-10	1.23902			Plot_5 yrs(2013)	20-50	0.385303
Plot_5 yrs(2013)	3	10-20	1.5548	11.3388		Plot_5 yrs(2013)	50-100	0.270337
Plot_5 yrs(2013)	1	10-20	1.42733
Plot_5 yrs(2013)	2	10-20	1.26993
Plot_5 yrs(2013)	3	25	1.70182	19.4568
Plot_5 yrs(2013)	3	35
Plot_5 yrs(2013)	3	45	1.62413
Plot_5 yrs(2013)	3	65	1.76521	22.6118
Plot_5 yrs(2013)	3	75	1.67597
Plot_5 yrs(2013)	3	95	1.58365
Plot_3 yrs(2015)	1	0-10	1.32116	18.6193	69.5204	Plot_3 yrs(2015)	0-10	1.4069
Plot_3 yrs(2015)	2	0-10	1.4049			Plot_3 yrs(2015)	10-20	1.01441
Plot_3 yrs(2015)	3	0-10	1.2355			Plot_3 yrs(2015)	20-50	0.354892
Plot_3 yrs(2015)	1	10-20	1.46385	14.0097		Plot_3 yrs(2015)	50-100	0.279606
Plot_3 yrs(2015)	2	10-20	1.49935
Plot_3 yrs(2015)	3	10-20	1.19811
Plot_3 yrs(2015)	1	25	1.54275	15.8151
Plot_3 yrs(2015)	1	35	1.41257
Plot_3 yrs(2015)	1	45	1.56328
Plot_3 yrs(2015)	1	65	1.53226	21.0763
Plot_3 yrs(2015)	1	75	1.47791
Plot_3 yrs(2015)	1	95	1.50617
Plot_3months(2018)	1	0-10	1.52467	9.1847	57.7425	Plot_3 months (2018)	0-10	0.685501
Plot_3months(2018)	2	0-10	1.35755			Plot_3 months (2018)	10-20	0.731983
Plot_3months(2018)	3	0-10	1.11112			Plot_3 months (2018)	20-50	0.421291
Plot_3months(2018)	1	10-20	1.48868	10.1457		Plot_3 months (2018)	50-100	0.271274
Plot_3months(2018)	2	10-20	1.32813
Plot_3months(2018)	3	10-20	1.35265
Plot_3months(2018)	2	25	1.45185	18.7197
Plot_3months(2018)	2	35	1.43747
Plot_3months(2018)	2	45	1.56774
Plot_3months(2018)	2	65	1.39908	19.6924
Plot_3months(2018)	2	75	1.54283
Plot_3months(2018)	2	95	1.43417

## Sheet: Fine roots
PLOT ID	SUB-PLOT	Depth (cm)	Fine root < 2 mm fresh weight (g)	Core length (cm)	Fine root < 2 mm_moisture content%	Dry weight roots < 2mm (g)	Volume (cm3)	Fine root < 2 mm density per subsample (g cm^-3)	Fine root < 2mm C per soil depth (tC ha-1)	Fine root < 2mm per plot (tC ha-1)
Plot_20 yrs (1998.1)	1	0-10	1.78	10	0.587701	0.733892	406.944	0.00180342	0.691042	2.23873
Plot_20 yrs (1998.1)	3	0-10	1.1	10	0.587701	0.453529	406.944	0.00111447
Plot_20 yrs (1998.1)	2	0-10	2.32	10	0.587701	0.956533	406.944	0.00235053
Plot_20 yrs (1998.1)	3	10-20	0.41	10	0.587701	0.169042	406.944	0.000415395	0.277746
Plot_20 yrs (1998.1)	1	10-20	1.04	10	0.587701	0.428791	406.944	0.00105368
Plot_20 yrs (1998.1)	2	10-20	0.64	10	0.587701	0.263871	406.944	0.000648421
Plot_20 yrs (1998.1)	3	25	0.24	10	0.72	0.0672	203.472	0.000330267	0.27075
Plot_20 yrs (1998.1)	3	35	0.2	10	0.72	0.056	203.472	0.000275222
Plot_20 yrs (1998.1)	3	45	0.06	10	0.72	0.0168	203.472	8.25666e-05
Plot_20 yrs (1998.1)	3	65	0.17	10	0.597403	0.0684416	203.472	0.000336368	0.999196
Plot_20 yrs (1998.1)	3	75	0.42	10	0.597403	0.169091	203.472	0.000831028
Plot_20 yrs (1998.1)	3	95	0.18	10	0.597403	0.0724675	203.472	0.000356155
Plot_20 yrs (1998.2)	1	0-10	4.92	10	0.764268	1.1598	406.944	0.00285003	0.918615	1.93839
Plot_20 yrs (1998.2)	3	0-10	4.17	10	0.764268	0.983002	406.944	0.00241557
Plot_20 yrs (1998.2)	2	0-10	3	10	0.764268	0.707196	406.944	0.00173782
Plot_20 yrs (1998.2)	3	10-20	0.76	10	0.81194	0.142925	406.944	0.000351216	0.203062
Plot_20 yrs (1998.2)	2	10-20	0.56	10	0.81194	0.105313	406.944	0.000258791
Plot_20 yrs (1998.2)	1	10-20	2.03	10	0.81194	0.381761	406.944	0.000938117
Plot_20 yrs (1998.2)	3	25		10	0.640625	0	203.472	0	0.444803
Plot_20 yrs (1998.2)	3	35	0.27	10	0.640625	0.0970313	203.472	0.000476878
Plot_20 yrs (1998.2)	3	45	0.37	10	0.640625	0.132969	203.472	0.000653499
Plot_20 yrs (1998.2)	3	NA	NA	NA	NA	NA	NA	NA	0.371909
Plot_20 yrs (1998.2)	3	75	0.1	10	0.519231	0.0480769	203.472	0.000236283
Plot_20 yrs (1998.2)	3	95	0.14	10	0.519231	0.0673077	203.472	0.000330796
Plot_22 yrs (1996)	1	0-10	2.4	10	0.540625	1.1025	406.944	0.00270922	0.947624	1.9068
Plot_22 yrs (1996)	3	0-10	2.15	10	0.540625	0.987656	406.944	0.00242701
Plot_22 yrs (1996)	2	0-10	1.85	10	0.540625	0.849844	406.944	0.00208836
Plot_22 yrs (1996)	3	10-20	0.28	10	0.596715	0.11292	406.944	0.000277482	0.640837
Plot_22 yrs (1996)	1	10-20	3.11	10	0.596715	1.25422	406.944	0.00308203
Plot_22 yrs (1996)	2	10-20	1.54	10	0.596715	0.621058	406.944	0.00152615
Plot_22 yrs (1996)	3	NA	NA	NA	NA	NA	NA	NA	0.221641
Plot_22 yrs (1996)	3	35	0.17	5	0.662921	0.0573034	203.472	0.000281628
Plot_22 yrs (1996)	3	45	0.17	5	0.662921	0.0573034	203.472	0.000281628
Plot_22 yrs (1996)	3	65	0.05	5	0.727273	0.0136364	203.472	6.70184e-05	0.0966964
Plot_22 yrs (1996)	3	75	0.05	5	0.727273	0.0136364	203.472	6.70184e-05
Plot_22 yrs (1996)	3	95	0.01	5	0.727273	0.00272727	203.472	1.34037e-05
Plot_18 yrs (2000)	1	0-10	2.78	10	0.780467	0.610303	406.944	0.00149972	0.818696	2.56405
Plot_18 yrs (2000)	3	0-10	6.5	10	0.780467	1.42697	406.944	0.00350654
Plot_18 yrs (2000)	2	0-10	2.29	10	0.780467	0.502731	406.944	0.00123538
Plot_18 yrs (2000)	1	10-20	2.33	10	0.518569	1.12173	406.944	0.00275648	0.550817
Plot_18 yrs (2000)	2	10-20	1.22	10	0.518569	0.587345	406.944	0.00144331
Plot_18 yrs (2000)	3	NA	NA	NA	NA	NA	NA	NA
Plot_18 yrs (2000)	3	NA	NA	NA	NA	NA	NA	NA	0.0664151
Plot_18 yrs (2000)	3	NA	NA	NA	NA	NA	NA	NA
Plot_18 yrs (2000)	3	45	0.06	5	0.427632	0.0343421	203.472	0.00016878
Plot_18 yrs (2000)	3	65	0.1	5	0.573171	0.0426829	203.472	0.000209773	1.12812
Plot_18 yrs (2000)	3	75	0.44	5	0.573171	0.187805	203.472	0.000923001
Plot_18 yrs (2000)	3	95	0.28	5	0.573171	0.119512	203.472	0.000587364
Plot_14 yrs (2004)	1	0-10	2.77	10	0.604157	1.09648	406.944	0.00269444	1.13554	2.60307
Plot_14 yrs (2004)	2	0-10	5.15	10	0.604157	2.03859	406.944	0.00500951
Plot_14 yrs (2004)	3	0-10	0.98	10	0.604157	0.387926	406.944	0.000953266
Plot_14 yrs (2004)	2	10-20	1.02	10	0.405814	0.60607	406.944	0.00148932	0.494118
Plot_14 yrs (2004)	3	10-20	0.45	10	0.405814	0.267384	406.944	0.000657053
Plot_14 yrs (2004)	1	10-20	1.11	10	0.405814	0.659547	406.944	0.00162073
Plot_14 yrs (2004)	3	25	0.08	5	0.65	0.028	203.472	0.000137611	0.135375
Plot_14 yrs (2004)	3	35	0.12	5	0.65	0.042	203.472	0.000206417
Plot_14 yrs (2004)	3	45	0	5	0.65	0	203.472	0
Plot_14 yrs (2004)	3	65	0.13	5	0.458333	0.0704167	203.472	0.000346075	0.838035
Plot_14 yrs (2004)	3	75	0.19	5	0.458333	0.102917	203.472	0.000505803
Plot_14 yrs (2004)	3	95	0.16	5	0.458333	0.0866667	203.472	0.000425939
Plot_11 yrs (2007)	1	0-10	1.17	10	0.554887	0.520782	406.944	0.00127974	0.954071	1.74284
Plot_11 yrs (2007)	2	0-10	1.11	10	0.554887	0.494075	406.944	0.00121411
Plot_11 yrs (2007)	3	0-10	4.37	10	0.554887	1.94514	406.944	0.00477988
Plot_11 yrs (2007)	1	10-20	1	10	0.708738	0.291262	406.944	0.00071573	0.290089
Plot_11 yrs (2007)	2	10-20	0.56	10	0.708738	0.163107	406.944	0.000400809
Plot_11 yrs (2007)	3	10-20	1.53	10	0.708738	0.445631	406.944	0.00109507
Plot_11 yrs (2007)	3	25	0.07	5	0.481481	0.0362963	203.472	0.000178385	0.27075
Plot_11 yrs (2007)	3	35	0.09	5	0.481481	0.0466667	203.472	0.000229352
Plot_11 yrs (2007)	3	45	0.11	5	0.481481	0.057037	203.472	0.000280319
Plot_11 yrs (2007)	3	65	0.11	5	0.678571	0.0353571	203.472	0.000173769	0.227927
Plot_11 yrs (2007)	3	75	0.11	5	0.678571	0.0353571	203.472	0.000173769
Plot_11 yrs (2007)	3	95	0	5	0.678571	0	203.472	0
Plot_9 yrs (2009)	1	0-10	1.92	10	0.735135	0.508541	406.944	0.00124966	0.473812	0.762774
Plot_9 yrs (2009)	2	0-10	1.92	10	0.735135	0.508541	406.944	0.00124966
Plot_9 yrs (2009)	3	0-10	1.71	10	0.735135	0.452919	406.944	0.00111298
Plot_9 yrs (2009)	1	10-20	0.66	10	0.610425	0.257119	406.944	0.00063183	0.232301
Plot_9 yrs (2009)	3	10-20	0.68	10	0.610425	0.264911	406.944	0.000650976
Plot_9 yrs (2009)	2	10-20	0.51	10	0.610425	0.198683	406.944	0.000488232
Plot_9 yrs (2009)	3	25	0.26	5	0.977273	0.00590909	203.472	2.90413e-05	0.0193393
Plot_9 yrs (2009)	3	35	0.11	5	0.977273	0.0025	203.472	1.22867e-05
Plot_9 yrs (2009)	3	45	0.07	5	0.977273	0.00159091	203.472	7.81881e-06
Plot_9 yrs (2009)	3	65	0.01	5	0.894737	0.00105263	203.472	5.17335e-06	0.0373214
Plot_9 yrs (2009)	3	75	0.03	5	0.894737	0.00315789	203.472	1.552e-05
Plot_9 yrs (2009)	3	95	0.07	5	0.894737	0.00736842	203.472	3.62134e-05
Plot_7 yrs(2011)	1	NA	NA	NA	NA	NA	NA	NA	0.4637	2.22846
Plot_7 yrs(2011)	2	0-10	4.51	10	0.680982	1.43877	406.944	0.00353555
Plot_7 yrs(2011)	3	NA	NA	NA	NA	NA	NA	NA
Plot_7 yrs(2011)	1	10-20	1.46	10	0.747748	0.368288	406.944	0.00090501	0.631749
Plot_7 yrs(2011)	3	10-20	5.25	10	0.747748	1.32432	406.944	0.00325432
Plot_7 yrs(2011)	2	10-20	1.06	10	0.747748	0.267387	406.944	0.000657062
Plot_7 yrs(2011)	3	25	0.21	5	0.653846	0.0726923	203.472	0.00035726	0.622576
Plot_7 yrs(2011)	3	35	0.48	5	0.653846	0.166154	203.472	0.000816593
Plot_7 yrs(2011)	3	45	0.24	5	0.653846	0.0830769	203.472	0.000408297
Plot_7 yrs(2011)	3	65	0.31	5	0.489151	0.158363	203.472	0.000778305	0.510438
Plot_7 yrs(2011)	3	NA	NA	NA	NA	NA	NA	NA
Plot_7 yrs(2011)	3	NA	NA	NA	NA	NA	NA	NA
Plot_5 yrs(2013)	3	0-10	0.64	10	0.627423	0.238449	406.944	0.000585952	0.582434	1.51785
Plot_5 yrs(2013)	1	0-10	1.2	10	0.627423	0.447093	406.944	0.00109866
Plot_5 yrs(2013)	2	0-10	3.01	10	0.627423	1.12146	406.944	0.0027558
Plot_5 yrs(2013)	3	10-20	0.51	10	0.529197	0.240109	406.944	0.000590031	0.326262
Plot_5 yrs(2013)	1	10-20	0.66	10	0.529197	0.31073	406.944	0.000763569
Plot_5 yrs(2013)	2	10-20	0.98	10	0.529197	0.461387	406.944	0.00113378
Plot_5 yrs(2013)	3	25	0.04	5	0.7	0.012	203.472	5.89762e-05	0.058598
Plot_5 yrs(2013)	3	35	0.06	5	0.7	0.018	203.472	8.84643e-05
Plot_5 yrs(2013)	3	45	0.001	5	0.7	0.0003	203.472	1.4744e-06
Plot_5 yrs(2013)	3	65	0.001	5	0.190476	0.000809524	203.472	3.97855e-06	0.550555
Plot_5 yrs(2013)	3	75	0.17	5	0.190476	0.137619	203.472	0.000676354
Plot_5 yrs(2013)	3	95	0.04	5	0.190476	0.032381	203.472	0.000159142
Plot_3 yrs(2015)	3	0-10	2.16	10	0.718944	0.607081	406.944	0.0014918	0.583401	0.854331
Plot_3 yrs(2015)	1	0-10	3.19	10	0.718944	0.896568	406.944	0.00220317
Plot_3 yrs(2015)	2	0-10	1.09	10	0.718944	0.306351	406.944	0.000752809
Plot_3 yrs(2015)	3	10-20	0.55	10	0.791971	0.114416	406.944	0.000281159	0.183723
Plot_3 yrs(2015)	1	10-20	1.33	10	0.791971	0.276679	406.944	0.000679894
Plot_3 yrs(2015)	2	10-20	0.86	10	0.791971	0.178905	406.944	0.000439631
Plot_3 yrs(2015)	3	25	0.25	5	0.906977	0.0232558	203.472	0.000114295	0.077537
Plot_3 yrs(2015)	3	35	0.18	5	0.906977	0.0167442	203.472	8.22923e-05
Plot_3 yrs(2015)	3	45	0.001	5	0.906977	9.30233e-05	203.472	4.5718e-07
Plot_3 yrs(2015)	3	65	0.001	5	0	0.001	203.472	4.91468e-06	0.00966964
Plot_3 yrs(2015)	3	75	0.001	5	0	0.001	203.472	4.91468e-06
Plot_3 yrs(2015)	3	95	0.001	5	0	0.001	203.472	4.91468e-06
plot_3 months (2018)	1	0-10	0.13	10	0.787615	0.0276101	406.944	6.78474e-05	0.149235	0.838006
plot_3 months (2018)	3	0-10	0.41	10	0.787615	0.087078	406.944	0.00021398
plot_3 months (2018)	2	0-10	1.64	10	0.787615	0.348312	406.944	0.000855921
plot_3 months (2018)	1	10-20	0.12	10	0.587701	0.0494758	406.944	0.000121579	0.151498
plot_3 months (2018)	3	10-20	0.72	10	0.587701	0.296855	406.944	0.000729474
plot_3 months (2018)	2	10-20	0.3	10	0.587701	0.12369	406.944	0.000303948
plot_3 months (2018)	3	25	0.43	5	0.587701	0.177288	203.472	0.000871316	0.342863
plot_3 months (2018)	3	NA	NA	NA	NA	NA	NA	NA
plot_3 months (2018)	3	NA	NA	NA	NA	NA	NA	NA
plot_3 months (2018)	3	65	0.08	5	0.684211	0.0252632	203.472	0.00012416	0.194411
plot_3 months (2018)	3	75	0.11	5	0.684211	0.0347368	203.472	0.000170721
plot_3 months (2018)	3	95	0.001	5	0.684211	0.000315789	203.472	1.552e-06

## Sheet: Coarse roots
Plot ID	AB_Oil Palm (t ha-1)	Coarse root biomass (t ha-1)a	Coarse root C (t ha-1)b
Plot_22 yrs (1996)	85.0467	16.1589	6.52819
Plot_20 yrs (1998.1)	97.835	18.5886	7.50981
Plot_20 yrs (1998.2)	108.751	20.6627	8.34773
Plot_18 yrs (2000)	88.9513	16.9007	6.8279
Plot_14 yrs (2004)	63.5525	12.075	4.87829
Plot_11 yrs (2007)	46.4552	8.8265	3.5659
Plot_9 yrs (2009)	31.1092	5.91075	2.38794
Plot_7 yrs(2011)	23.5245	4.46966	1.80574
Plot_5 yrs(2013)	13.8774	2.6367	1.06523
Plot_3 yrs(2015)	11.6349	2.21062	0.893092
plot_3 months (2018)	0.728945	0.1385	0.0559538
aCoarse root biomass was determined using a root:shoot ratio of 0.19 as found in Kotowska et al. (2015)
bCoarse root C was determined using a %C content of 40.4% as reported in Syahrinudin (2005)
