# Supplementary material for: Accounting for deep soil carbon in tropical forest conservation payments
Source: Sci Rep. 2024 Jul 22;14:16772. doi: 10.1038/s41598-024-65138-6 (PMC11263576; doi:10.1038/s41598-024-65138-6)
Supplement: Supplementary file 3 — Data S2. [file 41598_2024_65138_MOESM3_ESM.xlsx]

## Sheet: Metadata
Abbreviations:
mm = millimeter
cm = centimeter
m = meter
cm3 = cubic centimeter
cm2 = square centimeter
m2 = square meter
ha = hectare
C = carbon
SD = standard deviation
SE = standard error
t = tonne
Meta-data, sheets for small and large trees:
plot size	60x60m
subplot size	10x10m
planting_line	if a tree is inside or outside the 2m wide restoration planting lines (yes/no)
planted	if a tree is planted as part of the restoration efforts (yes/no)
tree_ID	unique tag number
lifeform	tree, dead, or liana
diameter	cm
measurement_height	how high above the ground the diameter measurements were taken (m)
species_group	functional category of species
vernacular_name	common name in Malay
species
genus
family
species_wood_density	g/cm3
genus_wood_density	g/cm3
family_wood_density	g/cm3
snag_height	measured heights of dead trees (m)
decay_class	1, 2 or 3 as per Chao, K. J., Phillips, O. L. & Baker, T. R. Wood density and stocks of coarse woody debris in a northwestern Amazonian landscape. Canadian Journal of Forest Research-Revue Canadienne De Recherche Forestiere 38, 795-805; 10.1139/x07-163 (2008).
estimated_tree_height	visually estimated heights for living trees (m)
measured_tree_height	measured heights of living trees (m)
tree_agb	aboveground carbon stocks of living trees (MgC ha-1)
liana_agb	aboveground carbon stocks of lianas (MgC ha-1)
dead_agb	aboveground carbon stocks of dead trees (MgC ha-1)

## Sheet: SOC and fine roots (<2mm)
PLOT ID	Soil depth (cm)	Soil dry mass (g)	bulk density (g/cm3)	Sample volume (cm3 for soil, cm2 for organic)		PLOT ID	Soil depth (cm)	Soil C (tC/ha)	Fine root C (tC/ha)			plot	depth (cm)	soil C content (%/100)		plot	range (cm)	dry_mass_fine_roots (g)	fine_rootC (g)
4C	50-100	291.431	1.43229	203.472		4C	organic	2.30009	0.0899907			4C	0-10	0.0142495		4c	50-100	0	0
4C	50-100	277.503	1.36384	203.472		4C	0-10	16.0685	0.712321			4C	10-20	0.00674413		4c	50-100	0.155517	0.0557055
4C	50-100	283.754	1.39456	203.472		4C	10-20	8.88606	0.152097			4C	20-50	0.00547102		4c	50-100	0.051839	0.0185685
4C	20-50	254.227	1.24944	203.472		4C	20-50	22.1373	0.737671			4C	50-100	0.00326805		4c	20-50	0.107998	0.0386844
4C	20-50	280.449	1.37832	203.472		4C	50-100	22.8257	0.608388							4c	20-50	0.259195	0.0928425
4C	20-50	288.63	1.41853	203.472		4C	total	72.2176	2.30047							4c	20-50	0.051839	0.0185685
4C	10-20	569.603	1.39971	406.944												4c	10-20	0.431992	0.154737
4C	0-10	527.395	1.29599	406.944							mean C content (%C/100)					4c	0-10	1.79277	0.64216
4C	10-20	503.19	1.23651	406.944						organic soil	0.202478					4c	10-20	0.0215996	0.00773687
4C	0-10	446.734	1.09778	406.944						Fine_roots	0.358195					4c	0-10	0.207356	0.074274
4C	10-20	535.773	1.31658	406.944												4c	10-20	0.0647988	0.0232106
4C	0-10	402.544	0.989188	406.944												4c	0-10	0.427672	0.15319
4C	organic	6.04263		40.6944												4c	organic	0.155517	0.0557055
4C	organic	1.95558		40.6944												4c	organic	0.125278	0.0448739
4C	organic	5.87009		40.6944												4c	organic	0.0259195	0.00928425
136	50-100	308.322	1.5153	203.472		136	organic	3.93171	0.360027			136	0-10	0.0163753		136	50-100	0.0423129	0.0151563
136	50-100	302.057	1.48451	203.472		136	0-10	18.4812	0.333646			136	10-20	0.00634654		136	50-100	0.047602	0.0170508
136	50-100	312.569	1.53618	203.472		136	10-20	7.98717	0.201739			136	20-50	0.00392736		136	50-100	0.0158673	0.00568361
136	20-50	298.868	1.46884	203.472		136	20-50	17.1521	0.167599			136	50-100	0.00242284		136	20-50	0.0264456	0.00947268
136	20-50	312.66	1.53662	203.472		136	50-100	18.3167	0.310368							136	20-50	0.00528912	0.00189454
136	20-50	277.103	1.36187	203.472		136	total	65.8688	1.37338							136	20-50	0.0634694	0.0227344
136	10-20	477.601	1.17363	406.944												136	10-20	0.269745	0.0966214
136	0-10	345.201	0.848277	406.944												136	0-10	0.47602	0.170508
136	10-20	514.093	1.2633	406.944												136	10-20	0.269745	0.0966214
136	0-10	508.794	1.25028	406.944												136	0-10	0.380816	0.136407
136	10-20	544.733	1.33859	406.944												136	10-20	0.148095	0.053047
136	0-10	523.835	1.28724	406.944												136	0-10	0.280323	0.10041
136	organic	13.4311		40.6944												136	organic	0.502466	0.179981
136	organic	3.93723		40.6944												136	organic	0.089915	0.0322071
136	organic	6.33776		40.6944												136	organic	0.634694	0.227344
138	50-100	332.209	1.6327	203.472		138	organic	3.21801	0.24855			138	0-10	0.0103696		138	50-100	0.00495397	0.00177449
138	50-100	355.24	1.74589	203.472		138	0-10	12.2966	0.405529			138	10-20	0.00715732		138	50-100	0	0
138	50-100	351.598	1.72799	203.472		138	10-20	9.48887	0.202038			138	20-50	0.00199269		138	50-100	0	0
138	20-50	321.827	1.58168	203.472		138	20-50	10.1142	0.130816			138	50-100	0.00130875		138	20-50	0.0247698	0.00887244
138	20-50	376.38	1.84979	203.472		138	50-100	11.1388	0.0145351							138	20-50	0.0297238	0.0106469
138	20-50	334.54	1.64416	203.472		138	total	46.2564	1.00147							138	20-50	0.0198159	0.00709795
138	10-20	448.529	1.10219	406.944												138	10-20	0.421087	0.150832
138	0-10	345.103	0.848035	406.944												138	0-10	0.728234	0.26085
138	10-20	652.56	1.60356	406.944												138	10-20	0.104033	0.0372643
138	0-10	566.048	1.39097	406.944												138	0-10	0.416133	0.149057
138	10-20	517.437	1.27152	406.944												138	10-20	0.163481	0.0585581
138	0-10	536.541	1.31846	406.944												138	0-10	0.237791	0.0851755
138	organic	7.14051		40.6944												138	organic	0.3121	0.111793
138	organic	8.30887		40.6944												138	organic	0.326962	0.117116
138	organic	3.95351		40.6944												138	organic	0.208067	0.0745285
140	50-100	314.343	1.54489	203.472		140	organic	2.44753	0.186466			140	0-10	0.0155551		140	50-100	0.0201116	0.0072039
140	50-100	345.294	1.69701	203.472		140	0-10	16.8586	0.752943			140	10-20	0.00935551		140	50-100	0.0321786	0.0115262
140	50-100	349.71	1.71871	203.472		140	10-20	11.85	0.422498			140	20-50	0.00614492		140	50-100	0.0281563	0.0100855
140	20-50	318.103	1.56337	203.472		140	20-50	25.86	0.21951			140	50-100	0.00651016		140	20-50	0.100558	0.0360195
140	20-50	284.526	1.39835	203.472		140	50-100	53.8241	0.236032							140	20-50	0.024134	0.00864468
140	20-50	253.654	1.24663	203.472		140	total	110.84	1.81745							140	20-50	0	0
140	10-20	486.785	1.1962	406.944												140	10-20	0.221228	0.0792429
140	0-10	431.312	1.05988	406.944												140	0-10	1.18256	0.423589
140	10-20	527.626	1.29656	406.944												140	10-20	0.144804	0.0518681
140	0-10	460.091	1.1306	406.944												140	0-10	0.478657	0.171453
140	10-20	531.935	1.30715	406.944												140	10-20	1.07396	0.384688
140	0-10	431.732	1.06091	406.944												140	0-10	0.905024	0.324175
140	organic	3.4101		40.6944												140	organic	0.136759	0.0489865
140	organic	3.52891		40.6944												140	organic	0.357987	0.128229
140	organic	7.81827		40.6944												140	organic	0.140782	0.0504273
49	0-10	349.086	0.857823	406.944		49	organic	3.28829	0.216447			49	0-10	0.0212749		49	0-10	2.21909	0.794868
49	0-10	333.237	0.818876	406.944		49	0-10	18.4277	1.8914			49	10-20	0.00947052		49	0-10	2.76124	0.989063
49	0-10	375.128	0.921816	406.944		49	10-20	9.77089	1.04356			49	20-50	0.00285896		49	0-10	1.46611	0.525152
49	10-20	457.631	1.12455	406.944		49	20-50	11.1919	1.06825			49	50-100	0.00198382		49	10-20	1.42624	0.510873
49	10-20	366.259	0.900024	406.944		49	50-100	12.8418	0							49	10-20	1.5104	0.541018
49	10-20	435.662	1.07057	406.944		49	total	55.5206	4.21966							49	10-20	0.620105	0.222119
49	20-50	249.84	1.22788	203.472												49	20-50	0.150597	0.0539431
49	20-50	266.832	1.3114	203.472												49	20-50	0.155026	0.0555297
49	20-50	279.854	1.37539	203.472												49	20-50	0.301194	0.107886
49	50-100	230.28	1.13175	203.472												49	50-100	0	0
49	50-100			203.472												49	50-100	0	0
49	50-100	296.573	1.45756	203.472												49	50-100	0	0
49	organic	7.6402		314												49	organic	0.815966	0.292275
49	organic	8.45621		314												49	organic	0.141545	0.0507008
49	organic	9.80359		314												49	organic	0.0124893	0.0044736
49	organic	5.15455		40.6944												49	organic	0.0596308	0.0213595
49	organic	4.12273		40.6944												49	organic	0.0627692	0.0224836
49	organic	7.89545		40.6944												49	organic	0.514708	0.184366
49	organic	5.95455		40.6944												49	organic	0.185169	0.0663267
49	organic	4.32273		40.6944												49	organic	0.197723	0.0708235
137	0-10	482.024	1.1845	406.944		137	organic	0.452566	0.0245261			137	0-10	0.0201159		137	0-10	2.79671	1.00177
137	0-10	466.777	1.14703	406.944		137	0-10	20.5927	1.84338			137	10-20	0.00952472		137	0-10	1.49083	0.534008
137	0-10	300.973	0.739593	406.944		137	10-20	11.5352	0.541011			137	20-50	0.00413923		137	0-10	1.99524	0.714687
137	10-20	553.872	1.36105	406.944		137	20-50	18.364	0.217062			137	50-100	0.00303485		137	10-20	0.353091	0.126476
137	10-20	503.163	1.23644	406.944		137	50-100	23.3292	0							137	10-20	0.207371	0.0742793
137	10-20	421.488	1.03574	406.944		137	total	74.2737	2.62598							137	10-20	1.28346	0.459729
137	20-50	293.281	1.44138	203.472												137	20-50	0.0840693	0.0301132
137	20-50	288.335	1.41707	203.472												137	20-50	0.0392323	0.0140528
137	20-50	321.104	1.57812	203.472												137	20-50	0	0
137	50-100	331.77	1.63054	203.472												137	50-100	0	0
137	50-100	298.98	1.46939	203.472												137	50-100	0	0
137	50-100	307.712	1.51231	203.472												137	50-100	0	0
137	organic	15.6246		314												137	organic	0.446929	0.160088
137	organic	11.0881		314												137	organic	0.328425	0.11764
137	organic	4.19342		314												137	organic	0.0643307	0.023043
137	organic	3.02286		314												137	organic	0.0744882	0.0266813
137	organic	4.202		314												137	organic	0.0237008	0.00848951
137	organic	3.97903		314												137	organic	0.352126	0.12613
2B	0-10	439.314	1.07955	406.944		2B	organic	2.05846	0.262805			2B	0-10	0.0183789		2B	0-10	1.40434	0.503028
2B	0-10	339.413	0.834054	406.944		2B	0-10	16.9316	1.5387			2B	10-20	0.00902153		2B	0-10	2.055	0.736091
2B	0-10	345.965	0.850154	406.944		2B	10-20	13.2127	0.346215			2B	20-50	0.00434553		2B	0-10	1.785	0.639379
2B	10-20	449.555	1.10471	406.944		2B	20-50	18.1271	0			2B	50-100	0.00299347		2B	10-20	0.135	0.0483564
2B	10-20	440.306	1.08198	406.944		2B	50-100	20.5097	0.0880208							2B	10-20	0.655	0.234618
2B	10-20	449.067	2.20702	203.472		2B	total	70.8395	2.23574							2B	10-20	0.39	0.139696
2B	20-50	283.122	1.39145	203.472												2B	20-50	0	0
2B	20-50	281.364	1.38281	203.472												2B	20-50	0	0
2B	20-50	284.284	1.39716	203.472												2B	20-50	0	0
2B	50-100	277.598	1.3643	203.472												2B	50-100	0.03	0.0107459
2B	50-100	282.333	1.38758	203.472												2B	50-100	0	0
2B	50-100	276.519	1.359	203.472												2B	50-100	0	0
2B	organic	2.34991		40.6944												2B	organic	0.108571	0.0388898
2B	organic	4.44787		40.6944												2B	organic	0.296762	0.106299
2B	organic	2.89497		40.6944												2B	organic	0.072381	0.0259265
2B	organic	4.51986		40.6944												2B	organic	0.398095	0.142596
2B	organic	8.0473		40.6944												2B	organic	0.712952	0.255376
2B	organic	1.08497		40.6944												2B	organic	0.00180952	0.000648163
2B	organic	5.61511		40.6944												2B	organic	0.499429	0.178893
143	0-10	455.73	1.11988	406.944		143	organic	1.29458	0.231105			143	0-10	0.0196893		143	0-10	0.63492	0.227425
143	0-10	418.215	1.0277	406.944		143	0-10	19.8816	0.73239			143	10-20	0.0110767		143	0-10	1.0611	0.380081
143	0-10	358.811	0.881721	406.944		143	10-20	12.4889	0.340676			143	20-50	0.00823153		143	0-10	0.800174	0.286618
143	10-20	467.567	1.14897	406.944		143	20-50	35.1547	0.390438			143	50-100	0.0111271		143	10-20	0.24788	0.0887894
143	10-20	503.536	1.23736	406.944		143	50-100	79.3806	0.0893158							143	10-20	0.430528	0.154213
143	10-20	405.376	0.996147	406.944		143	total	148.201	1.78392							143	10-20	0.482713	0.172906
143	20-50	305.814	1.50298	203.472												143	20-50	0.100022	0.0358273
143	20-50	281.301	1.3825	203.472												143	20-50	0.0478365	0.0171348
143	20-50	281.862	1.38526	203.472												143	20-50	0.0739291	0.0264811
143	50-100	290.585	1.42813	203.472												143	50-100	0	0
143	50-100	268.319	1.3187	203.472												143	50-100	0.0260926	0.00934625
143	50-100	312.038	1.53357	203.472												143	50-100	0.00434877	0.00155771
143	organic	2.67311		40.6944												143	organic	0.234834	0.0841163
143	organic	2.26029		40.6944												143	organic	0.0652315	0.0233656
143	organic	3.36387		40.6944												143	organic	0.800174	0.286618
143	organic	6.46206		40.6944												143	organic	0.81322	0.291292
143	organic	1.00957		40.6944												143	organic	0.0695803	0.0249233
143	organic	0		40.6944												143	organic	0	0
143	organic	1.17306		40.6944												143	organic	0.117417	0.0420581
143	organic	1.27116		40.6944												143	organic	0	0
146	0-10	440.296	1.08196	406.944		146	organic	0.855245	0.0193937			146	0-10	0.0174847		146	0-10	0.711838	0.254977
146	0-10	432.829	1.06361	406.944		146	0-10	18.0166	0.619106			146	10-20	0.00983705		146	0-10	0.615231	0.220373
146	0-10	384.848	0.945702	406.944		146	10-20	9.22981	0.551974			146	20-50	0.00513527		146	0-10	0.783021	0.280475
146	10-20	383.974	0.943555	406.944		146	20-50	21.7904	0.519154			146	50-100	0.00412525		146	10-20	0.981319	0.351504
146	10-20	361.13	0.88742	406.944		146	50-100	20.053	0.0745911							146	10-20	0.188129	0.0673867
146	10-20	400.365	0.983834	406.944		146	total	69.9452	1.78422							146	10-20	0.711838	0.254977
146	20-50	294.679	1.44825	203.472												146	20-50	0.0152537	0.00546379
146	20-50	280.456	1.37835	203.472												146	20-50	0.0711838	0.0254977
146	20-50	288.255	1.41668	203.472												146	20-50	0.208467	0.0746718
146	50-100	318.552	1.56558	203.472												146	50-100	0.0254228	0.00910632
146	50-100	143.74	0.706436	203.472												146	50-100	0	0
146	50-100	131.16	0.64461	203.472												146	50-100	0	0
146	organic	1.13375		40.6944												146	organic	0	0
146	organic	0.613499		40.6944												146	organic	0	0
146	organic	0.657671		40.6944												146	organic	0	0
146	organic	5.72763		40.6944												146	organic	0.0864374	0.0309615
146	organic	6.09082		40.6944												146	organic	0	0
146	organic	0.353376		40.6944												146	organic	0.11186	0.0400678
146	organic	0.112884		40.6944												146	organic	0	0
146	organic	0.333744		40.6944												146	organic	0	0
146	organic	0.446628		40.6944												146	organic	0	0
19B	0-10	292.813	0.719542	406.944		19B	organic	3.29272	0.485831			19B	0-10	0.0300073		19B	0-10	3.67421	1.31608
19B	0-10	343.51	0.844121	406.944		19B	0-10	23.0948	2.32716			19B	10-20	0.011878		19B	0-10	1.87999	0.673403
19B	0-10	303.275	0.74525	406.944		19B	10-20	13.0998	0.543541			19B	20-50	0.00872478		19B	0-10	2.37743	0.851584
19B	10-20	414	1.01734	406.944		19B	20-50	30.6394	0.410675			19B	50-100	0.00600549		19B	10-20	0.569485	0.203987
19B	10-20	509.82	1.2528	406.944		19B	50-100	38.9352	20.1714							19B	10-20	0.284743	0.101993
19B	10-20	422.583	1.03843	406.944		19B	total	109.062	23.9386							19B	10-20	0.998315	0.357592
19B	20-50	224.553	1.10361	203.472												19B	20-50	0.168101	0.060213
19B	20-50	246.302	1.21049	203.472												19B	20-50	0.0308757	0.0110595
19B	20-50	243.69	1.19766	203.472												19B	20-50	0.0343063	0.0122884
19B	50-100	260.652	1.28102	203.472												19B	50-100	6.8647	2.4589
19B	50-100	254.166	1.24914	203.472												19B	50-100	0.00686127	0.00245767
19B	50-100	276.681	1.3598	203.472												19B	50-100	0.00343063	0.00122884
19B	organic	1.7766		40.6944												19B	organic	0.0445982	0.0159749
19B	organic	14.5036		40.6944												19B	organic	1.46831	0.525942
19B	organic	2.59719		40.6944												19B	organic	0.288173	0.103222
19B	organic	2.98756		40.6944												19B	organic	0.514595	0.184326
19B	organic	2.40997		40.6944												19B	organic	0.0960578	0.0344074
19B	organic	8.99455		40.6944												19B	organic	0.483719	0.173266
19B	organic	3.46557		40.6944												19B	organic	0	0
19B	organic	9.62393		40.6944												19B	organic	0.397954	0.142545
19B	organic	13.201		40.6944												19B	organic	1.67415	0.599672
25	20-50	610.76	1.50085	406.944		25	organic	1.19165	0.130362			25	0-10	0.0247683		25	20-50	0.182073	0.0652176
25	10-20	542.8	2.66769	203.472		25	0-10	22.1951	0.719983			25	10-20	0.0106066		25	10-20	0.230988	0.0827388
25	20-50	310.48	1.52591	203.472		25	10-20	14.4238	1.12841			25	20-50	0.00551542		25	20-50	0.0760901	0.0272551
25	50-100	336.63	1.65443	203.472		25	20-50	25.0408	0.681711			25	50-100	0.00219236		25	50-100	0	0
25	10-20	295.04	0.725014	406.944		25	50-100	18.1355	0							25	10-20	0.0326101	0.0116808
25	0-10	352.52	0.866262	406.944		25	total	80.9869	2.66047							25	0-10	1.36419	0.488645
25	0-10	322.85	0.793352	406.944												25	0-10	0.975584	0.34945
25	10-20	393.85	0.967822	406.944												25	10-20	0.339688	0.121675
25	10-20	439.1	1.07902	406.944												25	10-20	4.52464	1.62071
25	0-10	418.63	1.02872	406.944												25	0-10	0.114135	0.0408827
25	organic	4.90486		40.6944												25	organic	0.2174	0.0778718
25	organic	2.13208		40.6944												25	organic	0.100548	0.0360157
25	organic	2.22899		40.6944												25	organic	0.301643	0.108047
25	organic	4.64643		40.6944												25	organic	0.214683	0.0768984
25	organic	0.371499		40.6944												25	organic	0.0326101	0.0116808
25	organic	0.0861446		40.6944												25	organic	0.02174	0.00778718
15A	0-10	368.08	0.904498	406.944		15A	organic	2.37915	0.406396			15A	0-10	0.0240079		15A	0-10	0.570028	0.204181
15A	0-10	385.15	0.946445	406.944		15A	0-10	23.4207	1.28953			15A	10-20	0.0112978		15A	0-10	2.65303	0.950302
15A	0-10	437.74	1.07568	406.944		15A	10-20	13.0143	0.345437			15A	20-50	0.00676199		15A	0-10	1.17202	0.419812
15A	10-20	436.4	1.07238	406.944		15A	20-50	26.2864	0.543031			15A	50-100	0.00549557		15A	10-20	0.319642	0.114494
15A	10-20	505.22	1.2415	406.944		15A	50-100	36.4503	0.55098							15A	10-20	0.298333	0.106861
15A	10-20	464.7	1.14193	406.944		15A	total	101.551	3.13537							15A	10-20	0.559374	0.200365
15A	20-50	410.93	1.24084	331.172												15A	20-50	0.0372916	0.0133577
15A	20-50	274.84	1.35075	203.472												15A	20-50	0.0799105	0.0286236
15A	50-100	279.43	1.37331	203.472												15A	50-100	0.0372916	0.0133577
15A	50-100	280.5	1.37857	203.472												15A	50-100	0.0958926	0.0343483
15A	50-100	262.97	1.29241	203.472												15A	50-100	0	0
15A	50-100	256.75	1.26184	203.472												15A	50-100	0.117202	0.0419812
15A	organic	17.16		40.6944												15A	organic	1.62485	0.582013
15A	organic	1.93562		40.6944												15A	organic	0.671248	0.240438
15A	organic	3.96017		40.6944												15A	organic	0.122529	0.0438895
15A	organic	2.5163		40.6944												15A	organic	0.133184	0.0477059
15A	organic	0.97304		40.6944												15A	organic	0.10122	0.0362565
15A	organic	2.14487		40.6944												15A	organic	0.117202	0.0419812
								Soil C (tC/ha-1)	Fine root C (tC/ha-1)
							Mean	83.7968	4.07306
							SD	28.5329	6.31332
							SE	8.23673	1.8225

## Sheet: Litter
PLOT ID	Subplot	Litter subsample dry mass (g)	Carbon content litter (%/100)	Carbon concentration (g/subsample)	Subsample area (m2)	Litter gC/m2	Litter tC/m2	Litter tC/ha		PLOT ID	Litter (tC/ha)
4C	05	88.3234	0.460092	40.6369	0.25	162.548	0.000162548	1.62548		4C	1.56311
4C	25	80.0087	0.460092	36.8113	0.25	147.245	0.000147245	1.47245		136	2.55147
4C	45	110.205	0.460092	50.7045	0.25	202.818	0.000202818	2.02818		138	2.09458
4C	13	86.9431	0.460092	40.0018	0.25	160.007	0.000160007	1.60007		140	2.30011
4C	32	61.2287	0.460092	28.1708	0.25	112.683	0.000112683	1.12683		15A	2.6754
4C	52	17.9612	0.460092	8.26381	0.25	33.0552	3.30552e-05	0.330552		2B	1.83121
4C	10	105.759	0.460092	48.6586	0.25	194.634	0.000194634	1.94634		25	2.02024
4C	30	42.8511	0.460092	19.7154	0.25	78.8618	7.88618e-05	0.788618		137	1.57672
4C	50	171.131	0.460092	78.736	0.25	314.944	0.000314944	3.14944		49	1.58767
136	05	89.5719	0.460092	41.2113	0.25	164.845	0.000164845	1.64845		143	1.82482
136	25	131.212	0.460092	60.3694	0.25	241.478	0.000241478	2.41478		19B	1.76372
136	45	106.239	0.460092	48.8797	0.25	195.519	0.000195519	1.95519		146	1.65953
136	13	151.087	0.460092	69.5138	0.25	278.055	0.000278055	2.78055		Mean	1.95405
136	32	217.962	0.460092	100.282	0.25	401.129	0.000401129	4.01129		SD	0.382022
136	52	174.888	0.460092	80.4645	0.25	321.858	0.000321858	3.21858		SE	0.11028
136	10	125.452	0.460092	57.7193	0.25	230.877	0.000230877	2.30877
136	30	140.908	0.460092	64.8305	0.25	259.322	0.000259322	2.59322
136	50	110.435	0.460092	50.8101	0.25	203.24	0.00020324	2.0324
138	05	124.609	0.460092	57.3318	0.25	229.327	0.000229327	2.29327
138	25	97.7267	0.460092	44.9633	0.25	179.853	0.000179853	1.79853
138	45	140.474	0.460092	64.6309	0.25	258.524	0.000258524	2.58524
138	13	88.2967	0.460092	40.6246	0.25	162.498	0.000162498	1.62498
138	32	115.982	0.460092	53.3622	0.25	213.449	0.000213449	2.13449
138	52	77.5719	0.460092	35.6902	0.25	142.761	0.000142761	1.42761
138	10	171.139	0.460092	78.7398	0.25	314.959	0.000314959	3.14959
138	30	141.025	0.460092	64.8847	0.25	259.539	0.000259539	2.59539
138	50	67.493	0.460092	31.053	0.25	124.212	0.000124212	1.24212
140	05	99.9574	0.460092	45.9896	0.25	183.958	0.000183958	1.83958
140	25	115.882	0.460092	53.3162	0.25	213.265	0.000213265	2.13265
140	45	58.8303	0.460092	27.0673	0.25	108.269	0.000108269	1.08269
140	13	170.808	0.460092	78.5876	0.25	314.35	0.00031435	3.1435
140	32	232.642	0.460092	107.036	0.25	428.146	0.000428146	4.28146
140	52	126.1	0.460092	58.0176	0.25	232.07	0.00023207	2.3207
140	10	150.563	0.460092	69.273	0.25	277.092	0.000277092	2.77092
140	30	95.0298	0.460092	43.7224	0.25	174.89	0.00017489	1.7489
140	50	75.0164	0.460092	34.5144	0.25	138.058	0.000138058	1.38058
15A	10	111.468	0.460092	51.2857	0.25	205.143	0.000205143	2.05143
15A	11	271.24	0.460092	124.795	0.25	499.181	0.000499181	4.99181
15A	12	252.662	0.460092	116.248	0.25	464.99	0.00046499	4.6499
15A	13	334.405	0.460092	153.857	0.25	615.428	0.000615428	6.15428
15A	14	92.8903	0.460092	42.7381	0.25	170.952	0.000170952	1.70952
15A	15	100.322	0.460092	46.1571	0.25	184.628	0.000184628	1.84628
15A	25	0	0.460092	0	0.25	0	0	0
15A	35	0	0.460092	0	0.25	0	0	0
2B	40	104.97	0.460092	48.2958	0.25	193.183	0.000193183	1.93183
2B	41	69.9799	0.460092	32.1972	0.25	128.789	0.000128789	1.28789
2B	42	131.212	0.460092	60.3697	0.25	241.479	0.000241479	2.41479
2B	43	113.717	0.460092	52.3204	0.25	209.282	0.000209282	2.09282
2B	33	144.334	0.460092	66.4067	0.25	265.627	0.000265627	2.65627
2B	23	65.6062	0.460092	30.1849	0.25	120.739	0.000120739	1.20739
2B	24	83.1011	0.460092	38.2341	0.25	152.937	0.000152937	1.52937
2B	25	83.1011	0.460092	38.2341	0.25	152.937	0.000152937	1.52937
25	30	51.1015	0.460092	23.5114	0.25	94.0455	9.40455e-05	0.940455
25	31	79.4912	0.460092	36.5732	0.25	146.293	0.000146293	1.46293
25	32	167.499	0.460092	77.0651	0.25	308.26	0.00030826	3.0826
25	33	147.627	0.460092	67.9217	0.25	271.687	0.000271687	2.71687
25	34	156.143	0.460092	71.8403	0.25	287.361	0.000287361	2.87361
25	35	99.364	0.460092	45.7166	0.25	182.866	0.000182866	1.82866
25	25	93.6861	0.460092	43.1042	0.25	172.417	0.000172417	1.72417
25	15	88.0081	0.460092	40.4918	0.25	161.967	0.000161967	1.61967
25	05	105.042	0.460092	48.3289	0.25	193.316	0.000193316	1.93316
137	12	57.6217	0.460092	26.5113	0.25	106.045	0.000106045	1.06045
137	22	81.8835	0.460092	37.6739	0.25	150.696	0.000150696	1.50696
137	30	39.4254	0.460092	18.1393	0.25	72.5572	7.25572e-05	0.725572
137	31	130.407	0.460092	59.9992	0.25	239.997	0.000239997	2.39997
137	32	109.178	0.460092	50.2319	0.25	200.928	0.000200928	2.00928
137	33	103.113	0.460092	47.4412	0.25	189.765	0.000189765	1.89765
137	34	94.0144	0.460092	43.2552	0.25	173.021	0.000173021	1.73021
137	35	69.7526	0.460092	32.0926	0.25	128.37	0.00012837	1.2837
49	10	82.2463	0.460092	37.8408	0.25	151.363	0.000151363	1.51363
49	11	85.8222	0.460092	39.4861	0.25	157.944	0.000157944	1.57944
49	12	128.733	0.460092	59.2291	0.25	236.916	0.000236916	2.36916
49	13	78.6703	0.460092	36.1956	0.25	144.782	0.000144782	1.44782
49	14	85.8222	0.460092	39.4861	0.25	157.944	0.000157944	1.57944
49	15	50.0629	0.460092	23.0335	0.25	92.1342	9.21342e-05	0.921342
49	24	85.8222	0.460092	39.4861	0.25	157.944	0.000157944	1.57944
49	33	92.974	0.460092	42.7766	0.25	171.106	0.000171106	1.71106
143	30	102.476	0.460092	47.1485	0.25	188.594	0.000188594	1.88594
143	31	125.249	0.460092	57.6259	0.25	230.504	0.000230504	2.30504
143	32	155.612	0.460092	71.5958	0.25	286.383	0.000286383	2.86383
143	33	170.794	0.460092	78.5808	0.25	314.323	0.000314323	3.14323
143	34	117.658	0.460092	54.1334	0.25	216.534	0.000216534	2.16534
143	35	30.3633	0.460092	13.9699	0.25	55.8797	5.58797e-05	0.558797
143	25	30.3633	0.460092	13.9699	0.25	55.8797	5.58797e-05	0.558797
143	15	60.7267	0.460092	27.9398	0.25	111.759	0.000111759	1.11759
19B	51	164.625	0.460092	75.7426	0.25	302.97	0.00030297	3.0297
19B	41	159.921	0.460092	73.5785	0.25	294.314	0.000294314	2.94314
19B	31	70.5535	0.460092	32.4611	0.25	129.844	0.000129844	1.29844
19B	21	42.3321	0.460092	19.4767	0.25	77.9066	7.79066e-05	0.779066
19B	11	28.2214	0.460092	12.9844	0.25	51.9378	5.19378e-05	0.519378
19B	01	108.182	0.460092	49.7737	0.25	199.095	0.000199095	1.99095
19B	12	94.0714	0.460092	43.2815	0.25	173.126	0.000173126	1.73126
19B	23	98.775	0.460092	45.4455	0.25	181.782	0.000181782	1.81782
146	52	138.507	0.460092	63.726	0.25	254.904	0.000254904	2.54904
146	42	109.651	0.460092	50.4497	0.25	201.799	0.000201799	2.01799
146	32	98.1092	0.460092	45.1392	0.25	180.557	0.000180557	1.80557
146	22	51.9402	0.460092	23.8972	0.25	95.5889	9.55889e-05	0.955889
146	12	80.7958	0.460092	37.1735	0.25	148.694	0.000148694	1.48694
146	02	115.423	0.460092	53.105	0.25	212.42	0.00021242	2.1242
146	01	46.169	0.460092	21.242	0.25	84.9679	8.49679e-05	0.849679
146	00	80.7958	0.460092	37.1735	0.25	148.694	0.000148694	1.48694

## Sheet: Coarse woody debris_large
PLOT ID	Sample	Diameter 1 (cm)	Diameter 2 (cm)	Length (cm)	Decay class	volume (cm3)	Carbon content (%/100)	Radius (cm)	C in sample (g)	Wood density (g/cm3)	Area sampled per plot (m2)		PLOT ID	Total C (g)	course woody debris (large) (tC/ha)
4C	1	12	9	120	2	10390.8	0.474168	5.25	1543.42	0.313258	120		4C	162283	13.5236
4C	2	13	16	120	2	19815.6	0.474168	7.25	2943.35	0.313258			136	44853.2	3.73777
4C	3	20	19	145	2	43303.9	0.474168	9.75	6432.24	0.313258			138	31939.3	2.66161
4C	4	54	56	114	1	270845	0.498099	27.5	55751.7	0.413258			140	212666	17.7221
4C	5	6	6	160	3	4523.89	0.475076	3	623.265	0.29			137	145137	6.04738
4C	6	22	24	117	3	48610.6	0.475076	11.5	6697.18	0.29			143	251041	10.46
4C	7	20	14	124	3	28145.5	0.475076	8.5	3877.66	0.29			49	154482	6.43675
4C	8	17	14	115	3	21699.6	0.475076	7.75	2989.59	0.29			15A	98377.5	4.09906
4C	9	27	30	135	2	86121.9	0.474168	14.25	12792.3	0.313258			2B	229353	9.55636
4C	10	17	23	115	3	36128.3	0.475076	10	4977.47	0.29			25	144848	6.03534
4C	11	30	35	137	3	113652	0.475076	16.25	15658.1	0.29			19B	33366.5	1.39027
4C	12	25	20	50	3	19880.4	0.475076	11.25	2738.96	0.29			146	47776.9	2.65427
4C	13	20	24	100	3	38013.3	0.475076	11	5237.16	0.29
4C	14	14	15	88	2	14531.4	0.474168	7.25	2158.46	0.313258
4C	15	19	16	114	3	27420.2	0.475076	8.75	3777.74	0.29				basal area weighed mean wood density (g/cm3)
4C	16	9	7	130	3	6534.51	0.475076	4	900.272	0.29				0.532699
4C	17	17	18	150	3	36079.2	0.475076	8.75	4970.7	0.29
4C	18	14	12	130	3	17255.2	0.475076	6.5	2377.28	0.29
4C	19	12	12	85	3	9613.27	0.475076	6	1324.44	0.29
4C	20	16	13	90	3	14861.7	0.475076	7.25	2047.52	0.29
4C	21	8	10	120	3	7634.07	0.475076	4.5	1051.76	0.29
4C	22	7	7	127	2	4887.53	0.474168	3.5	725.98	0.313258
4C	23	21	18	96	3	28670.2	0.475076	9.75	3949.94	0.29
4C	24	20	16	40	3	10178.8	0.475076	9	1402.35	0.29
4C	25	9	8	135	1	7660.58	0.498099	4.25	1576.88	0.413258
4C	26	11	13	280	1	31667.3	0.498099	6	6518.51	0.413258
4C	27	20	18	112	1	31755.2	0.498099	9.5	6536.61	0.413258
4C	28	8	7	107	2	4727.12	0.474168	3.75	702.152	0.313258
136	1	20.6	13	90.5	3	20061.2	0.475076	8.4	2763.87	0.29	120
136	2	21.1	20	100	3	33167.6	0.475076	10.275	4569.56	0.29
136	3	30.1	20.5	90.4	3	45446.4	0.475076	12.65	6261.24	0.29
136	4	20.9	20.8	90.7	2	30967.7	0.474168	10.425	4599.86	0.313258
136	5	10.4	10.3	70.4	3	5923.02	0.475076	5.175	816.026	0.29
136	6	10.6	10.3	80.8	3	6930.01	0.475076	5.225	954.761	0.29
136	7	10.4	10.5	100	1	8576.74	0.498099	5.225	1765.47	0.413258
136	8	10	10.5	90.5	3	7467.69	0.475076	5.125	1028.84	0.29
136	9	10.2	10.1	80.8	3	6537.83	0.475076	5.075	900.729	0.29
136	10	10.4	10.7	165	3	14423.8	0.475076	5.275	1987.19	0.29
136	11	10.1	10.3	140.5	3	11480.7	0.475076	5.1	1581.71	0.29
136	12	30.5	20.8	120	3	62007.7	0.475076	12.825	8542.92	0.29
136	13	10.1	10	90	3	7139.45	0.475076	5.025	983.615	0.29
136	14	10.7	20.1	70.5	3	13131.7	0.475076	7.7	1809.18	0.29
136	15	8.5	30.5	60	2	17918.9	0.474168	9.75	2661.62	0.313258
136	16	8	20.2	100	3	15614.5	0.475076	7.05	2151.24	0.29
136	17	10.1	10	135	3	10709.2	0.475076	5.025	1475.42	0.29
138	1	20.1	20.3	137	1	43904.9	0.498099	10.1	9037.55	0.413258	120
138	2	20.4	20.2	70	2	22655.8	0.474168	10.15	3365.23	0.313258
138	3	17	19	100	1	25446.9	0.498099	9	5238.09	0.413258
138	4	15	21	124	3	31554.2	0.475076	9	4347.28	0.29
138	5	9.1	9.3	70.3	2	4673.27	0.474168	4.6	694.154	0.313258
138	6	20.7	20.9	100	2	33979.5	0.474168	10.4	5047.21	0.313258
138	7	10	9	140	2	9923.51	0.474168	4.75	1474.01	0.313258
138	8	10.3	10.9	122	2	10766.2	0.474168	5.3	1599.18	0.313258
138	9	10	10.1	104	3	8250.03	0.475076	5.025	1136.62	0.29
140	10	15	14	120	2	19815.6	0.474168	7.25	2943.35	0.313258	120
140	11	15	14	27	2	4458.51	0.474168	7.25	662.254	0.313258
140	12	5	5	79	1	1551.16	0.498099	2.5	319.297	0.413258
140	13	13	11	100	2	11309.7	0.474168	6	1679.92	0.313258
140	14	5	5	62	1	1217.37	0.498099	2.5	250.587	0.413258
140	15	10	13	70	3	7270.82	0.475076	5.75	1001.72	0.29
140	16	22	16	90	2	25517.6	0.474168	9.5	3790.31	0.313258
140	17	60	50	160	2	380133	0.474168	27.5	56463.8	0.313258
140	18	32	30	280	2	211335	0.474168	15.5	31391.1	0.313258
140	19	11	10	63	3	5455.18	0.475076	5.25	751.57	0.29
140	20	7	7	125	3	4810.56	0.475076	3.5	662.761	0.29
140	21	8	8	330	1	16587.6	0.498099	4	3414.46	0.413258
140	22	5	4	215	2	3419.43	0.474168	2.25	507.912	0.313258
140	23	6	7	80	2	2654.65	0.474168	3.25	394.314	0.313258
140	24	14	12	110	2	14600.6	0.474168	6.5	2168.73	0.313258
140	25	9	8	132	2	7490.34	0.474168	4.25	1112.59	0.313258
140	26	11	10	75	3	6494.26	0.475076	5.25	894.727	0.29
140	27	11	11	60	3	5701.99	0.475076	5.5	785.574	0.29
140	28	14	7	75	3	6494.26	0.475076	5.25	894.727	0.29
140	29	45	50	185	2	327830	0.474168	23.75	48695	0.313258
140	30	5	13	21	2	1335.96	0.474168	4.5	198.44	0.313258
140	31	40	30	140	2	134696	0.474168	17.5	20007.3	0.313258
140	32	27	44	115	3	113827	0.475076	17.75	15682.1	0.29
140	33	6	19	90	3	11044.7	0.475076	6.25	1521.64	0.29
140	34	20	23	100	3	36305	0.475076	10.75	5001.81	0.29
140	35	6	27	70	3	14967.7	0.475076	8.25	2062.13	0.29
140	36	20	28	140	2	63334.5	0.474168	12	9407.53	0.313258
137	1	18.6	11	100	3	17203.4	0.475076	7.4	2370.14	0.29	240
137	2	33	28	110	3	80367.8	0.475076	15.25	11072.4	0.29
137	3	12.7	11.2	105	2	11776.5	0.474168	5.975	1749.24	0.313258
137	4	10.6	11.7	150	2	14646.4	0.474168	5.575	2175.54	0.313258
137	5	13	12.7	60	1	7781.21	0.498099	6.425	1601.71	0.413258
137	6	11.8	11	33	3	3368.32	0.475076	5.7	464.06	0.29
137	7	10.2	9.5	184	1	14021	0.498099	4.925	2886.14	0.413258
137	8	11.7	10.6	66	1	6444.42	0.498099	5.575	1326.54	0.413258
137	9	11	11.1	100	2	9589.91	0.474168	5.525	1424.46	0.313258
137	10	21	19.7	310	2	100828	0.474168	10.175	14976.7	0.313258
137	11	27	19.3	144	2	60611.4	0.474168	11.575	9003.05	0.313258
137	12	36.3	36.6	103	2	107479	0.474168	18.225	15964.6	0.313258
137	13	23	24.8	209	2	93763.1	0.474168	11.95	13927.3	0.313258
137	14	11.4	11.8	205	3	21665.1	0.475076	5.8	2984.84	0.29
137	15	10.5	13.1	102	2	11154.6	0.474168	5.9	1656.87	0.313258
137	16	10.2	11.1	100	3	8908.18	0.475076	5.325	1227.3	0.29
137	17	10.1	9.5	70	2	5280.07	0.474168	4.9	784.288	0.313258
137	18	17	18.1	110	2	26609.5	0.474168	8.775	3952.5	0.313258
137	19	12.1	12.3	100	2	11689.9	0.474168	6.1	1736.38	0.313258
137	20	28	26	100	3	57255.5	0.475076	13.5	7888.2	0.29
137	21	13.4	11.3	100	2	11979.1	0.474168	6.175	1779.34	0.313258
137	22	11.6	11.4	100	2	10386.9	0.474168	5.75	1542.84	0.313258
137	23	12	13	100	2	12271.8	0.474168	6.25	1822.83	0.313258
137	24	12.2	13.4	100	2	12868	0.474168	6.4	1911.37	0.313258
137	25	11	11.1	100	3	9589.91	0.475076	5.525	1321.22	0.29
137	26	13.4	15.9	100	3	16856.4	0.475076	7.325	2322.34	0.29
137	27	14	13.7	100	3	15065.7	0.475076	6.925	2075.63	0.29
137	28	12.3	12.7	100	3	12271.8	0.475076	6.25	1690.72	0.29
137	29	13.4	14.2	110	3	16452.8	0.475076	6.9	2266.74	0.29
137	30	19.5	17.3	100	3	26590.4	0.475076	9.2	3663.42	0.29
137	31	26	23	100	2	47143.5	0.474168	12.25	7002.57	0.313258
137	32	10.2	11	100	3	8824.73	0.475076	5.3	1215.8	0.29
137	33	27.5	28.2	100	1	60917.2	0.498099	13.925	12539.4	0.413258
137	34	15.5	19	100	1	23370.5	0.498099	8.625	4810.67	0.413258
143	1	11.1	13.4	73	1	8603.69	0.498099	6.125	1771.02	0.413258	240
143	2	47.3	48.6	50	3	90289.5	0.475076	23.975	12439.4	0.29
143	3	16.7	17.6	100	2	23100.3	0.474168	8.575	3431.26	0.313258
143	4	11.1	11.5	100	2	10028.7	0.474168	5.65	1489.64	0.313258
143	5	21	21	100	2	34636.1	0.474168	10.5	5144.74	0.313258
143	6	28	32.2	100	2	71157.9	0.474168	15.05	10569.6	0.313258
143	7	21	17	100	2	28352.9	0.474168	9.5	4211.46	0.313258
143	8	36	34	100	1	96211.3	0.498099	17.5	19804.5	0.413258
143	9	12.1	8	240	2	19038.5	0.474168	5.025	2827.93	0.313258
143	10	11	10.5	100	3	9076.26	0.475076	5.375	1250.45	0.29
143	11	10.3	8.7	120	2	8505.86	0.474168	4.75	1263.44	0.313258
143	12	27.6	28.7	100	2	62236.7	0.474168	14.075	9244.47	0.313258
143	13	23.7	24	104	2	46462.2	0.474168	11.925	6901.37	0.313258
143	14	18.4	19.2	100	3	27759.1	0.475076	9.4	3824.43	0.29
143	15	14.2	15	100	3	16741.5	0.475076	7.3	2306.51	0.29
143	16	10.5	10	50	2	4125.79	0.474168	5.125	612.834	0.313258
143	17	11.3	10.8	13	2	1246.69	0.474168	5.525	185.18	0.313258
143	18	12.7	12.2	43	2	5234.76	0.474168	6.225	777.557	0.313258
143	19	19.7	15.6	80	2	19573.5	0.474168	8.825	2907.4	0.313258
143	20	21.2	23	100	2	38359.6	0.474168	11.05	5697.83	0.313258
143	21	30.4	30.8	100	2	73541.5	0.474168	15.3	10923.7	0.313258
143	22	13.5	12	100	1	12767.6	0.498099	6.375	2628.14	0.413258
143	23	13.8	13.2	100	1	14313.9	0.498099	6.75	2946.42	0.413258
143	24	14.5	14.8	80	3	13485.1	0.475076	7.325	1857.87	0.29
143	25	11.7	10.8	30	1	2982.06	0.498099	5.625	613.838	0.413258
143	26	14.6	12.8	100	1	14741.1	0.498099	6.85	3034.37	0.413258
143	27	15.4	14.2	20	1	3440.67	0.498099	7.4	708.241	0.413258
143	28	22.2	21	50	3	18321.8	0.475076	10.8	2524.23	0.29
143	29	27	28	68	2	40389.1	0.474168	13.75	5999.28	0.313258
143	30	18	15.6	100	2	22167.1	0.474168	8.4	3292.64	0.313258
143	31	32.3	32.2	100	1	81686.3	0.498099	16.125	16814.6	0.413258
143	32	13.3	13.4	100	1	13997.6	0.498099	6.675	2881.31	0.413258
143	33	32	34	110	1	94082.8	0.498099	16.5	19366.4	0.413258
143	34	32	34	102	1	87240.5	0.498099	16.5	17957.9	0.413258
143	35	26	26.1	50	1	26648.7	0.498099	13.025	5485.46	0.413258
143	36	22	23.1	102	3	40736.4	0.475076	11.275	5612.34	0.29
143	37	27	28.2	100	3	59828.5	0.475076	13.8	8242.69	0.29
143	38	26	30	100	2	61575.2	0.474168	14	9146.21	0.313258
143	39	10.4	10.2	35	1	2916.3	0.498099	5.15	600.302	0.413258
143	40	20.4	17.7	100	2	28502.3	0.474168	9.525	4233.65	0.313258
143	41	12.8	12.1	120	3	14608.6	0.475076	6.225	2012.66	0.29
143	42	14.3	13.1	40	3	5896.46	0.475076	6.85	812.366	0.29
143	43	26.2	24.4	100	2	50272.6	0.474168	12.65	7467.34	0.313258
143	44	37.4	22.2	200	3	139493	0.475076	14.9	19218.2	0.29
49	1	11.6	11.4	60	2	6232.13	0.474168	5.75	925.704	0.313258	240
49	2	15.3	14.8	100	2	17789.5	0.474168	7.525	2642.4	0.313258
49	3	14.7	15.8	100	1	18265.4	0.498099	7.625	3759.82	0.413258
49	4	10.9	9.5	100	1	8171.28	0.498099	5.1	1682.01	0.413258
49	5	23.8	21.3	100	1	39937.7	0.498099	11.275	8220.93	0.413258
49	6	11.7	11.3	100	2	10386.9	0.474168	5.75	1542.84	0.313258
49	7	11.3	11.5	110	3	11227.7	0.475076	5.7	1546.87	0.29
49	8	10.7	11.6	50	3	4882.13	0.475076	5.575	672.621	0.29
49	9	12.4	8.9	170	2	15143.9	0.474168	5.325	2249.43	0.313258
49	10	10.2	9.7	100	2	7775.64	0.474168	4.975	1154.97	0.313258
49	11	14.8	15	50	1	8718.31	0.498099	7.45	1794.61	0.413258
49	12	11	12	150	1	15580.3	0.498099	5.75	3207.12	0.413258
49	13	34	35	100	2	93482	0.474168	17.25	13885.6	0.313258
49	14	20.5	20.3	50	3	16342.6	0.475076	10.2	2251.55	0.29
49	15	13	18.1	280	2	53175.1	0.474168	7.775	7898.49	0.313258
49	16	10.2	9.1	130	2	9507.97	0.474168	4.825	1412.29	0.313258
49	17	11.5	11.5	146	2	15164.9	0.474168	5.75	2252.55	0.313258
49	18	20.6	19.4	100	3	31415.9	0.475076	10	4328.23	0.29
49	19	19	17.1	103	3	26356.1	0.475076	9.025	3631.13	0.29
49	20	20.5	13.7	100	3	22965.8	0.475076	8.55	3164.05	0.29
49	21	18.4	15.6	100	1	22698	0.498099	8.5	4672.24	0.413258
49	22	20.5	19.6	100	2	31573.2	0.474168	10.025	4689.8	0.313258
49	23	23.5	24.2	100	1	44675.2	0.498099	11.925	9196.12	0.413258
49	24	36	40	290	1	328893	0.498099	19	67700.6	0.413258
15A	1	24	24	197	3	89120.7	0.475076	12	12278.3	0.29	240
15A	2	19.5	23	130	3	46105.3	0.475076	10.625	6352.02	0.29
15A	3	14.8	9.1	90	3	10094.1	0.475076	5.975	1390.69	0.29
15A	4	18.5	13.5	80	3	16085	0.475076	8	2216.05	0.29
15A	5	12.3	10.3	60	2	6017.25	0.474168	5.65	893.785	0.313258
15A	6	65.1	66.2	100	1	338501	0.498099	32.825	69678.2	0.413258
15A	7	15.8	16	100	1	19855.7	0.498099	7.95	4087.16	0.413258
15A	8	12	11.4	100	3	10751.3	0.475076	5.85	1481.23	0.29
2B	1	12.2	13.3	125	2	15959.5	0.474168	6.375	2370.58	0.313258	240
2B	2	12.2	13.2	165	3	20901.7	0.475076	6.35	2879.66	0.29
2B	3	12.5	12.4	60	3	7304.32	0.475076	6.225	1006.33	0.29
2B	4	15	14.7	40	3	6927.92	0.475076	7.425	954.473	0.29
2B	5	13.2	12.3	30	3	3830.29	0.475076	6.375	527.706	0.29
2B	6	42	35.2	222	2	259787	0.474168	19.3	38588	0.313258
2B	7	26.1	23.3	330	3	158124	0.475076	12.35	21785	0.29
2B	8	30	28	104	2	68694.1	0.474168	14.5	10203.6	0.313258
2B	9	28.7	31	100	3	69980.7	0.475076	14.925	9641.38	0.29
2B	10	15.9	21.6	266	2	73447	0.474168	9.375	10909.6	0.313258
2B	11	10.4	10.5	136	2	11664.4	0.474168	5.225	1732.59	0.313258
2B	12	10.3	10.6	96	2	8233.67	0.474168	5.225	1223.01	0.313258
2B	13	20.5	18.9	100	3	30480.5	0.475076	9.85	4199.36	0.29
2B	14	21.3	18.2	100	2	30635.4	0.474168	9.875	4550.5	0.313258
2B	15	18	18.4	100	3	26015.5	0.475076	9.1	3584.21	0.29
2B	16	58.9	56.1	100	1	259672	0.498099	28.75	53451.9	0.413258
2B	17	23.4	22.8	315	2	132015	0.474168	11.55	19609.2	0.313258
2B	18	19	33.5	100	1	54118.8	0.498099	13.125	11140	0.413258
2B	19	11.3	9.4	100	1	8413.38	0.498099	5.175	1731.84	0.413258
2B	20	10.3	11.1	53	2	4765.77	0.474168	5.35	707.895	0.313258
2B	21	17.4	15.7	100	1	21512.3	0.498099	8.275	4428.16	0.413258
2B	22	18.8	27	100	1	41187.1	0.498099	11.45	8478.1	0.413258
2B	23	12.2	12.1	100	2	11594.2	0.474168	6.075	1722.18	0.313258
2B	24	12.5	11.5	255	2	28839.8	0.474168	6	4283.79	0.313258
2B	25	20	17.5	100	1	27611.7	0.498099	9.375	5683.69	0.413258
2B	26	11.3	20	100	1	19236.2	0.498099	7.825	3959.65	0.413258
25	1	23.8	28	130	2	68490.9	0.474168	12.95	10173.4	0.313258	240
25	2	20.1	22.4	133	2	47169.3	0.474168	10.625	7006.4	0.313258
25	3	57.4	60	100	1	270624	0.498099	29.35	55706.2	0.413258
25	4	11.8	10	102	1	9517.94	0.498099	5.45	1959.21	0.413258
25	5	29	28	100	1	63794	0.498099	14.25	13131.6	0.413258
25	6	37.4	30.5	106	1	95956.7	0.498099	16.975	19752.1	0.413258
25	7	33.4	36	115	1	108754	0.498099	17.35	22386.4	0.413258
25	8	12.2	11.1	40	3	4263.85	0.475076	5.825	587.439	0.29
25	9	10.8	10	100	2	8494.87	0.474168	5.2	1261.8	0.313258
25	10	10.3	10.6	121	3	10377.9	0.475076	5.225	1429.78	0.29
25	11	20.5	20.6	100	2	33167.6	0.474168	10.275	4926.62	0.313258
25	12	18.3	19.1	160	2	43943.3	0.474168	9.35	6527.22	0.313258
19B	1	20.1	17.2	91	2	24859.3	0.474168	9.325	3692.53	0.313258	240
19B	2	10.5	8.2	130	2	8925.99	0.474168	4.675	1325.84	0.313258
19B	3	19.9	22.1	100	1	34636.1	0.498099	10.5	7129.62	0.413258
19B	4	10.4	7.3	40	3	2460.57	0.475076	4.425	338.998	0.29
19B	5	32	36	100	2	90792	0.474168	17	13486	0.313258
19B	6	10.1	9.2	43	1	3144.94	0.498099	4.825	647.367	0.413258
19B	7	18	15	229	3	48965.8	0.475076	8.25	6746.12	0.29
146	1	11	10.5	110	2	9983.88	0.474168	5.375	1482.98	0.313258	180
146	2	10.5	8.2	105	2	7209.45	0.474168	4.675	1070.87	0.313258
146	3	44.7	43.9	170	2	262027	0.474168	22.15	38920.8	0.313258
146	4	24.9	24.1	90	2	42429.2	0.474168	12.25	6302.31	0.313258

## Sheet: Coarse woody debris_small
Plot ID	Sample	Fresh mass (g)	Decay class	Carbon content (%/100)	C in sample (g)	Dry mass (g)	Area sampled (m2)		PLOT ID	Total C (g)	Coarse woody debris (small) (tC/ha)
4C	1	3112	1	0.498099	774.743	1555.4	120		4C	6659.92	0.554993
4C	2	3302	2	0.474168	596.282	1257.53			136	8481.71	0.706809
4C	3	1982	3	0.475076	273.729	576.179			138	13344.8	1.11207
4C	4	2322	1	0.498099	578.07	1160.55			140	11478.1	0.956505
4C	5	2612	2	0.474168	471.68	994.753			137	16070.7	0.669612
4C	6	3482	2	0.474168	628.787	1326.08			143	36426.3	1.51776
4C	7	2052	3	0.475076	283.396	596.529			49	10657.9	0.444078
4C	8	1232	3	0.475076	170.148	358.15			15A	24850.9	1.03545
4C	9	2192	1	0.498099	545.706	1095.58			2B	29076.7	1.21153
4C	10	612	1	0.498099	152.36	305.882			25	15393.3	0.641389
4C	11	872	1	0.498099	217.087	435.832			19B	12091.9	0.50383
4C	12	762	2	0.474168	137.604	290.2			146	9953.6	0.552978
4C	13	2162	2	0.474168	390.418	823.375
4C	14	3162	3	0.475076	436.695	919.212
4C	15	5432	3	0.475076	750.199	1579.11
4C	16	1832	3	0.475076	253.013	532.573
136	1	1902	1	0.498099	681.77	1368.74	120
136	2	472	2	0.474168	149.845	316.016
136	3	1782	3	0.475076	327.304	688.95
136	4	1362	3	0.475076	250.161	526.572
136	5	612	1	0.498099	219.371	440.416
136	6	902	2	0.474168	286.356	603.913
136	7	3832	1	0.498099	1373.58	2757.64
136	8	3612	2	0.474168	1146.69	2418.33
136	9	1562	2	0.474168	495.885	1045.8
136	10	4372	3	0.475076	803.014	1690.29
136	11	4292	3	0.475076	788.32	1659.36
136	12	1452	3	0.475076	266.692	561.367
136	13	5092	3	0.475076	935.258	1968.65
136	14	3772	3	0.475076	692.811	1458.32
136	15	352	3	0.475076	64.6525	136.089
138	1	6332	1	0.498099	1827.09	3668.12	120
138	2	532	1	0.498099	153.508	308.187
138	3	2662	2	0.474168	920.62	1941.55
138	4	2922	3	0.475076	755.899	1591.11
138	5	3222	3	0.475076	833.507	1754.47
138	6	2582	3	0.475076	667.944	1405.97
138	7	4532	1	0.498099	1307.7	2625.38
138	8	3822	2	0.474168	1321.79	2787.6
138	9	3502	2	0.474168	1211.12	2554.21
138	10	3142	2	0.474168	1086.62	2291.64
138	11	2892	3	0.475076	748.138	1574.78
138	12	2772	3	0.475076	717.095	1509.43
138	13	3742	3	0.475076	968.027	2037.63
138	14	3192	3	0.475076	825.746	1738.14
140	1	4072	1	0.498099	1346.08	2702.43	120
140	2	2962	1	0.498099	979.148	1965.77
140	3	532	1	0.498099	175.863	353.068
140	4	1932	2	0.474168	537.255	1133.05
140	5	1952	2	0.474168	542.817	1144.78
140	6	1012	2	0.474168	281.419	593.501
140	7	1002	3	0.475076	146.894	309.202
140	8	1892	3	0.475076	277.369	583.842
140	9	2132	3	0.475076	312.553	657.902
140	10	562	3	0.475076	82.3897	173.424
140	11	3632	1	0.498099	1200.63	2410.42
140	12	652	1	0.498099	215.531	432.708
140	13	1202	2	0.474168	334.255	704.929
140	14	972	2	0.474168	270.296	570.043
140	15	4072	2	0.474168	1132.35	2388.08
140	16	372	2	0.474168	103.447	218.165
140	17	6462	2	0.474168	1796.97	3789.73
140	18	942	3	0.475076	138.098	290.687
140	19	4182	3	0.475076	613.085	1290.5
140	20	6382	3	0.475076	935.607	1969.39
140	21	382	3	0.475076	56.0016	117.879
137	1	3380	1	0.498099	1259.53	2528.67	240
137	2	1300	2	0.474168	373.971	788.689
137	3	3340	2	0.474168	960.818	2026.32
137	4	880	2	0.474168	253.15	533.881
137	5	760	2	0.474168	218.629	461.079
137	6	870	2	0.474168	250.273	527.815
137	7	450	2	0.474168	129.452	273.008
137	8	1790	3	0.475076	161.279	339.481
137	9	5360	3	0.475076	482.937	1016.55
137	10	870	3	0.475076	78.3871	164.999
137	11	1670	3	0.475076	150.467	316.723
137	12	260	3	0.475076	23.426	49.3101
137	13	1720	3	0.475076	154.972	326.205
137	14	1870	2	0.474168	537.943	1134.5
137	15	2880	2	0.474168	828.49	1747.25
137	16	750	2	0.474168	215.753	455.013
137	17	3920	3	0.475076	353.192	743.445
137	18	1840	3	0.475076	165.784	348.964
137	19	1240	3	0.475076	111.724	235.171
137	20	750	1	0.498099	279.481	561.095
137	21	1300	2	0.474168	373.971	788.689
137	22	2150	2	0.474168	618.491	1304.37
137	23	3020	2	0.474168	868.764	1832.18
137	24	720	3	0.475076	64.8721	136.551
137	25	350	3	0.475076	31.535	66.379
137	26	2620	3	0.475076	236.062	496.894
137	27	2190	3	0.475076	197.319	415.343
137	28	400	3	0.475076	36.04	75.8617
137	29	1890	3	0.475076	170.289	358.447
137	30	3410	3	0.475076	307.241	646.721
137	31	2410	3	0.475076	217.141	457.067
137	32	5310	3	0.475076	478.432	1007.06
137	33	6430	3	0.475076	579.344	1219.48
137	34	3860	2	0.474168	1110.41	2341.8
137	35	4860	2	0.474168	1398.08	2948.48
137	36	3610	3	0.475076	325.261	684.652
137	37	5520	3	0.475076	497.353	1046.89
137	38	2010	3	0.475076	181.101	381.205
137	39	2700	3	0.475076	243.27	512.066
137	40	3550	3	0.475076	319.855	673.273
137	41	2400	3	0.475076	216.24	455.17
137	42	3330	3	0.475076	300.033	631.549
137	43	1980	3	0.475076	178.398	375.515
137	44	1460	3	0.475076	131.546	276.895
143	1	3230	1	0.498099	1030.09	2068.05	240
143	2	1350	1	0.498099	430.535	864.355
143	3	1230	1	0.498099	392.265	787.524
143	4	1470	2	0.474168	222.041	468.274
143	5	2520	2	0.474168	380.641	802.755
143	6	8920	2	0.474168	1347.35	2841.5
143	7	4370	2	0.474168	660.08	1392.08
143	8	2570	2	0.474168	388.193	818.683
143	9	5170	2	0.474168	780.918	1646.92
143	10	3860	2	0.474168	583.045	1229.62
143	11	2720	2	0.474168	410.851	866.466
143	12	1330	3	0.475076	192.204	404.575
143	13	5770	3	0.475076	833.845	1755.18
143	14	4980	3	0.475076	719.679	1514.87
143	15	1710	3	0.475076	247.119	520.167
143	16	3210	3	0.475076	463.89	976.455
143	17	6330	3	0.475076	914.773	1925.53
143	18	4620	3	0.475076	667.654	1405.36
143	19	1190	3	0.475076	171.972	361.988
143	20	1110	1	0.498099	353.995	710.692
143	21	2520	1	0.498099	803.665	1613.46
143	22	3790	1	0.498099	1208.69	2426.6
143	23	2470	1	0.498099	787.72	1581.45
143	24	2290	1	0.498099	730.315	1466.2
143	25	7980	2	0.474168	1205.36	2542.06
143	26	1300	2	0.474168	196.362	414.12
143	27	3520	2	0.474168	531.689	1121.31
143	28	1570	2	0.474168	237.145	500.129
143	29	980	2	0.474168	148.027	312.183
143	30	1120	2	0.474168	169.174	356.78
143	31	4410	3	0.475076	637.307	1341.48
143	32	2280	3	0.475076	329.492	693.557
143	33	1060	3	0.475076	153.185	322.443
143	34	2730	3	0.475076	394.523	830.443
143	35	4760	1	0.498099	1518.03	3047.65
143	36	4060	1	0.498099	1294.79	2599.47
143	37	4730	1	0.498099	1508.47	3028.45
143	38	6220	1	0.498099	1983.65	3982.44
143	39	5410	1	0.498099	1725.33	3463.82
143	40	2860	2	0.474168	431.997	911.063
143	41	1380	2	0.474168	208.446	439.604
143	42	1780	2	0.474168	268.865	567.025
143	43	260	2	0.474168	39.2725	82.8239
143	44	1340	2	0.474168	202.404	426.862
143	45	3820	3	0.475076	552.043	1162.01
143	46	1240	3	0.475076	179.197	377.197
143	47	1770	3	0.475076	255.79	538.419
143	48	1170	3	0.475076	169.081	355.904
143	49	2050	3	0.475076	296.254	623.593
143	50	2030	3	0.475076	293.363	617.509
143	51	1420	1	0.498099	452.859	909.174
143	52	1100	1	0.498099	350.806	704.29
143	53	680	1	0.498099	216.862	435.379
143	54	3480	2	0.474168	525.647	1108.57
143	55	4630	2	0.474168	699.352	1474.9
143	56	2610	2	0.474168	394.235	831.425
143	57	1620	2	0.474168	244.698	516.057
143	58	1550	2	0.474168	234.124	493.758
143	59	560	2	0.474168	84.5869	178.39
143	60	3250	3	0.475076	469.67	988.622
143	61	6150	3	0.475076	888.761	1870.78
143	62	1950	3	0.475076	281.802	593.173
143	63	6470	3	0.475076	935.005	1968.12
143	64	3090	3	0.475076	446.548	939.952
143	65	3810	3	0.475076	550.598	1158.97
49	1	2930	1	0.498099	765.768	1537.38	240
49	2	5730	1	0.498099	1497.56	3006.55
49	3	1820	2	0.474168	173.994	366.947
49	4	1620	2	0.474168	154.874	326.623
49	5	1490	2	0.474168	142.446	300.412
49	6	810	3	0.475076	82.5828	173.831
49	7	2520	3	0.475076	256.924	540.807
49	8	1530	3	0.475076	155.99	328.347
49	9	6720	3	0.475076	685.132	1442.15
49	10	2740	3	0.475076	279.354	588.021
49	11	660	3	0.475076	67.2897	141.64
49	12	3420	1	0.498099	893.831	1794.48
49	13	3670	2	0.474168	350.857	739.942
49	14	760	2	0.474168	72.657	153.23
49	15	450	2	0.474168	43.0206	90.7286
49	16	2590	2	0.474168	247.608	522.193
49	17	1360	2	0.474168	130.018	274.202
49	18	1880	2	0.474168	179.731	379.044
49	19	320	3	0.475076	32.6253	68.6739
49	20	3790	3	0.475076	386.406	813.357
49	21	480	3	0.475076	48.938	103.011
49	22	1190	3	0.475076	121.325	255.381
49	23	1830	3	0.475076	186.576	392.729
49	24	2700	2	0.474168	258.124	544.371
49	25	910	2	0.474168	86.9972	183.473
49	26	1230	2	0.474168	117.59	247.991
49	27	2570	2	0.474168	245.695	518.161
49	28	3030	2	0.474168	289.672	610.906
49	29	3810	2	0.474168	364.241	768.169
49	30	2640	2	0.474168	252.388	532.274
49	31	920	2	0.474168	87.9532	185.49
49	32	310	3	0.475076	31.6058	66.5279
49	33	1060	3	0.475076	108.071	227.482
49	34	710	3	0.475076	72.3874	152.37
49	35	490	3	0.475076	49.9575	105.157
49	36	3540	3	0.475076	360.917	759.705
49	37	1010	1	0.498099	263.968	529.95
49	38	960	1	0.498099	250.9	503.715
49	39	900	1	0.498099	235.219	472.232
49	40	1820	2	0.474168	173.994	366.947
49	41	250	3	0.475076	25.4885	53.6515
49	42	290	3	0.475076	29.5667	62.2358
49	43	3420	3	0.475076	348.683	733.953
49	44	480	3	0.475076	48.938	103.011
15A	1	1060	1	0.498099	262.822	527.65	240
15A	2	6090	1	0.498099	1509.99	3031.5
15A	3	1850	1	0.498099	458.699	920.899
15A	4	7460	1	0.498099	1849.67	3713.46
15A	5	4440	1	0.498099	1100.88	2210.16
15A	6	9560	1	0.498099	2370.36	4758.81
15A	7	12800	1	0.498099	3173.7	6371.63
15A	8	640	1	0.498099	158.685	318.581
15A	9	1790	1	0.498099	443.823	891.032
15A	10	1780	1	0.498099	441.343	886.055
15A	11	810	1	0.498099	200.836	403.205
15A	12	1760	2	0.474168	328.28	692.329
15A	13	5990	2	0.474168	1117.27	2356.28
15A	14	3950	2	0.474168	736.766	1553.81
15A	15	3060	2	0.474168	570.76	1203.71
15A	16	1410	2	0.474168	262.997	554.65
15A	17	2200	2	0.474168	410.35	865.411
15A	18	2980	2	0.474168	555.838	1172.24
15A	19	1180	2	0.474168	220.097	464.175
15A	20	310	2	0.474168	57.8221	121.944
15A	21	940	3	0.475076	174.289	366.865
15A	22	3660	3	0.475076	678.613	1428.43
15A	23	2300	3	0.475076	426.451	897.648
15A	24	8160	3	0.475076	1512.97	3184.7
15A	25	4190	3	0.475076	776.882	1635.28
15A	26	3690	3	0.475076	684.175	1440.14
15A	27	2880	3	0.475076	533.991	1124.01
15A	28	1830	3	0.475076	339.307	714.216
15A	29	5130	3	0.475076	951.171	2002.15
15A	30	2710	3	0.475076	502.47	1057.66
15A	31	1850	3	0.475076	343.015	722.022
15A	32	6070	3	0.475076	1125.46	2369.01
15A	33	2860	3	0.475076	530.282	1116.21
15A	34	220	3	0.475076	40.7909	85.862
2B	1	8140	1	0.498099	2742.37	5505.66	240
2B	2	3330	1	0.498099	1121.88	2252.31
2B	3	570	1	0.498099	192.033	385.531
2B	4	990	1	0.498099	333.531	669.607
2B	5	910	2	0.474168	171.703	362.114
2B	6	1000	2	0.474168	188.684	397.927
2B	7	5170	2	0.474168	975.498	2057.28
2B	8	2020	2	0.474168	381.142	803.813
2B	9	2930	3	0.475076	429.683	904.452
2B	10	1920	3	0.475076	281.567	592.678
2B	11	1650	3	0.475076	241.972	509.333
2B	12	5840	3	0.475076	856.433	1802.73
2B	13	3180	3	0.475076	466.345	981.624
2B	14	1030	1	0.498099	347.007	696.662
2B	15	680	1	0.498099	229.092	459.932
2B	16	1740	1	0.498099	586.206	1176.89
2B	17	370	2	0.474168	69.8132	147.233
2B	18	800	2	0.474168	150.948	318.342
2B	19	2060	2	0.474168	388.69	819.73
2B	20	2920	2	0.474168	550.958	1161.95
2B	21	2870	2	0.474168	541.524	1142.05
2B	22	1350	2	0.474168	254.724	537.202
2B	23	800	2	0.474168	150.948	318.342
2B	24	3530	3	0.475076	517.673	1089.66
2B	25	750	3	0.475076	109.987	231.515
2B	26	4750	3	0.475076	696.585	1466.26
2B	27	2930	3	0.475076	429.683	904.452
2B	28	7810	3	0.475076	1145.33	2410.84
2B	29	6200	3	0.475076	909.227	1913.86
2B	30	1000	3	0.475076	146.649	308.687
2B	31	1260	3	0.475076	184.778	388.945
2B	32	890	3	0.475076	130.518	274.731
2B	33	1170	3	0.475076	171.58	361.163
2B	34	1320	3	0.475076	193.577	407.466
2B	35	5360	1	0.498099	1805.78	3625.35
2B	36	8050	1	0.498099	2712.04	5444.78
2B	37	1500	1	0.498099	505.35	1014.56
2B	38	5000	2	0.474168	943.422	1989.64
2B	39	3720	2	0.474168	701.906	1480.29
2B	40	5850	3	0.475076	857.9	1805.82
2B	41	1700	3	0.475076	249.304	524.767
2B	42	2800	3	0.475076	410.619	864.323
2B	43	4590	3	0.475076	673.121	1416.87
2B	44	1220	1	0.498099	411.018	825.172
2B	45	3510	1	0.498099	1182.52	2374.06
2B	46	2960	1	0.498099	997.224	2002.06
2B	47	1760	1	0.498099	592.944	1190.41
2B	48	460	2	0.474168	86.7948	183.046
2B	49	370	3	0.475076	54.2603	114.214
2B	50	4120	3	0.475076	604.196	1271.79
25	1	3630	1	0.498099	1398.1	2806.87	240
25	2	1930	2	0.474168	427.594	901.777
25	3	1980	2	0.474168	438.672	925.139
25	4	3080	2	0.474168	682.378	1439.11
25	5	4430	2	0.474168	981.473	2069.88
25	6	1730	2	0.474168	383.284	808.329
25	7	1200	3	0.475076	245.16	516.044
25	8	570	3	0.475076	116.451	245.121
25	9	1690	3	0.475076	345.267	726.762
25	10	3270	3	0.475076	668.061	1406.22
25	11	2640	3	0.475076	539.352	1135.3
25	12	2670	3	0.475076	545.481	1148.2
25	13	1120	1	0.498099	431.371	866.033
25	14	2720	1	0.498099	1047.61	2103.22
25	15	420	1	0.498099	161.764	324.762
25	16	2760	2	0.474168	611.482	1289.59
25	17	740	2	0.474168	163.948	345.759
25	18	3590	2	0.474168	795.369	1677.4
25	19	800	2	0.474168	177.241	373.794
25	20	1730	3	0.475076	353.439	743.963
25	21	2000	3	0.475076	408.6	860.073
25	22	200	3	0.475076	40.86	86.0073
25	23	400	1	0.498099	154.061	309.298
25	24	140	2	0.474168	31.0172	65.4139
25	25	650	2	0.474168	144.008	303.707
25	26	120	3	0.475076	24.516	51.6044
25	27	180	3	0.475076	36.774	77.4066
25	28	310	3	0.475076	63.333	133.311
25	29	1180	3	0.475076	241.074	507.443
25	30	1100	3	0.475076	224.73	473.04
25	31	180	3	0.475076	36.774	77.4066
25	32	420	1	0.498099	161.764	324.762
25	33	800	2	0.474168	177.241	373.794
25	34	420	2	0.474168	93.0516	196.242
25	35	1350	2	0.474168	299.094	630.777
25	36	500	2	0.474168	110.776	233.621
25	37	1750	2	0.474168	387.715	817.674
25	38	540	2	0.474168	119.638	252.311
25	39	1510	2	0.474168	334.543	705.536
25	40	5600	2	0.474168	1240.69	2616.56
25	41	430	3	0.475076	87.849	184.916
25	42	270	3	0.475076	55.161	116.11
25	43	110	3	0.475076	22.473	47.304
25	44	220	3	0.475076	44.946	94.6081
25	45	1000	3	0.475076	204.3	430.037
25	46	660	3	0.475076	134.838	283.824
19B	1	1720	1	0.498099	615.359	1235.41	240
19B	2	690	1	0.498099	246.859	495.602
19B	3	1890	1	0.498099	676.18	1357.52
19B	4	370	1	0.498099	132.374	265.758
19B	5	1150	1	0.498099	411.432	826.004
19B	6	2290	2	0.474168	348.224	734.389
19B	7	1800	2	0.474168	273.713	577.249
19B	8	1890	2	0.474168	287.399	606.111
19B	9	3180	2	0.474168	483.56	1019.81
19B	10	620	2	0.474168	94.279	198.83
19B	11	640	3	0.475076	79.3656	167.059
19B	12	440	3	0.475076	54.5638	114.853
19B	13	2960	3	0.475076	367.066	772.647
19B	14	570	1	0.498099	203.927	409.411
19B	15	160	1	0.498099	57.2427	114.922
19B	16	350	1	0.498099	125.218	251.392
19B	17	1020	2	0.474168	155.104	327.108
19B	18	1220	2	0.474168	185.517	391.247
19B	19	850	2	0.474168	129.253	272.59
19B	20	1550	3	0.475076	192.214	404.596
19B	21	720	3	0.475076	89.2863	187.941
19B	22	510	3	0.475076	63.2445	133.125
19B	23	4160	3	0.475076	515.876	1085.88
19B	24	310	3	0.475076	38.4427	80.9192
19B	25	110	3	0.475076	13.641	28.7132
19B	26	1090	1	0.498099	389.966	782.908
19B	27	6100	1	0.498099	2182.38	4381.41
19B	28	640	2	0.474168	97.3202	205.244
19B	29	550	2	0.474168	83.6346	176.382
19B	30	1370	2	0.474168	208.326	439.351
19B	31	610	2	0.474168	92.7584	195.623
19B	32	2460	2	0.474168	374.075	788.907
19B	33	2650	3	0.475076	328.623	691.728
19B	34	2770	3	0.475076	343.504	723.052
19B	35	670	3	0.475076	83.0859	174.89
19B	36	4430	3	0.475076	549.359	1156.36
19B	37	590	1	0.498099	211.083	423.776
19B	38	1480	2	0.474168	225.053	474.627
19B	39	580	2	0.474168	88.1965	186.002
19B	40	510	2	0.474168	77.5521	163.554
19B	41	2720	3	0.475076	337.304	710
19B	42	2420	3	0.475076	300.101	631.691
19B	43	1020	3	0.475076	126.489	266.25
19B	44	1240	3	0.475076	153.771	323.677
146	1	2530	1	0.498099	978.675	1964.82	180
146	2	650	1	0.498099	251.438	504.795
146	3	1490	2	0.474168	410.214	865.124
146	4	5200	2	0.474168	1431.62	3019.22
146	5	4720	2	0.474168	1299.47	2740.53
146	6	810	2	0.474168	223.002	470.302
146	7	360	3	0.475076	18.1785	38.2645
146	8	1360	3	0.475076	68.6744	144.555
146	9	680	3	0.475076	34.3372	72.2774
146	10	910	1	0.498099	352.013	706.713
146	11	2120	1	0.498099	820.075	1646.41
146	12	2600	1	0.498099	1005.75	2019.18
146	13	1160	1	0.498099	448.72	900.865
146	14	1210	1	0.498099	468.062	939.695
146	15	650	1	0.498099	251.438	504.795
146	16	630	1	0.498099	243.702	489.263
146	17	620	2	0.474168	170.693	359.984
146	18	830	2	0.474168	228.509	481.915
146	19	2790	2	0.474168	768.119	1619.93
146	20	340	2	0.474168	93.606	197.411
146	21	2060	3	0.475076	104.022	218.958
146	22	800	3	0.475076	40.3967	85.0322
146	23	2720	3	0.475076	137.349	289.109
146	24	1400	3	0.475076	70.6943	148.806
146	25	690	3	0.475076	34.8422	73.3403

## Sheet: Coarse woody debris_total
PLOT ID	Coarse woody debris (small) (tC/ha)	Course woody debris (large) (tC/ha)	Total Coarse woody debris (tC/ha)
4C	0.554993	13.5236	14.0786
136	0.706809	3.73777	4.44458
138	1.11207	2.66161	3.77368
140	0.956505	17.7221	18.6786
137	0.669612	6.04738	6.71699
143	1.51776	10.46	11.9778
49	0.444078	6.43675	6.88083
15A	1.03545	4.09906	5.13452
2B	1.21153	9.55636	10.7679
25	0.641389	6.03534	6.67673
19B	0.50383	1.39027	1.8941
146	0.552978	2.65427	3.20725
		Mean	7.85263
		SD	5.02559
		SE	1.45076

## Sheet: Small trees (DataS3)
plot	subplot	planting_line	planted	lifeform	diameter	species_group	vernacular_name	species	genus	family	species_wood_density	genus_wood_density	family_wood_density
4C	22	Y	Y	tree	9.2	Dipterocarp	Urat mata daun licin	Parashorea malaanonan	Parashorea	Dipterocarpaceae	0.415	0.55	0.616344
4C	22	Y	Y	tree	8.3	Dipterocarp	Selangan batu biabas	Shorea leptoderma	Shorea	Dipterocarpaceae		0.569944	0.616344
4C	22	N	N	tree	8.1	Pioneer	Bawing		Adinandra	Theaceae		0.511667	0.538867
4C	22	N	N	tree	9	Pioneer	Tambong	Geunsia pentandra	Geunsia	Verbenaceae			0.63247
4C	22	N	N	tree	6.2	Pioneer	Obah nasi	Glochidion borneensis or Glochidion rubrum	Glochidion	Euphorbiaceae		0.532667	0.555364
4C	22	Y	N	tree	5.8	Other commercial	Nyatoh		Palaquium	Sapotaceae		0.589394	0.769657
4C	22	N	N	tree	8.7	Pioneer	Obah nasi	Glochidion borneensis or Glochidion rubrum	Glochidion	Euphorbiaceae		0.532667	0.555364
4C	22	N	N	tree	6.5	Pioneer	Obah nasi	Glochidion borneensis or Glochidion rubrum	Glochidion	Euphorbiaceae		0.532667	0.555364
4C	43	Y	Y	tree	8.4	Dipterocarp	Seraya Kepong	Shorea ovalis	Shorea	Dipterocarpaceae	0.43	0.569944	0.616344
4C	43	N	N	tree	8.9	Fruit tree	Kedondong		Canarium & Dacryodes	Burseraceae			0.560171
4C	43	N	N	tree	9.5	Dipterocarp	Selangan jangkang	Hopea nervosa	Hopea	Dipterocarpaceae	0.613333	0.692457	0.616344
4C	43	Y	Y	tree	8.7	Dipterocarp	Urat mata daun licin	Parashorea malaanonan	Parashorea	Dipterocarpaceae	0.415	0.55	0.616344
4C	43	N	N	tree	6	Fruit tree	Belimbing hutan	Baccaurea angulata	Baccaurea	Euphorbiaceae		0.623529	0.555364
4C	43	N	N	tree	6.5	Pioneer	Mallotus sagar-sagar	Mallotus wrayi	Mallotus	Euphorbiaceae		0.467715	0.555364
136	21	N	N	tree	5.5	Pioneer	Obah		Eugenia	Myrtaceae		0.692313	0.786794
136	21	N	N	tree	5.4	Pioneer	Mallotus		Mallotus	Euphorbiaceae		0.467715	0.555364
136	21	N	N	tree	6.5	Pioneer	Mallotus		Mallotus	Euphorbiaceae		0.467715	0.555364
136	21	N	N	tree	9.9	Pioneer	Mallotus		Mallotus	Euphorbiaceae		0.467715	0.555364
136	21	N	N	tree	7.8	Pioneer	Mallotus		Mallotus	Euphorbiaceae		0.467715	0.555364
136	21	N	N	tree	7	Pioneer	Mallotus		Mallotus	Euphorbiaceae		0.467715	0.555364
136	21	N	N	tree	6.5	Pioneer	Mallotus		Mallotus	Euphorbiaceae		0.467715	0.555364
136	21	N	N	tree	7.6	Pioneer	Mallotus		Mallotus	Euphorbiaceae		0.467715	0.555364
136	21	N	N	tree	8.8	Pioneer	Mallotus		Mallotus	Euphorbiaceae		0.467715	0.555364
136	21	N	N	tree	7.1	Pioneer	Mallotus		Mallotus	Euphorbiaceae		0.467715	0.555364
136	21	N	N	tree	8.1	Pioneer	Mallotus		Mallotus	Euphorbiaceae		0.467715	0.555364
136	21	N	N	tree	5	Pioneer	Obah		Eugenia	Myrtaceae		0.692313	0.786794
136	43	N	N	tree	7	Dipterocarp	Selangan batu laut	Shorea falciferoides	Shorea	Dipterocarpaceae	0.72	0.569944	0.616344
136	43	N	N	tree	9.4	Dipterocarp	Selangan batu laut	Shorea falciferoides	Shorea	Dipterocarpaceae	0.72	0.569944	0.616344
136	43	N	N	tree	5.5	Pioneer	Kunau-Kunau	Baccaurea parivifolia or Baccaurea stipulata	Baccaurea	Euphorbiaceae		0.623529	0.555364
136	43	N	N	tree	5.7	Pioneer	Karai			Annonaceae			0.589109
136	43	N	N	tree	5.9	Pioneer	Mallotus		Mallotus	Euphorbiaceae		0.467715	0.555364
136	43	N	N	tree	9.7	Pioneer	Mallotus sagar-sagar	Mallotus wrayi	Mallotus	Euphorbiaceae		0.467715	0.555364
136	43	N	N	tree	8.4	Dipterocarp	Selangan batu laut	Shorea falciferoides	Shorea	Dipterocarpaceae	0.72	0.569944	0.616344
136	43	N	N	tree	6.4	Pioneer	Obah		Eugenia	Myrtaceae		0.692313	0.786794
136	43	N	N	tree	6.5	Pioneer	Mallotus		Mallotus	Euphorbiaceae		0.467715	0.555364
136	43	N	N	tree	7.7	Dipterocarp	Selangan batu laut	Shorea falciferoides	Shorea	Dipterocarpaceae	0.72	0.569944	0.616344
136	43	N	N	tree	7.9	Dipterocarp	Selangan batu laut	Shorea falciferoides	Shorea	Dipterocarpaceae	0.72	0.569944	0.616344
136	43	N	N	tree	8.4	Dipterocarp	Selangan batu laut	Shorea falciferoides	Shorea	Dipterocarpaceae	0.72	0.569944	0.616344
136	43	N	N	tree	6.7	Dipterocarp	Selangan batu laut	Shorea falciferoides	Shorea	Dipterocarpaceae	0.72	0.569944	0.616344
136	43	N	N	tree	7.1	Dipterocarp	Selangan batu laut	Shorea falciferoides	Shorea	Dipterocarpaceae	0.72	0.569944	0.616344
136	43	N	N	tree	9.2	Dipterocarp	Selangan batu laut	Shorea falciferoides	Shorea	Dipterocarpaceae	0.72	0.569944	0.616344
136	43	N	N	tree	8.2	Pioneer	Simpoh laki	Dillenia excelsa	Dillenia	Dilleniaceae	0.68	0.622859	0.65
136	43	N	N	tree	7.5	Pioneer	Tambong	Geunsia pentandra	Geunsia	Verbenaceae			0.63247
138	22	N	N	tree	9.6	Dipterocarp	Resak		Vatica	Dipterocarpaceae		0.708824	0.616344
138	22	N	N	tree	8.5	Pioneer	Mallotus sagar-sagar	Mallotus wrayi	Mallotus	Euphorbiaceae		0.467715	0.555364
138	22	N	N	tree	7.2	Other	OT	OT	OT	OT	0.543723	0.578512	0.608993
138	43	N	N	tree	7.2	Other	OT	OT	OT	OT	0.543723	0.578512	0.608993
138	43	N	N	tree	5.4	Pioneer	Obah		Eugenia	Myrtaceae		0.692313	0.786794
138	43	N	N	tree	8.5	Dipterocarp	Oba suluk	Shorea pauciflora	Shorea	Dipterocarpaceae	0.5325	0.569944	0.616344
138	43	N	N	tree	8.8	Fruit tree	Kedondong		Canarium & Dacryodes	Burseraceae			0.560171
138	43	N	N	tree	9	Dipterocarp	Urat mata beludu	Parashorea tomentella	Parashorea	Dipterocarpaceae		0.55	0.616344
138	43	N	N	tree	7.6	Fruit tree	Kayu ara	Ficus callosa & other Ficus	Ficus	Moraceae		0.398846	0.608937
138	43	N	N	tree	8.9	Other commercial	Nyatoh		Palaquium	Sapotaceae		0.589394	0.769657
138	43	N	N	tree	8.1	Pioneer	Bangkal merah	Neonauclea bernardoi	Neonauclea	Rubiaceae	0.663831	0.634255	0.648852
138	43	N	N	tree	5.7	Pioneer	Mallotus sagar-sagar	Mallotus wrayi	Mallotus	Euphorbiaceae		0.467715	0.555364
140	22	N	N	tree	7.5	Other commercial	Kayu malam		Diospyros	Ebenaceae		0.671357	0.61944
140	22	N	N	tree	5.2	Pioneer	Karai hitam	Orophea myriantha	Orophea	Annonaceae			0.589109
140	22	N	N	tree	5.8	Other commercial	Medang			Lauraceae			0.610053
140	22	N	N	tree	6.2	Other commercial	Medang			Lauraceae			0.610053
140	22	N	N	tree	6.9	Other commercial	Medang			Lauraceae			0.610053
140	22	N	N	tree	6.6	Other commercial	Rengas		Gluta Semecarpus Melanochyla & Swintonia	Anacardiaceae			0.637868
140	22	N	N	tree	6.2	Pioneer	Mallotus sagar-sagar	Mallotus wrayi	Mallotus	Euphorbiaceae		0.467715	0.555364
140	22	N	N	tree	5.5	Dipterocarp	Seraya	Shorea curtisii	Shorea	Dipterocarpaceae	0.526667	0.569944	0.616344
140	22	N	N	tree	5.5	Pioneer	Obah nasi	Glochidion borneensis or Glochidion rubrum	Glochidion	Euphorbiaceae		0.532667	0.555364
140	22	N	N	tree	8.5	Pioneer	Mallotus sagar-sagar	Mallotus wrayi	Mallotus	Euphorbiaceae		0.467715	0.555364
140	22	N	N	tree	8.5	Pioneer	Mallotus sagar-sagar	Mallotus wrayi	Mallotus	Euphorbiaceae		0.467715	0.555364
140	22	N	N	tree	9.2	Pioneer	Obah		Eugenia	Myrtaceae		0.692313	0.786794
140	22	N	N	tree	5.5	Pioneer	Mallotus sagar-sagar	Mallotus wrayi	Mallotus	Euphorbiaceae		0.467715	0.555364
140	22	N	N	tree	6.7	Dipterocarp	Urat mata daun licin	Parashorea malaanonan	Parashorea	Dipterocarpaceae	0.415	0.55	0.616344
140	22	N	N	tree	6.5	Pioneer	Mallotus sagar-sagar	Mallotus wrayi	Mallotus	Euphorbiaceae		0.467715	0.555364
140	22	N	N	tree	6.5	Pioneer	Mallotus sagar-sagar	Mallotus wrayi	Mallotus	Euphorbiaceae		0.467715	0.555364
140	22	N	N	tree	7	Other commercial	Medang			Lauraceae			0.610053
140	22	N	N	tree	5	Fruit tree	Kedondong		Canarium & Dacryodes	Burseraceae			0.560171
140	43	N	N	tree	6.6	Dipterocarp	Urat mata batu	Parashorea smythiesii	Parashorea	Dipterocarpaceae	0.6	0.55	0.616344
140	43	N	N	tree	6.7	Pioneer	Karai			Annonaceae			0.589109
140	43	N	N	tree	8.4	Pioneer	Karai			Annonaceae			0.589109
140	43	N	N	tree	5.6	Other commercial	Membuakat	Paranephelium xestophyllum	Paranephelium	Sapindaceae	0.81	0.81	0.71205
140	43	N	N	tree	5.8	Other commercial	Membuakat	Paranephelium xestophyllum	Paranephelium	Sapindaceae	0.81	0.81	0.71205
140	43	N	N	tree	6.7	Dipterocarp	Urat mata daun licin	Parashorea malaanonan	Parashorea	Dipterocarpaceae	0.415	0.55	0.616344
140	43	N	N	tree	7.1	Pioneer	Mallotus sagar-sagar	Mallotus wrayi	Mallotus	Euphorbiaceae		0.467715	0.555364
140	43	N	N	tree	5.5	Other commercial	Darah-darah			Myristicaceae			0.502583
140	43	N	N	tree	7	Other commercial	Medang			Lauraceae			0.610053
140	43	N	N	tree	6.3	Dipterocarp	selangan batu laut	Shorea falciferoides	Shorea	Dipterocarpaceae	0.72	0.569944	0.616344
140	43	N	N	tree	6	Other commercial	Medang			Lauraceae			0.610053
140	43	N	N	tree	5.5	Other commercial	Medang			Lauraceae			0.610053
140	43	N	N	tree	7	Pioneer	Obah		Eugenia	Myrtaceae		0.692313	0.786794
49	11	N	N	tree	9.9	Other commercial	Kayu malam		Diospyros	Ebenaceae		0.671357	0.61944
49	11	N	N	tree	7.7	Other commercial	Kayu malam		Diospyros	Ebenaceae		0.671357	0.61944
49	11	N	N	tree	6.8	Other	OT	OT	OT	OT	0.543723	0.578512	0.608993
49	11	N	N	tree	9.8	Pioneer	Mallotus		Mallotus	Euphorbiaceae		0.467715	0.555364
49	11	N	N	tree	9.9	Other commercial	Darah-darah			Myristicaceae			0.502583
49	11	N	N	tree	5.8	Other	OT	OT	OT	OT	0.543723	0.578512	0.608993
49	11	N	N	tree	6.3	Other commercial	Mempening		Lithocarpus & Quercus	Fagaceae			0.658333
49	11	N	N	tree	8.8	Fruit tree	Kedondong		Canarium & Dacryodes	Burseraceae			0.560171
49	11	N	N	tree	6.7	Other commercial	Rengas		Gluta Semecarpus Melanochyla & Swintonia	Anacardiaceae			0.637868
49	11	N	N	tree	5.6	Other	OT	OT	OT	OT	0.543723	0.578512	0.608993
49	11	N	N	tree	9.9	Pioneer	Kilas	Koilodepas longifolium	Koilodepas	Euphorbiaceae			0.555364
49	11	N	N	tree	7	Other commercial	Darah-darah			Myristicaceae			0.502583
49	11	N	N	tree	9.1	Other commercial	Rengas		Gluta Semecarpus Melanochyla & Swintonia	Anacardiaceae			0.637868
49	14	N	N	tree	6.4	Pioneer	Kilas	Koilodepas longifolium	Koilodepas	Euphorbiaceae			0.555364
49	14	N	N	tree	6.6	Dipterocarp	Resak		Vatica	Dipterocarpaceae		0.708824	0.616344
49	14	N	N	tree	6.3	Pioneer	Sukung-sukung	Saurauia ferox	Saurauia	Actinidiaceae		0.426197	0.426197
49	14	N	N	tree	6.1	Pioneer	Sukung-sukung	Saurauia ferox	Saurauia	Actinidiaceae		0.426197	0.426197
49	14	N	N	tree	5.2	Dipterocarp	Urat mata daun licin	Parashorea malaanonan	Parashorea	Dipterocarpaceae	0.415	0.55	0.616344
137	31	N	N	tree	6	Other	OT	OT	OT	OT	0.543723	0.578512	0.608993
137	31	N	N	tree	6.8	Other	OT	OT	OT	OT	0.543723	0.578512	0.608993
137	31	N	N	tree	9.3	Pioneer	Buluh-buluh	Pleiocarpidia sandakanica	Pleiocarpidia	Rubiaceae			0.648852
137	31	N	N	tree	9.1	Other commercial	Takalis daun halus	Pentace laxiflora	Pentace	Tiliaceae		0.588956
137	31	N	N	tree	9.9	Other commercial	Takalis daun halus	Pentace laxiflora	Pentace	Tiliaceae		0.588956
137	31	Y	N	tree	6.7	Pioneer	Mallotus		Mallotus	Euphorbiaceae		0.467715	0.555364
137	31	Y	N	tree	8.9	Other	OT	OT	OT	OT	0.543723	0.578512	0.608993
137	34	N	N	tree	5.6	Pioneer	Mallotus		Mallotus	Euphorbiaceae		0.467715	0.555364
137	34	N	N	tree	7.1	Other commercial	Takalis daun halus	Pentace laxiflora	Pentace	Tiliaceae		0.588956
137	34	N	N	tree	9.7	Other commercial	Takalis daun halus	Pentace laxiflora	Pentace	Tiliaceae		0.588956
137	34	N	N	tree	8.7	Fruit tree	Lantupak		Aglaia	Meliaceae		0.666135	0.57244
137	34	N	N	tree	8.2	Other commercial	Rengas		Gluta Semecarpus Melanochyla & Swintonia	Anacardiaceae			0.637868
137	34	Y	N	tree	6.6	Pioneer	Mallotus		Mallotus	Euphorbiaceae		0.467715	0.555364
137	34	Y	N	tree	6.9	Other commercial	Takalis daun halus	Pentace laxiflora	Pentace	Tiliaceae		0.588956
137	34	N	N	tree	6.5	Other commercial	Darah-darah			Myristicaceae			0.502583
25	34	N	N	tree	8.3	Pioneer	Sukung-sukung	Saurauia ferox	Saurauia	Actinidiaceae		0.426197	0.426197
25	34	N	N	tree	8.7	Pioneer	Sukung-sukung	Saurauia ferox	Saurauia	Actinidiaceae		0.426197	0.426197
25	34	Y	N	tree	8.8	Other	OT	OT	OT	OT	0.543723	0.578512	0.608993
25	34	Y	N	tree	6	Dipterocarp	Seraya tembaga	Shorea leprosula	Shorea	Dipterocarpaceae	0.44	0.569944	0.616344
25	34	Y	N	tree	6.8	Pioneer	Koping-koping	Aglaia argentea	Aglaia	Meliaceae	0.63	0.666135	0.57244
25	34	N	N	tree	5.7	Pioneer	Sukung-sukung	Saurauia ferox	Saurauia	Actinidiaceae		0.426197	0.426197
25	34	N	N	tree	6.4	Pioneer	Sukung-sukung	Saurauia ferox	Saurauia	Actinidiaceae		0.426197	0.426197
25	34	N	N	tree	6.7	Pioneer	Obah		Eugenia	Myrtaceae		0.692313	0.786794
25	34	N	N	tree	7.6	Pioneer	Sukung-sukung	Saurauia ferox	Saurauia	Actinidiaceae		0.426197	0.426197
25	34	N	N	tree	5.9	Other	OT	OT	OT	OT	0.543723	0.578512	0.608993
25	34	N	N	tree	5.5	Other	OT	OT	OT	OT	0.543723	0.578512	0.608993
25	34	N	N	tree	5.5	Pioneer	Mallotus sagar-sagar	Mallotus wrayi	Mallotus	Euphorbiaceae		0.467715	0.555364
25	30	N	N	tree	5.4	Pioneer	Simpoh laki	Dillenia excelsa	Dillenia	Dilleniaceae	0.68	0.622859	0.65
25	30	N	N	tree	5.8	Pioneer	Sukung-sukung	Saurauia ferox	Saurauia	Actinidiaceae		0.426197	0.426197
25	30	N	N	tree	5.6	Pioneer	Sukung-sukung	Saurauia ferox	Saurauia	Actinidiaceae		0.426197	0.426197
25	30	N	N	tree	7.3	Pioneer	Sukung-sukung	Saurauia ferox	Saurauia	Actinidiaceae		0.426197	0.426197
25	30	N	N	tree	7.7	Pioneer	Sukung-sukung	Saurauia ferox	Saurauia	Actinidiaceae		0.426197	0.426197
25	30	N	N	tree	8.1	Other commercial	Rengas		Gluta Semecarpus Melanochyla & Swintonia	Anacardiaceae			0.637868
25	30	N	N	tree	5.8	Pioneer	Sukung-sukung	Saurauia ferox	Saurauia	Actinidiaceae		0.426197	0.426197
25	30	N	N	tree	5.5	Pioneer	Sukung-sukung	Saurauia ferox	Saurauia	Actinidiaceae		0.426197	0.426197
25	30	N	N	tree	6.9	Pioneer	Sukung-sukung	Saurauia ferox	Saurauia	Actinidiaceae		0.426197	0.426197
25	30	N	N	tree	7.2	Pioneer	Sukung-sukung	Saurauia ferox	Saurauia	Actinidiaceae		0.426197	0.426197
25	30	N	N	tree	6.1	Pioneer	Sukung-sukung	Saurauia ferox	Saurauia	Actinidiaceae		0.426197	0.426197
25	30	N	N	tree	7.1	Pioneer	Sukung-sukung	Saurauia ferox	Saurauia	Actinidiaceae		0.426197	0.426197
15A	10	N	N	tree	8.1	Fruit tree	Lantupak		Aglaia	Meliaceae		0.666135	0.57244
15A	10	N	N	tree	7.2	Other	OT	OT	OT	OT	0.543723	0.578512	0.608993
15A	10	N	N	tree	9.5	Pioneer	Karai putih	Polyalthia sumatrana	Polyalthia	Annonaceae	0.52	0.542193	0.589109
15A	10	N	N	tree	8.1	Fruit tree	Kedondong		Canarium & Dacryodes	Burseraceae			0.560171
15A	10	N	N	tree	8.6	Pioneer	Kunau-kunau	Baccaurea parivifolia or Baccaurea stipulata	Baccaurea	Euphorbiaceae		0.623529	0.555364
15A	10	Y	N	tree	6.8	Dipterocarp	Urat mata daun licin	Parashorea malaanonan	Parashorea	Dipterocarpaceae	0.415	0.55	0.616344
15A	10	Y	N	tree	7.2	Dipterocarp	Selangan mata kucing	Hopea ferruginea	Hopea	Dipterocarpaceae	0.58	0.692457	0.616344
15A	12	Y	Y	tree	5.1	Dipterocarp	Selangan mata kucing	Hopea ferruginea	Hopea	Dipterocarpaceae	0.58	0.692457	0.616344
15A	12	N	N	tree	9.4	Dipterocarp	Urat mata daun licin	Parashorea malaanonan	Parashorea	Dipterocarpaceae	0.415	0.55	0.616344
15A	12	N	N	tree	8.3	Dipterocarp	Urat mata daun licin	Parashorea malaanonan	Parashorea	Dipterocarpaceae	0.415	0.55	0.616344
15A	12	N	N	tree	7.6	Fruit tree	Lantupak		Aglaia	Meliaceae		0.666135	0.57244
15A	12	N	N	tree	8.4	Fruit tree	Lantupak		Aglaia	Meliaceae		0.666135	0.57244
2B	24	N	N	tree	5.8	Dipterocarp	Seraya melantai	Shorea macroptera	Shorea	Dipterocarpaceae	0.425	0.569944	0.616344
2B	24	N	N	tree	5.7	Pioneer	Simpoh laki	Dillenia excelsa	Dillenia	Dilleniaceae	0.68	0.622859	0.65
2B	40	Y	N	tree	7	Pioneer	Karai			Annonaceae			0.589109
2B	40	N	N	tree	9.9	Other commercial	Kembang	Heritiera simplicifolia	Heritiera	Malvaceae	0.673333	0.686415	0.442372
2B	40	N	N	tree	7.4	Dipterocarp	Seraya daun mas	Shorea argentifolia	Shorea	Dipterocarpaceae	0.52	0.569944	0.616344
2B	40	N	N	tree	5.7	Dipterocarp	Seraya melantai	Shorea macroptera	Shorea	Dipterocarpaceae	0.425	0.569944	0.616344
2B	40	N	N	tree	8.9	Fruit tree	Kedondong		Canarium & Dacryodes	Burseraceae			0.560171
2B	40	Y	N	tree	6.3	Other commercial	Darah-darah			Myristicaceae			0.502583
143	34	Y	N	tree	6.1	Other	OT	OT	OT	OT	0.543723	0.578512	0.608993
143	34	Y	N	tree	5.3	Pioneer	Obah		Eugenia	Myrtaceae		0.692313	0.786794
143	34	Y	N	tree	7.5	Fruit tree	Kedondong		Canarium & Dacryodes	Burseraceae			0.560171
143	34	N	N	tree	9	Other	OT	OT	OT	OT	0.543723	0.578512	0.608993
143	34	N	N	tree	8.5	Other	OT	OT	OT	OT	0.543723	0.578512	0.608993
143	34	Y	N	tree	7.3	Other	OT	OT	OT	OT	0.543723	0.578512	0.608993
143	34	N	N	tree	6.5	Other	OT	OT	OT	OT	0.543723	0.578512	0.608993
143	31	N	N	tree	5.3	Other	OT	OT	OT	OT	0.543723	0.578512	0.608993
143	31	N	N	tree	5	Dipterocarp	Seraya daun kasar	Shorea fallax	Shorea	Dipterocarpaceae	0.5	0.569944	0.616344
143	31	N	N	tree	5.2	Other	OT	OT	OT	OT	0.543723	0.578512	0.608993
143	31	N	N	tree	6.5	Other	OT	OT	OT	OT	0.543723	0.578512	0.608993
143	31	Y	N	tree	7.2	Other	OT	OT	OT	OT	0.543723	0.578512	0.608993
143	31	Y	N	tree	5.5	Dipterocarp	Seraya daun kasar	Shorea fallax	Shorea	Dipterocarpaceae	0.5	0.569944	0.616344
143	31	Y	N	tree	6.1	Dipterocarp	Seraya daun kasar	Shorea fallax	Shorea	Dipterocarpaceae	0.5	0.569944	0.616344
19B	51	Y	N	tree	5.7	Pioneer	Obah		Eugenia	Myrtaceae		0.692313	0.786794
19B	51	Y	N	tree	9.4	Pioneer	Obah		Eugenia	Myrtaceae		0.692313	0.786794
19B	51	Y	N	tree	6.2	Pioneer	Obah		Eugenia	Myrtaceae		0.692313	0.786794
19B	51	Y	N	tree	5.8	Pioneer	Obah		Eugenia	Myrtaceae		0.692313	0.786794
19B	51	N	N	tree	8.9	Pioneer	Obah		Eugenia	Myrtaceae		0.692313	0.786794
19B	51	N	N	tree	6.1	Other	OT	OT	OT	OT	0.543723	0.578512	0.608993
19B	51	Y	N	tree	9.6	Pioneer	Obah		Eugenia	Myrtaceae		0.692313	0.786794
19B	51	Y	N	tree	5.7	Pioneer	Obah		Eugenia	Myrtaceae		0.692313	0.786794
19B	51	Y	N	tree	8.4	Pioneer	Tambong	Geunsia pentandra	Geunsia	Verbenaceae			0.63247
19B	31	Y	Y	tree	5.5	Dipterocarp	Kapur paji	Dryobalanops lanceolata	Dryobalanops	Dipterocarpaceae	0.62	0.609231	0.616344
19B	31	Y	N	tree	8.7	Pioneer	Obah		Eugenia	Myrtaceae		0.692313	0.786794
19B	31	Y	N	tree	9.5	Pioneer	Obah		Eugenia	Myrtaceae		0.692313	0.786794
19B	31	Y	N	tree	8.9	Pioneer	Obah		Eugenia	Myrtaceae		0.692313	0.786794
19B	31	Y	N	tree	7.8	Pioneer	Obah		Eugenia	Myrtaceae		0.692313	0.786794
19B	31	Y	N	tree	8.1	Pioneer	Obah		Eugenia	Myrtaceae		0.692313	0.786794
19B	31	Y	N	tree	7.4	Pioneer	Obah		Eugenia	Myrtaceae		0.692313	0.786794
19B	31	Y	N	tree	5.7	Pioneer	Obah		Eugenia	Myrtaceae		0.692313	0.786794
19B	31	Y	N	tree	5	Fruit tree	Sepetir	Sindora beccariana or Sindora iripicina	Sindora	Leguminosae		0.576159
19B	31	N	N	tree	7.6	Pioneer	Obah		Eugenia	Myrtaceae		0.692313	0.786794
19B	31	N	N	tree	7.5	Pioneer	Obah		Eugenia	Myrtaceae		0.692313	0.786794
19B	31	N	N	tree	6.1	Pioneer	Obah		Eugenia	Myrtaceae		0.692313	0.786794
19B	31	N	N	tree	5.9	Pioneer	Obah		Eugenia	Myrtaceae		0.692313	0.786794
19B	31	Y	N	tree	9	Pioneer	Obah		Eugenia	Myrtaceae		0.692313	0.786794
146	32	N	N	tree	5	Dipterocarp	Kapur paji	Dryobalanops lanceolata	Dryobalanops	Dipterocarpaceae	0.62	0.609231	0.616344
146	32	Y	N	tree	7.4	Pioneer	Mallotus		Mallotus	Euphorbiaceae		0.467715	0.555364
146	32	Y	N	tree	6.3	Pioneer	Sukung-sukung	Saurauia ferox	Saurauia	Actinidiaceae		0.426197	0.426197
146	32	Y	N	tree	5.5	Pioneer	Mallotus		Mallotus	Euphorbiaceae		0.467715	0.555364
146	32	Y	N	tree	6.5	Pioneer	Karai			Annonaceae			0.589109
146	32	N	N	tree	7.2	Pioneer	Mallotus		Mallotus	Euphorbiaceae		0.467715	0.555364
146	32	Y	N	tree	5	Dipterocarp	Selangan batu merah	Shorea guiso	Shorea	Dipterocarpaceae	0.705	0.569944	0.616344
146	32	Y	N	tree	7.6	Pioneer	Mallotus		Mallotus	Euphorbiaceae		0.467715	0.555364
146	52	N	N	tree	8.2	Dipterocarp	Selangan batu laut	Shorea falciferoides	Shorea	Dipterocarpaceae	0.72	0.569944	0.616344
146	52	N	N	tree	6.8	Dipterocarp	Selangan batu merah	Shorea guiso	Shorea	Dipterocarpaceae	0.705	0.569944	0.616344
146	52	N	N	tree	6.7	Pioneer	Sukung-sukung	Saurauia ferox	Saurauia	Actinidiaceae		0.426197	0.426197
146	52	N	N	tree	6.3	Dipterocarp	Selangan batu laut	Shorea falciferoides	Shorea	Dipterocarpaceae	0.72	0.569944	0.616344
146	52	N	N	tree	5.8	Pioneer	Obah		Eugenia	Myrtaceae		0.692313	0.786794
146	52	N	N	tree	8.2	Dipterocarp	Kapur paji	Dryobalanops lanceolata	Dryobalanops	Dipterocarpaceae	0.62	0.609231	0.616344
146	52	Y	N	tree	7.7	Pioneer	Sukung-sukung	Saurauia ferox	Saurauia	Actinidiaceae		0.426197	0.426197
146	52	Y	N	tree	7	Dipterocarp	Kapur paji	Dryobalanops lanceolata	Dryobalanops	Dipterocarpaceae	0.62	0.609231	0.616344
146	52	Y	N	tree	6.4	Dipterocarp	Selangan batu laut	Shorea falciferoides	Shorea	Dipterocarpaceae	0.72	0.569944	0.616344
146	52	N	N	tree	7.6	Dipterocarp	Kapur paji	Dryobalanops lanceolata	Dryobalanops	Dipterocarpaceae	0.62	0.609231	0.616344
146	52	Y	N	tree	7.2	Dipterocarp	Selangan batu laut	Shorea falciferoides	Shorea	Dipterocarpaceae	0.72	0.569944	0.616344
146	52	N	N	tree	7	Dipterocarp	Kapur paji	Dryobalanops lanceolata	Dryobalanops	Dipterocarpaceae	0.62	0.609231	0.616344
146	52	N	N	tree	5.8	Dipterocarp	Selangan batu merah	Shorea guiso	Shorea	Dipterocarpaceae	0.705	0.569944	0.616344
146	52	N	N	tree	7.8	Dipterocarp	Selangan batu merah	Shorea guiso	Shorea	Dipterocarpaceae	0.705	0.569944	0.616344
146	52	N	N	tree	7.8	Pioneer	Obah		Eugenia	Myrtaceae		0.692313	0.786794

## Sheet: Large trees (DataS4)
plot	subplot	planting_line	planted	tree_ID	lifeform	diameter	measurement_height	species_group	vernacular_name	species	genus	family	species_wood_density	genus_wood_density	family_wood_density	snag_height	decay_class	estimated_tree_height	measured_tree_height
15A	0	no	no	1	tree	15	1.3	Other commercial	Takalis daun halus	Pentace laxiflora	Pentace	Tiliaceae		0.588956					7.8
15A	0	no	no	2	tree	27.2	1.3	Dipterocarp	Seraya tembaga	Shorea leprosula	Shorea	Dipterocarpaceae	0.44	0.569944	0.616344				16.2
15A	1	no	no	3	tree	10.8	1.3	Pioneer	Kunau-kunau	Baccaurea parivifolia or Baccaurea stipulata	Baccaurea	Euphorbiaceae		0.623529	0.555364				5.4
15A	1	no	no	4	tree	10.4	1.3	Pioneer	Kerodong	Microcos crassifolia	Microcos	Malvaceae		0.494511	0.442372				4
15A	1	no	no	5	tree	16	1.3	Pioneer	Kerodong	Microcos crassifolia	Microcos	Malvaceae		0.494511	0.442372				8.8
15A	2	no	no	6	tree	17.1	1.3	Other commercial	Takalis daun halus	Pentace laxiflora	Pentace	Tiliaceae		0.588956					14
15A	2	no	no	7	tree	11.9	1.3	Other commercial	Takalis daun halus	Pentace laxiflora	Pentace	Tiliaceae		0.588956					8.6
15A	2	no	no	8	tree	12.1	1.3	Dipterocarp	Urat mata daun licin	Parashorea malaanonan	Parashorea	Dipterocarpaceae	0.415	0.55	0.616344				8.2
15A	2	no	no	9	tree	11.9	1.3	Other commercial	Mempening		Lithocarpus & Quercus	Fagaceae			0.658333				9
15A	3	no	no	10	tree	23.7	1.3	Dipterocarp	Urat mata daun licin	Parashorea malaanonan	Parashorea	Dipterocarpaceae	0.415	0.55	0.616344				8.8
15A	3	yes	no	11	tree	12.5	1.3	Dipterocarp	Urat mata daun licin	Parashorea malaanonan	Parashorea	Dipterocarpaceae	0.415	0.55	0.616344				10
15A	3	yes	yes	12	tree	11.1	1.3	Dipterocarp	Selangan jangkang	Hopea nervosa	Hopea	Dipterocarpaceae	0.613333	0.692457	0.616344				8.7
15A	3	yes	no	13	tree	23.6	1.3	Dipterocarp	Seraya tembaga	Shorea leprosula	Shorea	Dipterocarpaceae	0.44	0.569944	0.616344				16.2
15A	3	yes	no	14	tree	15.3	1.3	Other commercial	Takalis daun halus	Pentace laxiflora	Pentace	Tiliaceae		0.588956					11.8
15A	3	yes	no	15	dead	24.7	1.3	Dead								3	1
15A	3	yes	no	16	tree	29.1	1.3	Pioneer	Sedaman jari	Macaranga beccariana	Macaranga	Euphorbiaceae	0.29	0.371302	0.555364				14.6
15A	3	yes	no	17	tree	17.4	1.3	Pioneer	Surusop	Ardisia elliptica	Ardisia	Myrsinaceae		0.5675	0.607769				13.2
15A	3	yes	no	18	tree	38.4	1.3	Pioneer	Sedaman jari	Macaranga beccariana	Macaranga	Euphorbiaceae	0.29	0.371302	0.555364				12.4
15A	3	no	no	19	tree	11.9	1.3	Pioneer	Bangkal kuning	Nauclea subdita	Nauclea	Rubiaceae	0.44	0.523987	0.648852				8.8
15A	4	no	no	20	tree	20.8	1.3	Dipterocarp	Seraya tembaga	Shorea leprosula	Shorea	Dipterocarpaceae	0.44	0.569944	0.616344				8.6
15A	4	no	no	21	dead	12	1.3	Dead								9	1
15A	4	no	no	22	dead	24.8	1.3	Dead								8	1
15A	4	no	no	23	tree	18.8	1.3	Pioneer	Kunau-kunau	Baccaurea parivifolia or Baccaurea stipulata	Baccaurea	Euphorbiaceae		0.623529	0.555364				5.7
15A	4	no	no	24	tree	11.2	1.3	Other commercial	Takalis daun halus	Pentace laxiflora	Pentace	Tiliaceae		0.588956					7
15A	4	no	no	25	tree	10.8	1.3	Pioneer	Obah		Eugenia	Myrtaceae		0.692313	0.786794				7.2
15A	5	no	no	26	tree	12.7	1.3	Pioneer	Bangkal kuning	Nauclea subdita	Nauclea	Rubiaceae	0.44	0.523987	0.648852				8.8
15A	5	no	no	27	tree	25.1	1.3	Dipterocarp	Urat mata daun licin	Parashorea malaanonan	Parashorea	Dipterocarpaceae	0.415	0.55	0.616344				16.1
15A	5	no	no	28	tree	16.1	1.3	Other commercial	Takalis daun halus	Pentace laxiflora	Pentace	Tiliaceae		0.588956					12.6
15A	5	no	no	29	tree	12.1	1.3	Pioneer	Bangkal kuning	Nauclea subdita	Nauclea	Rubiaceae	0.44	0.523987	0.648852				8.6
15A	5	no	no	30	tree	11.8	1.3	Dipterocarp	Seraya punai	Shorea parvifolia	Shorea	Dipterocarpaceae	0.405	0.569944	0.616344				6.2
15A	5	no	no	31	tree	11.6	1.3	Pioneer	Obah		Eugenia	Myrtaceae		0.692313	0.786794				7.8
15A	10	yes	no	32	tree	30.8	1.3	Dipterocarp	Seraya tembaga	Shorea leprosula	Shorea	Dipterocarpaceae	0.44	0.569944	0.616344				18.4
15A	10	no	no	33	tree	14.8	1.3	Other commercial	Darah-darah			Myristicaceae			0.502583				4
15A	10	no	no	34	tree	19.7	1.3	Other commercial	Mengaris	Koompassia excelsa	Koompassia	Leguminosae	0.69	0.7075					12.2
15A	11	no	no	35	tree	13.2	1.3	Fruit tree	Cempedak	Artocarpus integer	Artocarpus	Moraceae	0.55104	0.483264	0.608937
15A	11	yes	no	36	tree	15.5	1.3	Other commercial	Takalis daun halus	Pentace laxiflora	Pentace	Tiliaceae		0.588956					8.6
15A	11	yes	no	37	tree	86.9	1.3	Dipterocarp	Urat mata daun licin	Parashorea malaanonan	Parashorea	Dipterocarpaceae	0.415	0.55	0.616344				22.4
15A	11	yes	no	38	tree	12.7	1.3	Pioneer	Cempaka hutan	Michelia montana	Michelia	Magnoliaceae	0.42	0.470448	0.49076				5.2
15A	11	yes	no	39	tree	17.5	1.3	Pioneer	Simpoh laki	Dillenia excelsa	Dillenia	Dilleniaceae	0.68	0.622859	0.65				7
15A	11	yes	no	40	tree	17	1.3	Pioneer	Obah		Eugenia	Myrtaceae		0.692313	0.786794				9.2
15A	11	yes	no	41	tree	13.6	1.3	Other commercial	Takalis daun halus	Pentace laxiflora	Pentace	Tiliaceae		0.588956					9.6
15A	12	no	no	42	tree	22.6	1.3	Dipterocarp	Urat mata daun licin	Parashorea malaanonan	Parashorea	Dipterocarpaceae	0.415	0.55	0.616344				13.8
15A	12	no	no	43	tree	11.8	1.3	Dipterocarp	Urat mata daun licin	Parashorea malaanonan	Parashorea	Dipterocarpaceae	0.415	0.55	0.616344				11.8
15A	12	yes	no	44	tree	19.5	1.3	Dipterocarp	Urat mata daun licin	Parashorea malaanonan	Parashorea	Dipterocarpaceae	0.415	0.55	0.616344				8.4
15A	12	no	no	45	tree	25.8	1.3	Pioneer	Sedaman jari	Macaranga beccariana	Macaranga	Euphorbiaceae	0.29	0.371302	0.555364				14.6
15A	12	no	no	46	tree	12.2	1.3	Pioneer	Obah nasi	Glochidion borneensis or Glochidion rubrum	Glochidion	Euphorbiaceae		0.532667	0.555364				4
15A	12	no	no	47	tree	25.4	1.3	Dipterocarp	Urat mata daun licin	Parashorea malaanonan	Parashorea	Dipterocarpaceae	0.415	0.55	0.616344				13.4
15A	13	no	no	48	tree	16.4	1.3	Pioneer	Simpoh gajah	Dillenia borneensis	Dillenia	Dilleniaceae	0.61	0.622859	0.65				10.6
15A	13	no	no	49	tree	12.9	1.3	Pioneer	Kunau-kunau	Baccaurea parivifolia or Baccaurea stipulata	Baccaurea	Euphorbiaceae		0.623529	0.555364				5.3
15A	13	yes	no	50	tree	29.8	1.3	Pioneer	Sedaman jari	Macaranga beccariana	Macaranga	Euphorbiaceae	0.29	0.371302	0.555364				9.2
15A	13	yes	no	51	tree	12.7	1.3	Pioneer	Bangkal kuning	Nauclea subdita	Nauclea	Rubiaceae	0.44	0.523987	0.648852				9.2
15A	13	yes	no	52	tree	18.5	1.3	Pioneer	Obah		Eugenia	Myrtaceae		0.692313	0.786794				8.6
15A	13	no	no	53	tree	16.3	1.3	Other commercial	Medang			Lauraceae			0.610053				9.4
15A	14	yes	no	54	tree	33.8	1.3	Pioneer	Sedaman jari	Macaranga beccariana	Macaranga	Euphorbiaceae	0.29	0.371302	0.555364				11.2
15A	14	no	no	55	tree	16.8	1.3	Other commercial	Medang			Lauraceae			0.610053				8
15A	14	no	no	56	tree	28.1	1.3	Pioneer	Bawing		Adinandra	Theaceae		0.511667	0.538867				13.2
15A	14	yes	no	57	tree	13.5	1.3	Dipterocarp	Urat mata daun licin	Parashorea malaanonan	Parashorea	Dipterocarpaceae	0.415	0.55	0.616344				10
15A	14	yes	yes	58	tree	11.4	1.3	Dipterocarp	Selangan mata kucing	Hopea ferruginea	Hopea	Dipterocarpaceae	0.58	0.692457	0.616344				8.4
15A	14	yes	no	59	dead	28	1.3	Dead								11	1
15A	15	yes	no	60	tree	51.8	1.3	Dipterocarp	Seraya punai	Shorea parvifolia	Shorea	Dipterocarpaceae	0.405	0.569944	0.616344				17.4
15A	15	yes	no	61	tree	10.2	1.3	Pioneer	Obah		Eugenia	Myrtaceae		0.692313	0.786794				4.8
15A	15	yes	no	62	tree	67.6	1.3	Dipterocarp	Urat mata daun licin	Parashorea malaanonan	Parashorea	Dipterocarpaceae	0.415	0.55	0.616344				26
15A	15	yes	no	63	tree	17.4	1.3	Dipterocarp	Melapi kuning	Shorea symingtonii	Shorea	Dipterocarpaceae		0.569944	0.616344				10.4
15A	25	no	no	64	tree	69.5	1.3	Dipterocarp	Urat mata daun licin	Parashorea malaanonan	Parashorea	Dipterocarpaceae	0.415	0.55	0.616344				19.4
15A	25	no	no	65	tree	18	1.3	Pioneer	Obah nasi	Glochidion borneensis or Glochidion rubrum	Glochidion	Euphorbiaceae		0.532667	0.555364				8.4
15A	25	no	no	66	tree	15.4	1.3	Other commercial	Takalis daun halus	Pentace laxiflora	Pentace	Tiliaceae		0.588956					15
15A	25	no	no	67	tree	15.9	1.3	Pioneer	Cempaka hutan	Michelia montana	Michelia	Magnoliaceae	0.42	0.470448	0.49076				5
15A	25	yes	no	68	tree	15.4	1.3	Dipterocarp	Seraya punai	Shorea parvifolia	Shorea	Dipterocarpaceae	0.405	0.569944	0.616344				10.8
15A	24	yes	no	69	tree	21.7	1.3	Dipterocarp	Seraya punai	Shorea parvifolia	Shorea	Dipterocarpaceae	0.405	0.569944	0.616344				15
15A	24	yes	no	70	tree	19	1.3	Other commercial	Takalis daun halus	Pentace laxiflora	Pentace	Tiliaceae		0.588956					8.4
15A	24	yes	no	71	tree	12.1	1.3	Pioneer	Surusop	Ardisia elliptica	Ardisia	Myrsinaceae		0.5675	0.607769				8
15A	24	yes	no	72	tree	12.4	1.3	Fruit tree	Kandis	Garcinia parvifolia	Garcinia	Guttiferae	0.435	0.718623					7
15A	24	yes	no	73	tree	11.6	1.3	Dipterocarp	Urat mata daun licin	Parashorea malaanonan	Parashorea	Dipterocarpaceae	0.415	0.55	0.616344				9.2
15A	24	yes	no	74	tree	42.2	1.3	Pioneer	Obah		Eugenia	Myrtaceae		0.692313	0.786794				8.4
15A	24	yes	no	75	tree	25.1	1.3	Other commercial	Mempening		Lithocarpus & Quercus	Fagaceae			0.658333				12.2
15A	24	no	no	76	tree	29.8	1.3	Other commercial	Mempening		Lithocarpus & Quercus	Fagaceae			0.658333				9
15A	23	no	no	77	tree	14.6	1.3	Pioneer	Obah nasi	Glochidion borneensis or Glochidion rubrum	Glochidion	Euphorbiaceae		0.532667	0.555364				9
15A	23	no	no	78	tree	22.5	1.3	Pioneer	Sedaman putih	Macaranga hypoleuca	Macaranga	Euphorbiaceae	0.263333	0.371302	0.555364				11.4
15A	23	no	no	79	tree	15.4	1.3	Fruit tree	Terap		Parartocarpus & artocarpus	Moraceae			0.608937				7.8
15A	22	no	no	80	tree	14.6	1.3	Other commercial	Kepala tundang	Buchanania arborescens	Buchanania	Anacardiaceae	0.45	0.406461	0.637868				5
15A	22	no	no	81	tree	17.5	1.3	Dipterocarp	Urat mata daun licin	Parashorea malaanonan	Parashorea	Dipterocarpaceae	0.415	0.55	0.616344				11.8
15A	22	no	no	82	tree	12.7	1.3	Fruit tree	Sepetir	Sindora beccariana or Sindora iripicina	Sindora	Leguminosae		0.576159					12.4
15A	22	no	no	83	tree	10.9	1.3	Pioneer	Mallotus sagar-sagar	Mallotus wrayi	Mallotus	Euphorbiaceae		0.467715	0.555364				6.1
15A	22	no	no	84	tree	36.3	1.3	Fruit tree	Terap togop	Artocarpus elasticus	Artocarpus	Moraceae	0.363333	0.483264	0.608937				11.2
15A	22	no	no	85	tree	14.2	1.3	Pioneer	Mallotus sagar-sagar	Mallotus wrayi	Mallotus	Euphorbiaceae		0.467715	0.555364				8.4
15A	22	yes	no	86	tree	27.5	1.3	Fruit tree	Lantupak		Aglaia	Meliaceae		0.666135	0.57244				7.1
15A	22	yes	no	87	tree	10.7	1.3	Fruit tree	Lantupak		Aglaia	Meliaceae		0.666135	0.57244				7.8
15A	22	no	no	88	tree	11.1	1.3	Dipterocarp	Urat mata batu	Parashorea smythiesii	Parashorea	Dipterocarpaceae	0.6	0.55	0.616344				9.6
15A	21	no	no	89	tree	13.2	1.3	Other commercial	Medang			Lauraceae			0.610053				8.8
15A	21	no	no	90	tree	15	1.3	Fruit tree	Lantupak		Aglaia	Meliaceae		0.666135	0.57244				6
15A	21	no	no	91	tree	24.1	1.3	Fruit tree	Lantupak		Aglaia	Meliaceae		0.666135	0.57244				13
15A	20	yes	no	92	tree	25.5	1.3	Other commercial	Bintangor	Calophyllum obliquinervium	Calophyllum	Guttiferae	0.64	0.551143					7.8
15A	20	yes	no	93	tree	32.5	1.3	Dipterocarp	Urat mata daun licin	Parashorea malaanonan	Parashorea	Dipterocarpaceae	0.415	0.55	0.616344				14.8
15A	20	yes	no	94	tree	17.8	1.3	Pioneer	Kunau-kunau	Baccaurea parivifolia or Baccaurea stipulata	Baccaurea	Euphorbiaceae		0.623529	0.555364				5
15A	20	yes	no	95	tree	14.4	1.3	Dipterocarp	Urat mata beludu	Parashorea tomentella	Parashorea	Dipterocarpaceae		0.55	0.616344				10.6
15A	20	no	no	96	tree	15.4	1.3	Dipterocarp	Urat mata daun licin	Parashorea malaanonan	Parashorea	Dipterocarpaceae	0.415	0.55	0.616344				8.6
15A	20	no	no	97	tree	15.1	1.3	Fruit tree	Meritam	Nephelium mutabile	Nephelium	Sapindaceae	0.88	0.776144	0.71205				8.4
15A	30	no	no	98	tree	35.3	1.3	Other commercial	Mempening		Lithocarpus & Quercus	Fagaceae			0.658333				12.8
15A	30	no	no	99	tree	80.7	1.3	Dipterocarp	Urat mata daun licin	Parashorea malaanonan	Parashorea	Dipterocarpaceae	0.415	0.55	0.616344				31
15A	30	no	no	100	tree	29.4	1.3	Pioneer	Obah		Eugenia	Myrtaceae		0.692313	0.786794				13.9
15A	30	no	no	101	tree	20.6	1.3	Other commercial	Darah-darah			Myristicaceae			0.502583				10.4
15A	30	no	no	102	tree	12	1.3	Pioneer	Karai putih	Polyalthia sumatrana	Polyalthia	Annonaceae	0.52	0.542193	0.589109				11.2
15A	31	no	no	103	tree	10.8	1.3	Pioneer	Karai			Annonaceae			0.589109				12.6
15A	31	no	no	104	tree	34.7	1.3	Pioneer	Senduk-senduk mata	Endospermum diadenum	Endospermum	Euphorbiaceae	0.366667	0.347143	0.555364				22.6
15A	31	no	no	105	tree	11.4	1.3	Other commercial	Nyatoh		Palaquium	Sapotaceae		0.589394	0.769657				8.4
15A	31	no	no	106	tree	10.5	1.3	Pioneer	Surusop	Ardisia elliptica	Ardisia	Myrsinaceae		0.5675	0.607769				9.2
15A	31	no	no	107	tree	20.1	1.3	Pioneer	Sedaman putih	Macaranga hypoleuca	Macaranga	Euphorbiaceae	0.263333	0.371302	0.555364				13.8
15A	31	no	no	108	tree	15.8	1.3	Dipterocarp	Selangan jangkang	Hopea nervosa	Hopea	Dipterocarpaceae	0.613333	0.692457	0.616344				9.6
15A	32	no	no	109	tree	23	1.3	Pioneer	Senduk-senduk mata	Endospermum diadenum	Endospermum	Euphorbiaceae	0.366667	0.347143	0.555364				17.8
15A	32	no	no	110	tree	54.2	1.3	Pioneer	Sedaman jari	Macaranga beccariana	Macaranga	Euphorbiaceae	0.29	0.371302	0.555364				25.4
15A	33	no	no	111	tree	11.9	1.3	Dipterocarp	Resak		Vatica	Dipterocarpaceae		0.708824	0.616344				23
15A	33	no	no	112	tree	13.1	1.3	Pioneer	Buluh-buluh	Pleiocarpidia sandakanica	Pleiocarpidia	Rubiaceae			0.648852				6.8
15A	33	no	no	113	tree	27.6	1.3	Dipterocarp	Urat mata daun licin	Parashorea malaanonan	Parashorea	Dipterocarpaceae	0.415	0.55	0.616344				8.4
15A	33	no	no	114	tree	49.8	1.3	Other commercial	Merbau	Intsia palembanica	Intsia	Leguminosae	0.665	0.665					24.8
15A	34	no	no	115	tree	12.4	1.3	Other commercial	Medang			Lauraceae			0.610053				9.4
15A	34	no	no	116	tree	16.6	1.3	Other commercial	Kepala tundang	Buchanania arborescens	Buchanania	Anacardiaceae	0.45	0.406461	0.637868				13.4
15A	35	no	no	117	tree	24.3	1.3	Pioneer	Obah		Eugenia	Myrtaceae		0.692313	0.786794				17.2
15A	35	no	no	118	tree	39.8	1.3	Dipterocarp	Urat mata daun licin	Parashorea malaanonan	Parashorea	Dipterocarpaceae	0.415	0.55	0.616344				21.2
15A	35	no	no	119	tree	40.5	1.3	Dipterocarp	Seraya tembaga	Shorea leprosula	Shorea	Dipterocarpaceae	0.44	0.569944	0.616344				19.8
15A	35	no	no	120	tree	12.8	1.3	Fruit tree	Lantupak		Aglaia	Meliaceae		0.666135	0.57244				8.7
15A	45	no	no	121	tree	10.8	1.3	Pioneer	Kunau-kunau	Baccaurea parivifolia or Baccaurea stipulata	Baccaurea	Euphorbiaceae		0.623529	0.555364				7.3
15A	45	no	no	122	tree	15.9	1.3	Fruit tree	Kembayu	Canarium odontophyllum	Canarium	Burseraceae	0.5	0.483366	0.560171				9.7
15A	45	no	no	123	tree	41.6	1.3	Dipterocarp	Oba suluk	Shorea pauciflora	Shorea	Dipterocarpaceae	0.5325	0.569944	0.616344				8.6
15A	45	no	no	124	tree	29.6	1.3	Fruit tree	Kedondong		Canarium & Dacryodes	Burseraceae			0.560171				20.8
15A	45	no	no	125	tree	17	1.3	Pioneer	Obah		Eugenia	Myrtaceae		0.692313	0.786794				2.6
15A	44	no	no	126	dead	48.6	1.3	Dead								13.9	1
15A	44	no	no	127	tree	36.8	1.3	Dipterocarp	Seraya tembaga	Shorea leprosula	Shorea	Dipterocarpaceae	0.44	0.569944	0.616344				14.7
15A	43	no	no	128	tree	30.6	1.3	Pioneer	Mallotus		Mallotus	Euphorbiaceae		0.467715	0.555364				2.3
15A	43	no	no	129	tree	16.2	1.3	Fruit tree	Kembayu	Canarium odontophyllum	Canarium	Burseraceae	0.5	0.483366	0.560171				9.3
15A	43	no	no	130	tree	87.9	1.3	Dipterocarp	Seraya punai	Shorea parvifolia	Shorea	Dipterocarpaceae	0.405	0.569944	0.616344				15.4
15A	43	no	no	131	tree	13.8	1.3	Pioneer	Obah		Eugenia	Myrtaceae		0.692313	0.786794				7.8
15A	43	no	no	132	tree	12.2	1.3	Other commercial	Membuakat	Paranephelium xestophyllum	Paranephelium	Sapindaceae	0.81	0.81	0.71205				9.3
15A	42	no	no	133	tree	17.8	1.3	Dipterocarp	Urat mata daun licin	Parashorea malaanonan	Parashorea	Dipterocarpaceae	0.415	0.55	0.616344				13.2
15A	42	no	no	134	tree	40.7	1.3	Pioneer	Sedaman jari	Macaranga beccariana	Macaranga	Euphorbiaceae	0.29	0.371302	0.555364				9.4
15A	42	no	no	135	tree	14.2	1.3	Pioneer	Karai putih	Polyalthia sumatrana	Polyalthia	Annonaceae	0.52	0.542193	0.589109				11.2
15A	41	no	no	136	tree	10.6	1.3	Dipterocarp	Urat mata daun licin	Parashorea malaanonan	Parashorea	Dipterocarpaceae	0.415	0.55	0.616344				7.8
15A	41	no	no	137	tree	15	1.3	Pioneer	Sedaman putih	Macaranga hypoleuca	Macaranga	Euphorbiaceae	0.263333	0.371302	0.555364				8
15A	41	no	no	138	tree	44.1	1.3	Pioneer	Sedaman putih	Macaranga hypoleuca	Macaranga	Euphorbiaceae	0.263333	0.371302	0.555364				8.2
15A	40	no	no	139	tree	18	1.3	Pioneer	Kerodong	Microcos crassifolia	Microcos	Malvaceae		0.494511	0.442372				18.2
15A	40	no	no	140	tree	17	1.3	Pioneer	Kerodong	Microcos crassifolia	Microcos	Malvaceae		0.494511	0.442372				10.4
15A	40	no	no	141	tree	10.6	1.3	Other	OT	OT	OT	OT	0.543723	0.578512	0.608993				6.7
15A	40	no	no	142	tree	12.2	1.3	Pioneer	Obah nasi	Glochidion borneensis or Glochidion rubrum	Glochidion	Euphorbiaceae		0.532667	0.555364				8.9
15A	40	no	no	143	tree	13.1	1.3	Dipterocarp	Urat mata beludu	Parashorea tomentella	Parashorea	Dipterocarpaceae		0.55	0.616344				11.5
15A	40	no	no	144	tree	33.2	1.3	Dipterocarp	Seraya tembaga	Shorea leprosula	Shorea	Dipterocarpaceae	0.44	0.569944	0.616344				12.7
15A	50	no	no	145	tree	14.2	1.3	Pioneer	Bangkal kuning	Nauclea subdita	Nauclea	Rubiaceae	0.44	0.523987	0.648852				7.8
15A	50	no	no	146	tree	12.2	1.3	Pioneer	Mallotus		Mallotus	Euphorbiaceae		0.467715	0.555364				8.3
15A	50	no	no	147	tree	14.6	1.3	Pioneer	Bawing		Adinandra	Theaceae		0.511667	0.538867				11.9
15A	50	no	no	148	tree	13.5	1.3	Pioneer	Simpoh gajah	Dillenia borneensis	Dillenia	Dilleniaceae	0.61	0.622859	0.65				10.7
15A	50	no	no	149	tree	18.8	1.3	Other commercial	Kepala tundang	Buchanania arborescens	Buchanania	Anacardiaceae	0.45	0.406461	0.637868				10.3
15A	50	no	no	150	tree	42.4	1.3	Pioneer	Mallotus		Mallotus	Euphorbiaceae		0.467715	0.555364				11.6
15A	50	no	no	151	tree	12.1	1.3	Pioneer	Mallotus		Mallotus	Euphorbiaceae		0.467715	0.555364				10.6
15A	50	no	no	152	tree	11	1.3	Dipterocarp	Urat mata daun licin	Parashorea malaanonan	Parashorea	Dipterocarpaceae	0.415	0.55	0.616344				8.7
15A	51	no	no	153	tree	18.3	1.3	Pioneer	Surusop	Ardisia elliptica	Ardisia	Myrsinaceae		0.5675	0.607769				13.7
15A	51	no	no	154	tree	15.7	1.3	Fruit tree	Rukam	Flacourtia rukam	Flacourtia	Flacourtiaceae	0.75	0.770748					9.2
15A	51	no	no	155	tree	14.7	1.3	Fruit tree	Rukam	Flacourtia rukam	Flacourtia	Flacourtiaceae	0.75	0.770748					11.4
15A	51	no	no	156	tree	23.5	1.3	Fruit tree	Terap togop	Artocarpus elasticus	Artocarpus	Moraceae	0.363333	0.483264	0.608937				12.6
15A	52	no	no	157	tree	20.5667	1.3	Pioneer	Mallotus		Mallotus	Euphorbiaceae		0.467715	0.555364				2.3
15A	52	no	no	158	tree	25.45	1.3	Other commercial	Takalis daun halus	Pentace laxiflora	Pentace	Tiliaceae		0.588956					8.9
15A	52	no	no	159	tree	22.5	1.3	Fruit tree	Ranggau		Toona	Meliaceae			0.57244				23.2
15A	53	yes	yes	160	tree	15.65	1.3	Dipterocarp	Seraya tembaga	Shorea leprosula	Shorea	Dipterocarpaceae	0.44	0.569944	0.616344				20.3
15A	53	yes	no	161	tree	20.25	1.3	Pioneer	Karai			Annonaceae			0.589109				6.4
15A	53	no	no	162	tree	18.3	1.3	Dipterocarp	Urat mata daun licin	Parashorea malaanonan	Parashorea	Dipterocarpaceae	0.415	0.55	0.616344				21.2
15A	54	no	no	163	tree	11.9	1.3	Dipterocarp	Seraya punai	Shorea parvifolia	Shorea	Dipterocarpaceae	0.405	0.569944	0.616344				17.6
15A	54	no	no	164	tree	23.4	1.3	Other commercial	Kayu malam		Diospyros	Ebenaceae		0.671357	0.61944				8.2
15A	54	no	no	165	tree	13.6	1.3	Dipterocarp	Selangan batu daun halus	Shorea superba	Shorea	Dipterocarpaceae	0.69	0.569944	0.616344				9.2
15A	54	no	no	166	tree	62.4	1.3	Dipterocarp	Urat mata daun licin	Parashorea malaanonan	Parashorea	Dipterocarpaceae	0.415	0.55	0.616344
15A	55	no	no	167	tree	15.5	1.3	Fruit tree	Kembayu	Canarium odontophyllum	Canarium	Burseraceae	0.5	0.483366	0.560171				12.7
15A	55	no	no	168	dead	21.8	1.3	Dead								14.9	1
15A	55	no	no	169	tree	22.4	1.3	Fruit tree	Durian merah	Durio kutejensis	Durio	Bombacaceae	0.515	0.547117					9.7
15A	55	no	no	170	tree	28.8	1.3	Other commercial	Takalis daun halus	Pentace laxiflora	Pentace	Tiliaceae		0.588956					8.8
15A	55	no	no	171	tree	30.4	1.3	Other commercial	Takalis daun halus	Pentace laxiflora	Pentace	Tiliaceae		0.588956					15.4
15A	55	no	no	172	tree	23.1	1.3	Dipterocarp	Urat mata daun licin	Parashorea malaanonan	Parashorea	Dipterocarpaceae	0.415	0.55	0.616344				16
2B	50	no	no	173	tree	29.8	1.3	Pioneer	Obah		Eugenia	Myrtaceae		0.692313	0.786794				1.5
2B	50	no	no	174	tree	23.5	1.3	Dipterocarp	Seraya daun mas	Shorea argentifolia	Shorea	Dipterocarpaceae	0.52	0.569944	0.616344				17
2B	50	no	no	175	tree	15.6	1.3	Other commercial	Nyatoh		Palaquium	Sapotaceae		0.589394	0.769657				8.5
2B	50	no	no	176	tree	19.2	1.3	Other	OT	OT	OT	OT	0.543723	0.578512	0.608993				8.6
2B	50	no	no	177	tree	92.2	2.6	Dipterocarp	Seraya punai	Shorea parvifolia	Shorea	Dipterocarpaceae	0.405	0.569944	0.616344				29
2B	50	no	no	178	tree	30.8	1.3	Other commercial	Darah-darah			Myristicaceae			0.502583				2.6
2B	51	no	no	179	tree	30	1.3	Fruit tree	Terap		Parartocarpus & artocarpus	Moraceae			0.608937				9.8
2B	51	no	no	180	tree	23	1.3	Other commercial	Mempening		Lithocarpus & Quercus	Fagaceae			0.658333				12
2B	51	no	no	181	tree	20.1	1.3	Other	OT	OT	OT	OT	0.543723	0.578512	0.608993				9.6
2B	51	no	no	182	tree	32.9	1.3	Dipterocarp	Seraya punai	Shorea parvifolia	Shorea	Dipterocarpaceae	0.405	0.569944	0.616344				19
2B	51	no	no	183	tree	17	1.3	Pioneer	Mallotus		Mallotus	Euphorbiaceae		0.467715	0.555364				7
2B	51	no	no	184	tree	11.7	1.3	Pioneer	Mallotus		Mallotus	Euphorbiaceae		0.467715	0.555364				8.5
2B	51	no	no	185	tree	11.5	1.3	Pioneer	Mallotus		Mallotus	Euphorbiaceae		0.467715	0.555364				9.4
2B	52	yes	no	186	dead	28.8	1.3	Dead								13.5	2
2B	52	no	no	187	tree	11.9	1.3	Dipterocarp	Selangan		Hopea	Dipterocarpaceae		0.692457	0.616344				7
2B	52	no	no	188	dead	12	1.3	Dead								9.5	2
2B	52	no	no	189	tree	11.9	1.3	Other	OT	OT	OT	OT	0.543723	0.578512	0.608993				7.5
2B	52	no	no	190	tree	20.6	1.3	Pioneer	Kunau-kunau	Baccaurea parivifolia or Baccaurea stipulata	Baccaurea	Euphorbiaceae		0.623529	0.555364
2B	52	no	no	191	tree	10.3	1.3	Pioneer	Sirih-sirih	Pternandra coerulescens	Pternandra	Melastomataceae	0.53	0.525	0.685219				2
2B	53	no	no	192	tree	11.5	1.3	Fruit tree	Tampoi		Baccaurea	Euphorbiaceae		0.623529	0.555364				18.8
2B	53	no	no	193	tree	13.1	1.3	Other	OT	OT	OT	OT	0.543723	0.578512	0.608993				7.8
2B	53	no	no	194	tree	15.9	1.3	Other	OT	OT	OT	OT	0.543723	0.578512	0.608993				8.4
2B	53	yes	no	195	tree	14.7	1.3	Pioneer	Obah		Eugenia	Myrtaceae		0.692313	0.786794
2B	53	yes	no	196	tree	20.5	1.3	Dipterocarp	Seraya melantai	Shorea macroptera	Shorea	Dipterocarpaceae	0.425	0.569944	0.616344
2B	53	no	no	197	tree	17.4	1.3	Fruit tree	Terap		Parartocarpus & artocarpus	Moraceae			0.608937				6.6
2B	53	no	no	198	tree	10.4	1.3	Pioneer	Mallotus		Mallotus	Euphorbiaceae		0.467715	0.555364
2B	54	no	no	199	tree	20.6	1.3	Other commercial	Nyatoh		Palaquium	Sapotaceae		0.589394	0.769657
2B	54	no	no	200	tree	37.3	1.3	Dipterocarp	Seraya daun mas	Shorea argentifolia	Shorea	Dipterocarpaceae	0.52	0.569944	0.616344				22
2B	54	no	no	201	tree	12.1	1.3	Other commercial	Nyatoh		Palaquium	Sapotaceae		0.589394	0.769657
2B	54	no	no	202	tree	10	1.3	Dipterocarp	Seraya melantai	Shorea macroptera	Shorea	Dipterocarpaceae	0.425	0.569944	0.616344
2B	54	no	no	203	tree	16	1.3	Dipterocarp	Seraya punai	Shorea parvifolia	Shorea	Dipterocarpaceae	0.405	0.569944	0.616344
2B	54	no	no	204	tree	27	1.3	Other	OT	OT	OT	OT	0.543723	0.578512	0.608993
2B	54	no	no	205	tree	10.4	1.3	Other commercial	Mempening		Lithocarpus & Quercus	Fagaceae			0.658333
2B	54	no	no	206	tree	10.6	1.3	Dipterocarp	Seraya daun mas	Shorea argentifolia	Shorea	Dipterocarpaceae	0.52	0.569944	0.616344
2B	54	yes	yes	207	tree	26.1	1.3	Dipterocarp	Seraya tembaga	Shorea leprosula	Shorea	Dipterocarpaceae	0.44	0.569944	0.616344
2B	55	no	no	208	tree	14.6	1.3	Other	OT	OT	OT	OT	0.543723	0.578512	0.608993
2B	55	no	no	209	tree	27.1	1.3	Other	OT	OT	OT	OT	0.543723	0.578512	0.608993				11.5
2B	55	no	no	210	tree	10.8	1.3	Fruit tree	Kayu ara	Ficus callosa & other Ficus	Ficus	Moraceae		0.398846	0.608937
2B	55	no	no	211	tree	13.5	1.3	Other	OT	OT	OT	OT	0.543723	0.578512	0.608993
2B	55	no	no	212	tree	12.8	1.3	Pioneer	Mallotus		Mallotus	Euphorbiaceae		0.467715	0.555364
2B	55	no	no	213	dead	10.8	1.3	Dead									2
2B	55	yes	no	214	tree	39.3	1.3	Dipterocarp	Seraya tembaga	Shorea leprosula	Shorea	Dipterocarpaceae	0.44	0.569944	0.616344				20
2B	55	yes	no	215	tree	13.9	1.3	Other commercial	Takalis daun halus	Pentace laxiflora	Pentace	Tiliaceae		0.588956
2B	55	no	no	216	tree	19.4	1.3	Pioneer	Sedaman jari	Macaranga beccariana	Macaranga	Euphorbiaceae	0.29	0.371302	0.555364
2B	55	no	no	217	tree	18	1.3	Other	OT	OT	OT	OT	0.543723	0.578512	0.608993
2B	45	no	no	218	tree	11.2	1.3	Pioneer	Mallotus		Mallotus	Euphorbiaceae		0.467715	0.555364
2B	45	no	no	219	tree	10.8	1.3	Other commercial	Nyatoh		Palaquium	Sapotaceae		0.589394	0.769657
2B	44	no	no	220	dead	22.2	1.3	Dead									1
2B	44	no	no	222	tree	24.1	1.3	Other commercial	Takalis daun halus	Pentace laxiflora	Pentace	Tiliaceae		0.588956
2B	44	yes	no	223	tree	11.7	1.3	Dipterocarp	Oba suluk	Shorea pauciflora	Shorea	Dipterocarpaceae	0.5325	0.569944	0.616344
2B	44	no	no	224	tree	47.2	1.8	Dipterocarp	Urat mata batu	Parashorea smythiesii	Parashorea	Dipterocarpaceae	0.6	0.55	0.616344				24
2B	44	no	no	225	tree	10	1.3	Dipterocarp	Seraya daun kasar	Shorea fallax	Shorea	Dipterocarpaceae	0.5	0.569944	0.616344
2B	44	no	no	226	tree	18.4	1.3	Other commercial	Darah-darah			Myristicaceae			0.502583
2B	44	no	no	227	tree	19.7	1.3	Other	OT	OT	OT	OT	0.543723	0.578512	0.608993
2B	43	no	no	228	tree	15.6	1.3	Pioneer	Mallotus		Mallotus	Euphorbiaceae		0.467715	0.555364
2B	43	yes	no	229	tree	65.4	1.3	Dipterocarp	Seraya	Shorea curtisii	Shorea	Dipterocarpaceae	0.526667	0.569944	0.616344				21
2B	43	yes	no	230	tree	35	1.3	Fruit tree	Kedondong		Canarium & Dacryodes	Burseraceae			0.560171				12
2B	43	no	no	231	tree	18.2	1.3	Dipterocarp	Selangan		Hopea	Dipterocarpaceae		0.692457	0.616344				11.4
2B	43	no	no	232	tree	11.2	1.3	Pioneer	Mallotus		Mallotus	Euphorbiaceae		0.467715	0.555364
2B	43	no	no	233	tree	25.3	1.3	Other commercial	Takalis daun halus	Pentace laxiflora	Pentace	Tiliaceae		0.588956					12.5
2B	43	no	no	234	tree	51.9	1.3	Dipterocarp	Seraya langgai	Shorea beccariana	Shorea	Dipterocarpaceae	0.47	0.569944	0.616344				15.5
2B	43	no	no	235	tree	13	1.3	Pioneer	Mallotus		Mallotus	Euphorbiaceae		0.467715	0.555364				5
2B	43	no	no	236	liana	10.4	1.3
2B	42	no	no	237	tree	17.9	1.3	Pioneer	Mallotus		Mallotus	Euphorbiaceae		0.467715	0.555364
2B	42	no	no	238	tree	29.4	1.3	Pioneer	Mallotus		Mallotus	Euphorbiaceae		0.467715	0.555364				9.5
2B	42	no	no	239	tree	64.8	2.64	Fruit tree	Kedondong		Canarium & Dacryodes	Burseraceae			0.560171				14
2B	42	yes	no	240	tree	13.1	1.3	Other commercial	Takalis daun halus	Pentace laxiflora	Pentace	Tiliaceae		0.588956
2B	42	yes	no	241	tree	11.5	1.3	Dipterocarp	Seraya punai	Shorea parvifolia	Shorea	Dipterocarpaceae	0.405	0.569944	0.616344
2B	41	no	no	242	tree	16.3	1.3	Dipterocarp	Seraya punai	Shorea parvifolia	Shorea	Dipterocarpaceae	0.405	0.569944	0.616344
2B	41	no	no	243	tree	21.9	1.3	Pioneer	Mallotus		Mallotus	Euphorbiaceae		0.467715	0.555364
2B	41	no	no	244	tree	11.9	1.3	Pioneer	Mallotus		Mallotus	Euphorbiaceae		0.467715	0.555364
2B	41	no	no	245	tree	11.9	1.3	Other commercial	Darah-darah			Myristicaceae			0.502583
2B	41	no	no	246	tree	27.1	1.3	Other	OT	OT	OT	OT	0.543723	0.578512	0.608993
2B	40	yes	no	247	tree	18.6	1.3	Pioneer	Obah		Eugenia	Myrtaceae		0.692313	0.786794
2B	40	no	no	248	tree	12.1	1.3	Pioneer	Mallotus		Mallotus	Euphorbiaceae		0.467715	0.555364
2B	40	yes	no	249	tree	14.4	1.3	Pioneer	Mallotus		Mallotus	Euphorbiaceae		0.467715	0.555364
2B	40	no	no	250	tree	12.1	1.3	Pioneer	Mallotus		Mallotus	Euphorbiaceae		0.467715	0.555364
2B	40	no	no	251	tree	21.5	1.3	Pioneer	Mallotus		Mallotus	Euphorbiaceae		0.467715	0.555364
2B	40	yes	no	252	tree	45.6	1.3	Dipterocarp	Seraya daun kasar	Shorea fallax	Shorea	Dipterocarpaceae	0.5	0.569944	0.616344				24
2B	40	no	no	253	tree	11.8	1.3	Pioneer	Mallotus		Mallotus	Euphorbiaceae		0.467715	0.555364
2B	40	no	no	254	tree	33.7	1.3	Other	OT	OT	OT	OT	0.543723	0.578512	0.608993				13.8
2B	40	no	no	255	liana	17	1.3
2B	40	yes	yes	256	tree	12.6	1.3	Dipterocarp	Seraya tembaga	Shorea leprosula	Shorea	Dipterocarpaceae	0.44	0.569944	0.616344
2B	30	no	no	257	tree	10.3	1.3	Dipterocarp	Seraya daun mas	Shorea argentifolia	Shorea	Dipterocarpaceae	0.52	0.569944	0.616344
2B	30	no	no	258	tree	26.4	1.3	Dipterocarp	Seraya melantai	Shorea macroptera	Shorea	Dipterocarpaceae	0.425	0.569944	0.616344
2B	30	no	no	259	tree	25.5	1.3	Other	OT	OT	OT	OT	0.543723	0.578512	0.608993
2B	30	yes	no	260	tree	11.9	1.3	Other	OT	OT	OT	OT	0.543723	0.578512	0.608993				8.9
2B	30	yes	no	261	tree	28.4	1.3	Other commercial	Kembang	Heritiera simplicifolia	Heritiera	Malvaceae	0.673333	0.686415	0.442372				8.7
25	5	yes	no	262	tree	37.9	1.3	Other commercial	Takalis daun halus	Pentace laxiflora	Pentace	Tiliaceae		0.588956					12.3
25	5	yes	no	263	tree	32.4	1.3	Other commercial	Takalis daun halus	Pentace laxiflora	Pentace	Tiliaceae		0.588956					14.7
25	5	yes	no	264	tree	25.45	1.3	Other commercial	Takalis daun halus	Pentace laxiflora	Pentace	Tiliaceae		0.588956					17.8
25	5	yes	no	265	tree	22.5	1.3	Other commercial	Takalis daun halus	Pentace laxiflora	Pentace	Tiliaceae		0.588956					11.9
25	5	yes	no	266	tree	15.65	1.3	Other commercial	Takalis daun halus	Pentace laxiflora	Pentace	Tiliaceae		0.588956					12.8
25	5	yes	no	267	tree	10.4	1.3	Other commercial	Takalis daun halus	Pentace laxiflora	Pentace	Tiliaceae		0.588956					8.7
25	4	no	no	268	tree	11.7	1.3	Dipterocarp	Kapur paji	Dryobalanops lanceolata	Dryobalanops	Dipterocarpaceae	0.62	0.609231	0.616344				10.7
25	4	no	no	268	tree	20.25	1.3	Other commercial	Takalis daun halus	Pentace laxiflora	Pentace	Tiliaceae		0.588956					9.4
25	4	no	no	269	tree	16.3	1.3	Pioneer	Obah		Eugenia	Myrtaceae		0.692313	0.786794				11.9
143	23	no	no	271	tree	21.4	1.3	Pioneer	Kerodong	Microcos crassifolia	Microcos	Malvaceae		0.494511	0.442372
143	23	no	no	272	tree	17.9	1.3	Dipterocarp	Seraya melantai	Shorea macroptera	Shorea	Dipterocarpaceae	0.425	0.569944	0.616344
143	23	no	no	273	tree	20.4	1.3	Other	OT	OT	OT	OT	0.543723	0.578512	0.608993
143	23	no	no	274	tree	10.1	1.3	Other	OT	OT	OT	OT	0.543723	0.578512	0.608993
143	24	no	no	275	tree	13	1.3	Other commercial	Kondolon	Alangium javanicum	Alangium	Alangiaceae	0.73	0.651627
143	24	no	no	276	tree	11.6	1.3	Pioneer	Pusing-pusing	Engelhardia serrata	Engelhardia	Juglandaceae			0.5134
143	25	no	no	277	tree	13.4	1.3	Pioneer	Obah		Eugenia	Myrtaceae		0.692313	0.786794
143	25	no	no	278	tree	21.4	1.3	Other commercial	Mempening		Lithocarpus & Quercus	Fagaceae			0.658333
143	35	no	no	279	tree	28.2	1.3	Other	OT	OT	OT	OT	0.543723	0.578512	0.608993
143	35	no	no	280	tree	11	1.3	Other	OT	OT	OT	OT	0.543723	0.578512	0.608993
143	35	no	no	281	tree	11	1.3	Other	OT	OT	OT	OT	0.543723	0.578512	0.608993
143	35	no	no	282	tree	11	1.3	Other	OT	OT	OT	OT	0.543723	0.578512	0.608993
143	34	no	no	283	tree	29.5	1.3	Fruit tree	Kedondong		Canarium & Dacryodes	Burseraceae			0.560171
143	34	no	no	284	tree	13.1	1.3	Other	OT	OT	OT	OT	0.543723	0.578512	0.608993
143	34	no	no	285	tree	58.4	1.3	Dipterocarp	Seraya punai	Shorea parvifolia	Shorea	Dipterocarpaceae	0.405	0.569944	0.616344				13
143	34	no	no	286	tree	14.4	1.3	Pioneer	Sedaman jari	Macaranga beccariana	Macaranga	Euphorbiaceae	0.29	0.371302	0.555364
143	33	no	no	287	tree	21.8	1.3	Other	OT	OT	OT	OT	0.543723	0.578512	0.608993
143	33	no	no	288	tree	27.2	1.3	Dipterocarp	Urat mata batu	Parashorea smythiesii	Parashorea	Dipterocarpaceae	0.6	0.55	0.616344
143	33	no	no	289	tree	31	1.3	Dipterocarp	Seraya melantai	Shorea macroptera	Shorea	Dipterocarpaceae	0.425	0.569944	0.616344				11.4
143	33	no	no	290	tree	23	1.3	Other	OT	OT	OT	OT	0.543723	0.578512	0.608993
143	33	no	no	291	tree	16.4	1.3	Other	OT	OT	OT	OT	0.543723	0.578512	0.608993
143	33	no	no	292	tree	49.3	1.3	Other	OT	OT	OT	OT	0.543723	0.578512	0.608993				14.8
143	33	no	no	293	tree	11.9	1.3	Other	OT	OT	OT	OT	0.543723	0.578512	0.608993
143	33	no	no	294	tree	11.1	1.3	Dipterocarp	Resak		Vatica	Dipterocarpaceae		0.708824	0.616344
143	32	no	no	295	tree	18.8	1.3	Dipterocarp	Resak		Vatica	Dipterocarpaceae		0.708824	0.616344
143	32	no	no	296	tree	31.4	1.3	Other	OT	OT	OT	OT	0.543723	0.578512	0.608993				13.7
143	32	no	no	297	tree	19.2	1.3	Fruit tree	Terap		Parartocarpus & artocarpus	Moraceae			0.608937
143	32	no	no	298	dead	32.8	1.3	Dead								4.7	1
143	32	no	no	299	tree	39.5	1.3	Fruit tree	Durian hantu	Durio grandiflorus	Durio	Bombacaceae		0.547117					9.7
143	31	no	no	300	tree	11.4	1.3	Other	OT	OT	OT	OT	0.543723	0.578512	0.608993
143	31	no	no	301	tree	15.4	1.3	Other	OT	OT	OT	OT	0.543723	0.578512	0.608993
143	31	no	no	302	tree	10.7	1.3	Other	OT	OT	OT	OT	0.543723	0.578512	0.608993
143	31	no	no	303	tree	37.6	1.3	Other	OT	OT	OT	OT	0.543723	0.578512	0.608993
143	31	no	no	304	tree	12.9	1.3	Other	OT	OT	OT	OT	0.543723	0.578512	0.608993
143	31	no	no	305	tree	21.1	1.3	Other	OT	OT	OT	OT	0.543723	0.578512	0.608993
143	31	no	no	306	tree	26.2	1.3	Dipterocarp	Keruing putih	Dipterocarpus caudiferus	Dipterocarpus	Dipterocarpaceae		0.650869	0.616344
143	30	no	no	307	tree	16.4	1.3	Dipterocarp	Seraya punai	Shorea parvifolia	Shorea	Dipterocarpaceae	0.405	0.569944	0.616344
143	30	no	no	308	tree	30.8	1.3	Dipterocarp	Seraya punai	Shorea parvifolia	Shorea	Dipterocarpaceae	0.405	0.569944	0.616344				14.6
143	30	no	no	309	tree	13.1	1.3	Other	OT	OT	OT	OT	0.543723	0.578512	0.608993
143	30	no	no	310	tree	16.7	1.3	Other	OT	OT	OT	OT	0.543723	0.578512	0.608993
143	30	no	no	311	tree	22.1	1.3	Dipterocarp	Resak		Vatica	Dipterocarpaceae		0.708824	0.616344
143	30	no	no	312	tree	18.3	1.3	Other	OT	OT	OT	OT	0.543723	0.578512	0.608993
143	40	no	no	313	tree	62.2	1.3	Dipterocarp	Keruing putih	Dipterocarpus caudiferus	Dipterocarpus	Dipterocarpaceae		0.650869	0.616344				21.3
143	40	no	no	314	tree	10.5	1.3	Pioneer	Sedaman putih	Macaranga hypoleuca	Macaranga	Euphorbiaceae	0.263333	0.371302	0.555364
143	40	no	no	315	tree	11.5	1.3	Other	OT	OT	OT	OT	0.543723	0.578512	0.608993
143	40	no	no	316	tree	12	1.3	Dipterocarp	Seraya punai	Shorea parvifolia	Shorea	Dipterocarpaceae	0.405	0.569944	0.616344
143	40	no	no	317	dead	81.5	1.3	Dead								19.6	1
143	40	no	no	318	tree	17.7	1.3	Dipterocarp	Resak		Vatica	Dipterocarpaceae		0.708824	0.616344
143	40	no	no	319	tree	16.3	1.3	Dipterocarp	Seraya daun kasar	Shorea fallax	Shorea	Dipterocarpaceae	0.5	0.569944	0.616344
143	40	no	no	320	tree	13	1.3	Pioneer	Bangkal merah	Neonauclea bernardoi	Neonauclea	Rubiaceae	0.663831	0.634255	0.648852
143	40	no	no	321	dead	15.4	1.3	Dead									1
143	41	no	no	322	tree	11.1	1.3	Pioneer	Penatan	Aporusa elmeri	Aporusa	Euphorbiaceae	0.6	0.627895	0.555364
143	41	no	no	323	tree	10.8	1.3	Fruit tree	Tampoi		Baccaurea	Euphorbiaceae		0.623529	0.555364
143	41	no	no	324	tree	14.7	1.3	Dipterocarp	Seraya punai	Shorea parvifolia	Shorea	Dipterocarpaceae	0.405	0.569944	0.616344
143	41	no	no	325	tree	17	1.3	Dipterocarp	Seraya punai	Shorea parvifolia	Shorea	Dipterocarpaceae	0.405	0.569944	0.616344
143	42	yes	no	326	liana	19	1.3
143	42	yes	no	327	tree	26.3	1.3	Dipterocarp	Seraya daun kasar	Shorea fallax	Shorea	Dipterocarpaceae	0.5	0.569944	0.616344
143	42	no	no	328	dead	46.3	1.3	Dead								13.3	1
143	42	yes	no	329	tree	11.7	1.3	Pioneer	Obah		Eugenia	Myrtaceae		0.692313	0.786794
143	43	no	no	330	tree	14.8	1.3	Other	OT	OT	OT	OT	0.543723	0.578512	0.608993
143	43	yes	no	331	tree	10	1.3	Other	OT	OT	OT	OT	0.543723	0.578512	0.608993
143	43	yes	no	332	tree	26.8	1.3	Pioneer	Obah nasi	Glochidion borneensis or Glochidion rubrum	Glochidion	Euphorbiaceae		0.532667	0.555364
143	43	no	no	333	tree	13.8	1.3	Other	OT	OT	OT	OT	0.543723	0.578512	0.608993
143	43	no	no	334	tree	18.8	1.3	Other	OT	OT	OT	OT	0.543723	0.578512	0.608993
143	43	no	no	335	tree	11.4	1.3	Other	OT	OT	OT	OT	0.543723	0.578512	0.608993
143	44	no	no	336	tree	11.9	1.3	Dipterocarp	Seraya daun kasar	Shorea fallax	Shorea	Dipterocarpaceae	0.5	0.569944	0.616344
143	44	no	no	337	tree	64.9	1.3	Other commercial	Belian	Eusideroxylon zwageri	Eusideroxylon	Lauraceae	0.786667	0.786667	0.610053				11.4
143	44	no	no	338	tree	11.4	1.3	Other	OT	OT	OT	OT	0.543723	0.578512	0.608993
143	45	no	no	339	tree	10.5	1.3	Other	OT	OT	OT	OT	0.543723	0.578512	0.608993
143	45	no	no	340	tree	14.2	1.3	Dipterocarp	Seraya melantai	Shorea macroptera	Shorea	Dipterocarpaceae	0.425	0.569944	0.616344
143	45	yes	no	341	tree	16.7	1.3	Other	OT	OT	OT	OT	0.543723	0.578512	0.608993
143	45	yes	no	342	tree	81	1.3	Other commercial	Belian	Eusideroxylon zwageri	Eusideroxylon	Lauraceae	0.786667	0.786667	0.610053				17.8
143	55	no	no	343	tree	11.8	1.3	Other	OT	OT	OT	OT	0.543723	0.578512	0.608993
143	55	no	no	344	tree	23	1.3	Other	OT	OT	OT	OT	0.543723	0.578512	0.608993
143	55	no	no	345	tree	24.8	1.3	Dipterocarp	Resak		Vatica	Dipterocarpaceae		0.708824	0.616344
143	55	no	no	346	tree	23.8	1.3	Other	OT	OT	OT	OT	0.543723	0.578512	0.608993
143	55	no	no	347	tree	16.8	1.3	Other	OT	OT	OT	OT	0.543723	0.578512	0.608993
143	55	yes	no	348	tree	32.3	1.3	Dipterocarp	Seraya melantai	Shorea macroptera	Shorea	Dipterocarpaceae	0.425	0.569944	0.616344				11.8
143	55	yes	no	349	tree	50.6	1.3	Other	OT	OT	OT	OT	0.543723	0.578512	0.608993				15.7
143	54	no	no	350	tree	19	1.3	Other	OT	OT	OT	OT	0.543723	0.578512	0.608993
143	54	yes	no	351	tree	11.4	1.3	Dipterocarp	Resak		Vatica	Dipterocarpaceae		0.708824	0.616344
143	54	no	no	352	tree	38.4	1.3	Other	OT	OT	OT	OT	0.543723	0.578512	0.608993				10
143	54	no	no	353	tree	13.5	1.3	Other	OT	OT	OT	OT	0.543723	0.578512	0.608993
143	54	yes	no	354	tree	20.3	1.3	Other commercial	Mengaris	Koompassia excelsa	Koompassia	Leguminosae	0.69	0.7075
143	54	yes	no	355	tree	52.2	1.3	Other	OT	OT	OT	OT	0.543723	0.578512	0.608993				14.4
143	54	yes	no	356	tree	10.9	1.3	Other	OT	OT	OT	OT	0.543723	0.578512	0.608993
143	54	yes	no	357	tree	16.3	1.3	Dipterocarp	Urat mata daun licin	Parashorea malaanonan	Parashorea	Dipterocarpaceae	0.415	0.55	0.616344
143	53	yes	no	358	tree	27.8	1.3	Other commercial	Kayu malam		Diospyros	Ebenaceae		0.671357	0.61944
143	53	yes	no	359	tree	15.5	1.3	Dipterocarp	Selangan batu laut	Shorea falciferoides	Shorea	Dipterocarpaceae	0.72	0.569944	0.616344
143	53	no	no	360	tree	16.6	1.3	Pioneer	Obah merah	Decaspermum fruticosum or Eugenia cerasiformis	Eugenia	Myrtaceae		0.692313	0.786794
143	53	no	no	361	tree	31.8	1.3	Dipterocarp	Seraya punai	Shorea parvifolia	Shorea	Dipterocarpaceae	0.405	0.569944	0.616344				12.7
143	53	no	no	362	tree	14.8	1.3	Other	OT	OT	OT	OT	0.543723	0.578512	0.608993
143	53	yes	no	363	tree	38.1	1.3	Dipterocarp	Seraya daun mas	Shorea argentifolia	Shorea	Dipterocarpaceae	0.52	0.569944	0.616344				13.7
143	53	no	no	364	tree	23.2	1.3	Dipterocarp	Seraya daun mas	Shorea argentifolia	Shorea	Dipterocarpaceae	0.52	0.569944	0.616344
143	53	yes	no	365	tree	10.5	1.3	Dipterocarp	Seraya melantai	Shorea macroptera	Shorea	Dipterocarpaceae	0.425	0.569944	0.616344
143	52	yes	no	366	tree	15.5	1.3	Pioneer	Biku-biku	Bhesa paniculata	Bhesa	Celastraceae	0.655	0.655	0.713922
143	52	yes	no	367	tree	17.8	1.3	Other commercial	Takalis daun halus	Pentace laxiflora	Pentace	Tiliaceae		0.588956
143	52	no	no	368	tree	13.4	1.3	Other	OT	OT	OT	OT	0.543723	0.578512	0.608993
143	52	no	no	369	tree	14.7	1.3	Other	OT	OT	OT	OT	0.543723	0.578512	0.608993				11.4
143	52	yes	no	370	tree	61.4	1.3	Fruit tree	Kedondong		Canarium & Dacryodes	Burseraceae			0.560171				11.4
143	51	yes	no	371	tree	20.7	1.3	Other	OT	OT	OT	OT	0.543723	0.578512	0.608993
143	51	yes	no	372	tree	14.2	1.3	Dipterocarp	Seraya melantai	Shorea macroptera	Shorea	Dipterocarpaceae	0.425	0.569944	0.616344
143	51	yes	no	373	tree	10.8	1.3	Pioneer	Bangkal	Nauclea orientalis	Nauclea	Rubiaceae	0.467387	0.523987	0.648852
143	50	no	no	374	tree	14.7	1.3	Other	OT	OT	OT	OT	0.543723	0.578512	0.608993
143	50	no	no	375	tree	14	1.3	Other commercial	Kondolon	Alangium javanicum	Alangium	Alangiaceae	0.73	0.651627
143	50	yes	no	376	tree	16.3	1.3	Dipterocarp	Seraya punai	Shorea parvifolia	Shorea	Dipterocarpaceae	0.405	0.569944	0.616344
143	50	yes	no	377	tree	27	1.3	Dipterocarp	Seraya punai	Shorea parvifolia	Shorea	Dipterocarpaceae	0.405	0.569944	0.616344
143	50	yes	no	378	tree	21	1.3	Dipterocarp	Seraya punai	Shorea parvifolia	Shorea	Dipterocarpaceae	0.405	0.569944	0.616344
19B	50	yes	no	379	tree	10.8	1.3	Pioneer	Obah		Eugenia	Myrtaceae		0.692313	0.786794
19B	51	no	no	380	tree	15.6	1.3	Dipterocarp	Resak		Vatica	Dipterocarpaceae		0.708824	0.616344
19B	51	yes	no	381	tree	13.2	1.3	Pioneer	Obah		Eugenia	Myrtaceae		0.692313	0.786794
19B	51	yes	no	382	tree	17.6	1.3	Pioneer	Obah		Eugenia	Myrtaceae		0.692313	0.786794
19B	51	yes	no	383	tree	16.2	1.3	Pioneer	Obah		Eugenia	Myrtaceae		0.692313	0.786794
19B	51	yes	no	384	tree	19.3	1.3	Pioneer	Obah		Eugenia	Myrtaceae		0.692313	0.786794
19B	51	no	no	385	tree	13.2	1.3	Pioneer	Obah		Eugenia	Myrtaceae		0.692313	0.786794
19B	51	no	no	386	tree	19.5	1.3	Pioneer	Obah		Eugenia	Myrtaceae		0.692313	0.786794
19B	52	no	no	387	tree	20.5	1.3	Pioneer	Obah		Eugenia	Myrtaceae		0.692313	0.786794
19B	52	yes	no	388	tree	21.1	1.3	Dipterocarp	Resak		Vatica	Dipterocarpaceae		0.708824	0.616344
19B	52	no	no	389	tree	16	1.3	Pioneer	Obah		Eugenia	Myrtaceae		0.692313	0.786794
19B	52	yes	no	390	tree	23.7	1.3	Pioneer	Obah		Eugenia	Myrtaceae		0.692313	0.786794
19B	52	yes	no	391	tree	16.5	1.3	Pioneer	Obah		Eugenia	Myrtaceae		0.692313	0.786794
19B	52	yes	no	392	tree	10.7	1.3	Pioneer	Obah		Eugenia	Myrtaceae		0.692313	0.786794
19B	52	no	no	393	tree	14.5	1.3	Pioneer	Obah		Eugenia	Myrtaceae		0.692313	0.786794
19B	52	no	no	394	tree	40	1.3	Other	OT	OT	OT	OT	0.543723	0.578512	0.608993				12.2
19B	52	no	no	395	tree	21	1.3	Pioneer	Obah		Eugenia	Myrtaceae		0.692313	0.786794
19B	52	no	no	396	tree	15.6	1.3	Pioneer	Obah		Eugenia	Myrtaceae		0.692313	0.786794
19B	52	no	no	397	tree	21.4	1.3	Pioneer	Obah		Eugenia	Myrtaceae		0.692313	0.786794
19B	53	no	no	398	tree	11.8	1.3	Pioneer	Tambong	Geunsia pentandra	Geunsia	Verbenaceae			0.63247
19B	53	no	no	399	tree	11	1.3	Pioneer	Obah		Eugenia	Myrtaceae		0.692313	0.786794
19B	54	yes	no	400	tree	17.2	1.3	Pioneer	Tandoropis	Antidesma ghaesembilla	Antidesma	Euphorbiaceae	0.61	0.633422	0.555364
19B	55	yes	no	401	tree	11.7	1.3	Pioneer	Tambong	Geunsia pentandra	Geunsia	Verbenaceae			0.63247
19B	55	no	no	402	tree	26.5	1.3	Pioneer	Obah		Eugenia	Myrtaceae		0.692313	0.786794
19B	55	no	no	403	tree	13.1	1.3	Other commercial	Takalis daun halus	Pentace laxiflora	Pentace	Tiliaceae		0.588956
19B	55	no	no	404	tree	18.4	1.3	Other commercial	Takalis daun halus	Pentace laxiflora	Pentace	Tiliaceae		0.588956
19B	55	no	no	405	tree	16.2	1.3	Other commercial	Takalis daun halus	Pentace laxiflora	Pentace	Tiliaceae		0.588956
19B	55	no	no	406	tree	20.4	1.3	Other commercial	Takalis daun halus	Pentace laxiflora	Pentace	Tiliaceae		0.588956
19B	55	yes	no	407	tree	39.2	1.3	Other	OT	OT	OT	OT	0.543723	0.578512	0.608993				11.8
19B	44	yes	no	408	tree	22.3	1.3	Other commercial	Takalis daun halus	Pentace laxiflora	Pentace	Tiliaceae		0.588956
19B	44	yes	no	409	tree	49.4	1.3	Fruit tree	Terap		Parartocarpus & artocarpus	Moraceae			0.608937				13.8
19B	44	yes	no	410	tree	12.6	1.3	Pioneer	Bangkal kuning	Nauclea subdita	Nauclea	Rubiaceae	0.44	0.523987	0.648852
19B	44	yes	no	411	tree	13.3	1.3	Fruit tree	Pauh-pauh	Melicope luna-akenda	Melicope	Rutaceae		0.365662	0.708884
19B	43	no	no	412	tree	21.4	1.3	Pioneer	Obah		Eugenia	Myrtaceae		0.692313	0.786794
19B	43	no	no	413	dead	24.5	1.3	Dead									1
19B	43	no	no	414	tree	60.4	1.3	Other	OT	OT	OT	OT	0.543723	0.578512	0.608993				9.2
19B	42	no	no	415	tree	18.1	1.3	Pioneer	Obah		Eugenia	Myrtaceae		0.692313	0.786794
19B	42	no	no	416	tree	52.3	1.3	Fruit tree	Sepetir	Sindora beccariana or Sindora iripicina	Sindora	Leguminosae		0.576159					14.2
19B	42	yes	no	417	tree	11.9	1.3	Pioneer	Obah		Eugenia	Myrtaceae		0.692313	0.786794
19B	42	yes	no	418	tree	14.3	1.3	Pioneer	Obah		Eugenia	Myrtaceae		0.692313	0.786794
19B	42	no	no	419	tree	10.6	1.3	Pioneer	Obah		Eugenia	Myrtaceae		0.692313	0.786794
19B	41	yes	no	420	tree	33.6	1.3	Other commercial	Takalis daun halus	Pentace laxiflora	Pentace	Tiliaceae		0.588956					11.7
19B	41	no	no	421	tree	17.6	1.3	Pioneer	Obah		Eugenia	Myrtaceae		0.692313	0.786794
19B	41	no	no	422	tree	14.8	1.3	Pioneer	Obah		Eugenia	Myrtaceae		0.692313	0.786794
19B	41	no	no	423	tree	16.7	1.3	Pioneer	Obah		Eugenia	Myrtaceae		0.692313	0.786794
19B	40	no	no	424	tree	12.3	1.3	Pioneer	Obah		Eugenia	Myrtaceae		0.692313	0.786794
19B	40	no	no	425	tree	14.1	1.3	Pioneer	Bangkal kuning	Nauclea subdita	Nauclea	Rubiaceae	0.44	0.523987	0.648852
19B	40	yes	no	426	tree	14.5	1.3	Pioneer	Bangkal kuning	Nauclea subdita	Nauclea	Rubiaceae	0.44	0.523987	0.648852
19B	40	yes	no	427	tree	16.4	1.3	Pioneer	Bangkal kuning	Nauclea subdita	Nauclea	Rubiaceae	0.44	0.523987	0.648852
19B	40	yes	no	428	tree	34.8	1.3	Other	OT	OT	OT	OT	0.543723	0.578512	0.608993				10.4
19B	40	yes	no	429	tree	12.7	1.3	Pioneer	Obah		Eugenia	Myrtaceae		0.692313	0.786794
19B	30	yes	no	430	tree	70.7	1.3	Dipterocarp	Urat mata batu	Parashorea smythiesii	Parashorea	Dipterocarpaceae	0.6	0.55	0.616344				12.4
19B	30	no	no	431	tree	19.8	1.3	Pioneer	Obah		Eugenia	Myrtaceae		0.692313	0.786794
19B	30	no	no	432	tree	14.5	1.3	Dipterocarp	Resak		Vatica	Dipterocarpaceae		0.708824	0.616344
19B	30	no	no	433	tree	45.5	1.3	Dipterocarp	Keruing putih	Dipterocarpus caudiferus	Dipterocarpus	Dipterocarpaceae		0.650869	0.616344				13.1
19B	31	yes	no	434	tree	13.5	1.3	Dipterocarp	Resak		Vatica	Dipterocarpaceae		0.708824	0.616344
19B	31	yes	no	435	tree	43	1.3	Other commercial	Takalis daun halus	Pentace laxiflora	Pentace	Tiliaceae		0.588956					12.7
19B	31	yes	no	436	liana	10.8	1.3
19B	31	yes	no	437	tree	44	1.3	Other commercial	Takalis daun halus	Pentace laxiflora	Pentace	Tiliaceae		0.588956					10.4
19B	31	no	no	438	tree	10.6	1.3	Pioneer	Obah		Eugenia	Myrtaceae		0.692313	0.786794
19B	31	no	no	439	tree	11.6	1.3	Other commercial	Takalis daun halus	Pentace laxiflora	Pentace	Tiliaceae		0.588956
19B	32	no	no	440	tree	28.5	1.3	Other commercial	Takalis daun halus	Pentace laxiflora	Pentace	Tiliaceae		0.588956
19B	32	yes	no	441	tree	15.5	1.3	Pioneer	Obah		Eugenia	Myrtaceae		0.692313	0.786794
19B	32	yes	no	442	tree	12.2	1.3	Pioneer	Obah		Eugenia	Myrtaceae		0.692313	0.786794
19B	33	no	no	443	tree	20.5	1.3	Pioneer	Obah		Eugenia	Myrtaceae		0.692313	0.786794
19B	33	no	no	444	tree	28.8	1.3	Pioneer	Obah		Eugenia	Myrtaceae		0.692313	0.786794
19B	33	no	no	445	tree	33.5	1.3	Other	OT	OT	OT	OT	0.543723	0.578512	0.608993				9.8
19B	33	yes	no	446	tree	16.1	1.3	Other commercial	Medang			Lauraceae			0.610053
19B	33	yes	no	447	tree	20.5	1.3	Other commercial	Takalis daun halus	Pentace laxiflora	Pentace	Tiliaceae		0.588956
19B	34	yes	no	448	tree	55.6	1.3	Dipterocarp	Melapi kuning	Shorea symingtonii	Shorea	Dipterocarpaceae		0.569944	0.616344				16.2
19B	34	yes	no	449	tree	19.4	1.3	Fruit tree	Kandis	Garcinia parvifolia	Garcinia	Guttiferae	0.435	0.718623
19B	34	yes	no	450	tree	35	1.3	Other	OT	OT	OT	OT	0.543723	0.578512	0.608993				9
19B	34	yes	no	451	tree	51	1.3	Other commercial	Takalis daun halus	Pentace laxiflora	Pentace	Tiliaceae		0.588956					12.2
19B	34	yes	no	452	tree	32.4	1.3	Other commercial	Takalis daun halus	Pentace laxiflora	Pentace	Tiliaceae		0.588956					8.7
19B	34	yes	no	453	tree	17.4	1.3	Other commercial	Takalis daun halus	Pentace laxiflora	Pentace	Tiliaceae		0.588956
19B	34	no	no	454	tree	25.5	1.3	Other commercial	Rengas		Gluta Semecarpus Melanochyla & Swintonia	Anacardiaceae			0.637868
19B	34	no	no	455	tree	13.3	1.3	Pioneer	Obah		Eugenia	Myrtaceae		0.692313	0.786794
19B	35	no	no	456	tree	15.8	1.3	Pioneer	Tandoropis	Antidesma ghaesembilla	Antidesma	Euphorbiaceae	0.61	0.633422	0.555364
19B	35	no	no	457	tree	12.3	1.3	Pioneer	Obah		Eugenia	Myrtaceae		0.692313	0.786794
19B	35	no	no	458	tree	14.8	1.3	Other commercial	Medang			Lauraceae			0.610053
19B	24	no	no	459	tree	14	1.3	Pioneer	Obah		Eugenia	Myrtaceae		0.692313	0.786794
19B	24	yes	no	460	tree	15.4	1.3	Pioneer	Karai			Annonaceae			0.589109
19B	24	yes	no	461	tree	20.6	1.3	Other commercial	Takalis daun halus	Pentace laxiflora	Pentace	Tiliaceae		0.588956
19B	23	yes	no	462	tree	24.4	1.3	Other commercial	Takalis daun halus	Pentace laxiflora	Pentace	Tiliaceae		0.588956
19B	23	yes	no	463	tree	15.1	1.3	Other commercial	Takalis daun halus	Pentace laxiflora	Pentace	Tiliaceae		0.588956
19B	23	no	no	464	tree	17.8	1.3	Other commercial	Takalis daun halus	Pentace laxiflora	Pentace	Tiliaceae		0.588956
19B	23	no	no	465	tree	22.1	1.3	Other commercial	Takalis daun halus	Pentace laxiflora	Pentace	Tiliaceae		0.588956
19B	22	no	no	466	tree	21	1.3	Other commercial	Takalis daun halus	Pentace laxiflora	Pentace	Tiliaceae		0.588956
19B	22	no	no	467	tree	14.9	1.3	Other	OT	OT	OT	OT	0.543723	0.578512	0.608993
19B	22	no	no	468	tree	50.1	1.3	Dipterocarp	Selangan batu biabas	Shorea leptoderma	Shorea	Dipterocarpaceae		0.569944	0.616344				11.6
19B	22	yes	no	469	tree	23.4	1.3	Dipterocarp	Resak		Vatica	Dipterocarpaceae		0.708824	0.616344
19B	22	yes	no	470	tree	63.2	1.3	Fruit tree	Terap		Parartocarpus & artocarpus	Moraceae			0.608937				7.9
19B	21	no	no	471	tree	55.6	1.3	Other commercial	Keranji	Dialium indum	Dialium	Leguminosae	0.82	0.793					13
19B	21	yes	no	472	tree	12.6	1.3	Other	OT	OT	OT	OT	0.543723	0.578512	0.608993
19B	20	no	no	473	tree	17.6	1.3	Other	OT	OT	OT	OT	0.543723	0.578512	0.608993
19B	20	yes	no	474	tree	19.5	1.3	Dipterocarp	Resak		Vatica	Dipterocarpaceae		0.708824	0.616344
19B	20	yes	no	475	tree	14.7	1.3	Pioneer	Karai			Annonaceae			0.589109
19B	20	yes	no	476	tree	32.1	1.3	Other commercial	Takalis daun halus	Pentace laxiflora	Pentace	Tiliaceae		0.588956					9.2
19B	20	no	no	477	tree	12.8	1.3	Dipterocarp	Resak		Vatica	Dipterocarpaceae		0.708824	0.616344
19B	10	yes	no	478	tree	11.8	1.3	Other	OT	OT	OT	OT	0.543723	0.578512	0.608993
19B	10	yes	no	479	tree	13.2	1.3	Other	OT	OT	OT	OT	0.543723	0.578512	0.608993
19B	10	yes	no	480	tree	11.6	1.3	Other	OT	OT	OT	OT	0.543723	0.578512	0.608993
19B	10	yes	no	481	tree	10.5	1.3	Other commercial	Takalis daun halus	Pentace laxiflora	Pentace	Tiliaceae		0.588956
19B	10	yes	no	482	tree	22	1.3	Dipterocarp	Seraya daun kasar	Shorea fallax	Shorea	Dipterocarpaceae	0.5	0.569944	0.616344
19B	11	no	no	483	tree	15.1	1.3	Other	OT	OT	OT	OT	0.543723	0.578512	0.608993
19B	11	no	no	484	dead	27	1.3	Dead									1
19B	11	yes	no	485	tree	15.8	1.3	Other	OT	OT	OT	OT	0.543723	0.578512	0.608993
19B	11	yes	no	486	tree	31.9	1.3	Dipterocarp	Resak		Vatica	Dipterocarpaceae		0.708824	0.616344				9
19B	11	yes	no	487	dead	17.8	1.3	Dead									1
19B	11	no	no	488	tree	15.7	1.3	Pioneer	Bangkal kuning	Nauclea subdita	Nauclea	Rubiaceae	0.44	0.523987	0.648852
19B	12	yes	no	489	tree	16.6	1.3	Fruit tree	Kedondong		Canarium & Dacryodes	Burseraceae			0.560171
19B	12	no	no	490	tree	25.7	1.3	Other commercial	Kondolon	Alangium javanicum	Alangium	Alangiaceae	0.73	0.651627
19B	12	no	no	491	tree	13.1	1.3	Other	OT	OT	OT	OT	0.543723	0.578512	0.608993
19B	12	yes	no	492	tree	14	1.3	Other commercial	Takalis daun halus	Pentace laxiflora	Pentace	Tiliaceae		0.588956
19B	12	yes	no	493	tree	31.6	1.3	Dipterocarp	Urat mata batu	Parashorea smythiesii	Parashorea	Dipterocarpaceae	0.6	0.55	0.616344				11.4
19B	13	yes	no	494	tree	14	1.3	Other commercial	Takalis daun halus	Pentace laxiflora	Pentace	Tiliaceae		0.588956
19B	13	no	no	495	tree	10.8	1.3	Other commercial	Takalis daun halus	Pentace laxiflora	Pentace	Tiliaceae		0.588956
19B	13	no	no	496	tree	12	1.3	Other commercial	Takalis daun halus	Pentace laxiflora	Pentace	Tiliaceae		0.588956
19B	13	no	no	497	tree	15	1.3	Other commercial	Mempening		Lithocarpus & Quercus	Fagaceae			0.658333
19B	13	no	no	498	tree	48.6	1.3	Pioneer	Obah		Eugenia	Myrtaceae		0.692313	0.786794				12
19B	13	yes	no	499	tree	12	1.3	Other	OT	OT	OT	OT	0.543723	0.578512	0.608993
19B	13	yes	no	500	tree	16.5	1.3	Other	OT	OT	OT	OT	0.543723	0.578512	0.608993
19B	13	no	no	501	tree	12.6	1.3	Other	OT	OT	OT	OT	0.543723	0.578512	0.608993
19B	13	no	no	502	tree	26.5	1.3	Other	OT	OT	OT	OT	0.543723	0.578512	0.608993
19B	14	no	no	503	tree	27.7	1.3	Dipterocarp	Resak		Vatica	Dipterocarpaceae		0.708824	0.616344
19B	14	yes	no	504	tree	11.1	1.3	Other	OT	OT	OT	OT	0.543723	0.578512	0.608993
19B	14	yes	no	505	tree	16.5	1.3	Other	OT	OT	OT	OT	0.543723	0.578512	0.608993
19B	14	no	no	506	tree	11.1	1.3	Other	OT	OT	OT	OT	0.543723	0.578512	0.608993
19B	14	no	no	507	tree	37.6	1.3	Other commercial	Takalis daun halus	Pentace laxiflora	Pentace	Tiliaceae		0.588956					16.2
19B	15	no	no	508	tree	22.8	1.3	Dipterocarp	Resak		Vatica	Dipterocarpaceae		0.708824	0.616344
19B	15	no	no	509	tree	49.5	1.3	Fruit tree	Terap		Parartocarpus & artocarpus	Moraceae			0.608937				9.3
19B	15	yes	no	510	tree	43.3	1.3	Dipterocarp	Resak		Vatica	Dipterocarpaceae		0.708824	0.616344				12.7
19B	15	yes	no	511	tree	36.9	1.3	Other commercial	Takalis daun halus	Pentace laxiflora	Pentace	Tiliaceae		0.588956					10.2
19B	15	no	no	512	tree	55.6	1.3	Dipterocarp	Resak		Vatica	Dipterocarpaceae		0.708824	0.616344				9.6
19B	5	no	no	513	tree	13.6	1.3	Other commercial	Takalis daun halus	Pentace laxiflora	Pentace	Tiliaceae		0.588956
19B	5	no	no	514	tree	46.7	1.3	Other commercial	Takalis daun halus	Pentace laxiflora	Pentace	Tiliaceae		0.588956					12.2
19B	5	no	no	515	tree	16.1	1.3	Pioneer	Katong-katong	Cynometra inaequifolia or Cynometra ramiflora	Cynometra	Leguminosae		0.795445
19B	4	no	no	516	tree	11.5	1.3	Dipterocarp	Resak		Vatica	Dipterocarpaceae		0.708824	0.616344
19B	4	no	no	517	tree	20.5	1.3	Fruit tree	Terap		Parartocarpus & artocarpus	Moraceae			0.608937
19B	4	no	no	518	tree	15.5	1.3	Dipterocarp	Resak		Vatica	Dipterocarpaceae		0.708824	0.616344
19B	4	no	no	519	tree	11.5	1.3	Other	OT	OT	OT	OT	0.543723	0.578512	0.608993
19B	4	yes	no	520	tree	11.4	1.3	Other	OT	OT	OT	OT	0.543723	0.578512	0.608993
19B	4	yes	no	521	tree	32.1	1.3	Other commercial	Belian	Eusideroxylon zwageri	Eusideroxylon	Lauraceae	0.786667	0.786667	0.610053				10.3
19B	4	yes	no	522	tree	10.3	1.3	Other	OT	OT	OT	OT	0.543723	0.578512	0.608993
19B	4	yes	no	523	tree	11.3	1.3	Fruit tree	Terap		Parartocarpus & artocarpus	Moraceae			0.608937
19B	3	yes	no	524	tree	15.8	1.3	Other	OT	OT	OT	OT	0.543723	0.578512	0.608993
19B	3	yes	no	525	tree	61	1.3	Other commercial	Kembang	Heritiera simplicifolia	Heritiera	Malvaceae	0.673333	0.686415	0.442372				16.7
19B	3	yes	no	526	tree	14.4	1.3	Other	OT	OT	OT	OT	0.543723	0.578512	0.608993
19B	3	no	no	527	tree	11.1	1.3	Dipterocarp	Resak		Vatica	Dipterocarpaceae		0.708824	0.616344
19B	3	no	no	528	tree	12.7	1.3	Other	OT	OT	OT	OT	0.543723	0.578512	0.608993
19B	3	no	no	529	tree	19.4	1.3	Other	OT	OT	OT	OT	0.543723	0.578512	0.608993
19B	2	yes	no	530	tree	10.2	1.3	Other commercial	Takalis daun halus	Pentace laxiflora	Pentace	Tiliaceae		0.588956
19B	2	yes	no	531	tree	41.5	1.3	Dipterocarp	Resak		Vatica	Dipterocarpaceae		0.708824	0.616344				17.6
19B	2	yes	no	532	tree	12.8	1.3	Pioneer	Obah		Eugenia	Myrtaceae		0.692313	0.786794
19B	2	no	no	533	tree	10.5	1.3	Pioneer	Kerodong	Microcos crassifolia	Microcos	Malvaceae		0.494511	0.442372
19B	2	no	no	534	tree	43.5	1.3	Other commercial	Kondolon	Alangium javanicum	Alangium	Alangiaceae	0.73	0.651627					9.9
19B	2	no	no	535	tree	12.6	1.3	Pioneer	Sedaman putih	Macaranga hypoleuca	Macaranga	Euphorbiaceae	0.263333	0.371302	0.555364
19B	1	no	no	536	tree	57.3	1.3	Dipterocarp	Keruing putih	Dipterocarpus caudiferus	Dipterocarpus	Dipterocarpaceae		0.650869	0.616344				22.6
19B	1	yes	no	537	tree	12.6	1.3	Dipterocarp	Resak		Vatica	Dipterocarpaceae		0.708824	0.616344
19B	1	yes	no	538	tree	12.5	1.3	Fruit tree	Manggis	Garcinia mangostana	Garcinia	Guttiferae	0.81	0.718623
19B	0	no	no	539	tree	13.5	1.3	Pioneer	Obah		Eugenia	Myrtaceae		0.692313	0.786794
19B	0	no	no	540	tree	15	1.3	Dipterocarp	Seraya tembaga	Shorea leprosula	Shorea	Dipterocarpaceae	0.44	0.569944	0.616344
146	55	yes	no	541	tree	12.3	1.3	Dipterocarp	Selangan batu merah	Shorea guiso	Shorea	Dipterocarpaceae	0.705	0.569944	0.616344
146	55	no	no	542	tree	31.3	1.3	Dipterocarp	Selangan batu merah	Shorea guiso	Shorea	Dipterocarpaceae	0.705	0.569944	0.616344				11.7
146	55	no	no	543	tree	15.3	1.3	Pioneer	Tambong	Geunsia pentandra	Geunsia	Verbenaceae			0.63247
146	55	yes	no	544	tree	20.7	1.3	Other commercial	Kayu malam		Diospyros	Ebenaceae		0.671357	0.61944
146	45	no	no	545	tree	10.3	1.3	Dipterocarp	Selangan batu merah	Shorea guiso	Shorea	Dipterocarpaceae	0.705	0.569944	0.616344
146	45	yes	no	546	tree	71.3	1.3	Dipterocarp	Selangan		Hopea	Dipterocarpaceae		0.692457	0.616344				22.5
146	45	yes	no	547	tree	16.1	1.3	Dipterocarp	Selangan batu merah	Shorea guiso	Shorea	Dipterocarpaceae	0.705	0.569944	0.616344
146	35	yes	no	548	tree	17	1.3	Dipterocarp	Seraya punai	Shorea parvifolia	Shorea	Dipterocarpaceae	0.405	0.569944	0.616344
146	35	yes	no	549	tree	12.5	1.3	Fruit tree	Mangga hutan		Mangifera	Anacardioideae		0.500886
146	35	yes	no	550	tree	12.4	1.3	Dipterocarp	Seraya punai	Shorea parvifolia	Shorea	Dipterocarpaceae	0.405	0.569944	0.616344
146	35	yes	no	551	tree	28.3	1.3	Dipterocarp	Seraya punai	Shorea parvifolia	Shorea	Dipterocarpaceae	0.405	0.569944	0.616344
146	35	no	no	552	tree	13	1.3	Pioneer	Obah		Eugenia	Myrtaceae		0.692313	0.786794
146	35	yes	no	553	tree	14.5	1.3	Dipterocarp	Seraya punai	Shorea parvifolia	Shorea	Dipterocarpaceae	0.405	0.569944	0.616344
146	35	no	no	554	tree	21.6	1.3	Dipterocarp	Seraya punai	Shorea parvifolia	Shorea	Dipterocarpaceae	0.405	0.569944	0.616344
146	25	yes	no	555	tree	41.6	1.3	Dipterocarp	Seraya tembaga	Shorea leprosula	Shorea	Dipterocarpaceae	0.44	0.569944	0.616344				13.4
146	25	yes	no	556	tree	10.8	1.3	Dipterocarp	Seraya punai	Shorea parvifolia	Shorea	Dipterocarpaceae	0.405	0.569944	0.616344
146	25	no	no	557	tree	31.5	1.3	Other commercial	Takalis daun halus	Pentace laxiflora	Pentace	Tiliaceae		0.588956					10
146	25	no	no	558	tree	31.7	1.3	Dipterocarp	Seraya tembaga	Shorea leprosula	Shorea	Dipterocarpaceae	0.44	0.569944	0.616344				12
146	15	no	no	559	tree	32.4	1.3	Dipterocarp	Seraya tembaga	Shorea leprosula	Shorea	Dipterocarpaceae	0.44	0.569944	0.616344				12.1
146	15	yes	no	560	tree	17.2	1.3	Other commercial	Takalis daun halus	Pentace laxiflora	Pentace	Tiliaceae		0.588956
4C	0	no	no	561	tree	50.7	1.3	Pioneer	Sedaman jari	Macaranga beccariana	Macaranga	Euphorbiaceae	0.29	0.371302	0.555364				15.5
4C	10	no	no	562	tree	10	1.3	Dipterocarp	Urat mata batu	Parashorea smythiesii	Parashorea	Dipterocarpaceae	0.6	0.55	0.616344				9.1
4C	10	no	no	563	tree	20.2	1.3	Pioneer	Buluh-buluh	Pleiocarpidia sandakanica	Pleiocarpidia	Rubiaceae			0.648852				10.3
4C	10	no	no	564	tree	13.2	1.3	Pioneer	Sedaman jari	Macaranga beccariana	Macaranga	Euphorbiaceae	0.29	0.371302	0.555364				19.1
4C	10	no	no	565	tree	23.8	1.3	Pioneer	Sedaman jari	Macaranga beccariana	Macaranga	Euphorbiaceae	0.29	0.371302	0.555364				20
4C	20	yes	yes	566	tree	10.7	1.3	Dipterocarp	Seraya daun kasar	Shorea fallax	Shorea	Dipterocarpaceae	0.5	0.569944	0.616344				8.5
4C	20	yes	yes	567	tree	11	1.3	Dipterocarp	Selangan mata kucing	Hopea ferruginea	Hopea	Dipterocarpaceae	0.58	0.692457	0.616344				7.8
4C	20	no	no	568	tree	45.5	1.3	Dipterocarp	Selangan jangkang	Hopea nervosa	Hopea	Dipterocarpaceae	0.613333	0.692457	0.616344				23.1
4C	20	no	no	569	dead	40.2	1.3	Dead								10.3	2
4C	20	no	no	570	tree	40.5	1.3	Dipterocarp	Selangan jangkang	Hopea nervosa	Hopea	Dipterocarpaceae	0.613333	0.692457	0.616344				20.1
4C	20	no	no	571	tree	13.1	1.3	Pioneer	Obah		Eugenia	Myrtaceae		0.692313	0.786794				9.3
4C	20	yes	yes	572	tree	10.4	1.3	Dipterocarp	Oba suluk	Shorea pauciflora	Shorea	Dipterocarpaceae	0.5325	0.569944	0.616344				7.6
4C	30	yes	yes	573	tree	18.5	1.3	Pioneer	Obah		Eugenia	Myrtaceae		0.692313	0.786794				14
4C	30	no	no	574	tree	15.7	1.3	Pioneer	Sedaman jari	Macaranga beccariana	Macaranga	Euphorbiaceae	0.29	0.371302	0.555364				10.2
4C	30	no	no	575	tree	11	1.3	Pioneer	Obah		Eugenia	Myrtaceae		0.692313	0.786794				7.9
4C	40	yes	yes	576	tree	19.5	1.3	Dipterocarp	Seraya daun kasar	Shorea fallax	Shorea	Dipterocarpaceae	0.5	0.569944	0.616344				10.1
4C	40	no	no	577	tree	56	1.3	Other commercial	Nyatoh sidang	Palaquium rostratum	Palaquium	Sapotaceae	0.52	0.589394	0.769657				20.6
4C	40	no	no	578	dead	15.2	1.3	Dead								4.2	1
4C	40	no	no	579	tree	59	1.3	Dipterocarp	Selangan jangkang	Hopea nervosa	Hopea	Dipterocarpaceae	0.613333	0.692457	0.616344				17.7
4C	40	no	no	580	dead	27.1	1.3	Dead								7.6	1
4C	40	yes	yes	581	tree	11.5	1.3	Other commercial	Takalis daun halus	Pentace laxiflora	Pentace	Tiliaceae		0.588956					12.6
4C	50	no	no	582	tree	76.3	1.9	Dipterocarp	Kapur gumpait	Dryobalanops keithii	Dryobalanops	Dipterocarpaceae	0.63	0.609231	0.616344				24
4C	50	no	no	583	tree	10.9	1.3	Dipterocarp	Urat mata batu	Parashorea smythiesii	Parashorea	Dipterocarpaceae	0.6	0.55	0.616344				10
4C	50	no	no	584	tree	13.9	1.3	Dipterocarp	Selangan jangkang	Hopea nervosa	Hopea	Dipterocarpaceae	0.613333	0.692457	0.616344				17.9
4C	51	no	no	585	tree	10.2	1.3	Other	OT	OT	OT	OT	0.543723	0.578512	0.608993				4.1
4C	41	no	no	586	tree	15.9	1.3	Other	OT	OT	OT	OT	0.543723	0.578512	0.608993				2.4
4C	41	no	no	587	tree	13.3	1.3	Pioneer	Obah nasi	Glochidion borneensis or Glochidion rubrum	Glochidion	Euphorbiaceae		0.532667	0.555364				9.3
4C	41	no	no	588	tree	11.1	1.3	Pioneer	Mallotus sagar-sagar	Mallotus wrayi	Mallotus	Euphorbiaceae		0.467715	0.555364				6.8
4C	41	no	no	589	tree	20.5	1.3	Fruit tree	Kedondong		Canarium & Dacryodes	Burseraceae			0.560171				11
4C	41	no	no	590	dead	37.3	1.3	Dead								2.8	2
4C	31	yes	yes	591	tree	12.4	1.3	Dipterocarp	Selangan batu laut	Shorea falciferoides	Shorea	Dipterocarpaceae	0.72	0.569944	0.616344				12.4
4C	31	no	no	593	tree	12.2	1.3	Pioneer	Obah		Eugenia	Myrtaceae		0.692313	0.786794				9.3
4C	31	no	no	594	tree	13.5	1.3	Pioneer	Obah		Eugenia	Myrtaceae		0.692313	0.786794				15.7
4C	31	no	no	595	tree	10	1.3	Pioneer	Mallotus		Mallotus	Euphorbiaceae		0.467715	0.555364				10.1
4C	31	no	no	596	tree	44.2	1.3	Other	OT	OT	OT	OT	0.543723	0.578512	0.608993				25.8
4C	31	no	no	597	tree	12.8	1.3	Pioneer	Sedaman		Macaranga	Euphorbiaceae		0.371302	0.555364				13
4C	21	no	no	598	tree	15.9	1.3	Pioneer	Buluh-buluh	Pleiocarpidia sandakanica	Pleiocarpidia	Rubiaceae			0.648852				12.6
4C	21	yes	yes	599	tree	19.1	1.3	Dipterocarp	Seraya punai	Shorea parvifolia	Shorea	Dipterocarpaceae	0.405	0.569944	0.616344				16.6
4C	21	yes	yes	600	tree	12.8	1.3	Dipterocarp	Seraya daun kasar	Shorea fallax	Shorea	Dipterocarpaceae	0.5	0.569944	0.616344				12
4C	21	no	no	601	tree	37.5	1.3	Dipterocarp	Selangan jangkang	Hopea nervosa	Hopea	Dipterocarpaceae	0.613333	0.692457	0.616344				23.5
4C	21	no	no	602	tree	15.2	1.3	Dipterocarp	Selangan jangkang	Hopea nervosa	Hopea	Dipterocarpaceae	0.613333	0.692457	0.616344				16.1
4C	21	no	no	603	tree	13.3	1.3	Pioneer	Karai			Annonaceae			0.589109				6.9
4C	11	yes	yes	604	tree	14	1.3	Dipterocarp	Kapur paji	Dryobalanops lanceolata	Dryobalanops	Dipterocarpaceae	0.62	0.609231	0.616344				11.5
4C	11	yes	yes	605	tree	17	1.3	Dipterocarp	Seraya punai	Shorea parvifolia	Shorea	Dipterocarpaceae	0.405	0.569944	0.616344				6.6
4C	11	yes	no	606	tree	24.9	1.3	Pioneer	Bangkal	Nauclea orientalis	Nauclea	Rubiaceae	0.467387	0.523987	0.648852				16.9
4C	11	no	no	607	tree	16.9	1.3	Pioneer	Obah		Eugenia	Myrtaceae		0.692313	0.786794				9.9
4C	11	no	no	608	tree	10.2	1.3	Pioneer	Mallotus sagar-sagar	Mallotus wrayi	Mallotus	Euphorbiaceae		0.467715	0.555364				5.8
4C	1	yes	yes	609	tree	28.1	1.3	Dipterocarp	Seraya daun kasar	Shorea fallax	Shorea	Dipterocarpaceae	0.5	0.569944	0.616344				21.4
4C	1	yes	yes	610	tree	21.6	1.3	Dipterocarp	Seraya daun kasar	Shorea fallax	Shorea	Dipterocarpaceae	0.5	0.569944	0.616344				16.3
4C	1	no	no	611	tree	10.9	1.3	Fruit tree	Ranggau		Toona	Meliaceae			0.57244				6.4
4C	1	no	no	612	tree	20.2	1.3	Fruit tree	Terap		Parartocarpus & artocarpus	Moraceae			0.608937				14.6
4C	1	no	no	613	tree	17.4	1.3	Pioneer	Bangkal	Nauclea orientalis	Nauclea	Rubiaceae	0.467387	0.523987	0.648852				12
4C	2	no	no	614	tree	13.1	1.3	Dipterocarp	Urat mata batu	Parashorea smythiesii	Parashorea	Dipterocarpaceae	0.6	0.55	0.616344				7.4
4C	2	no	no	615	tree	16.5	1.3	Dipterocarp	Seraya punai	Shorea parvifolia	Shorea	Dipterocarpaceae	0.405	0.569944	0.616344				14.9
4C	2	no	no	616	tree	29.8	1.3	Pioneer	Obah		Eugenia	Myrtaceae		0.692313	0.786794				14.5
4C	2	no	no	617	tree	11.9	1.3	Pioneer	Sirih-sirih	Pternandra coerulescens	Pternandra	Melastomataceae	0.53	0.525	0.685219				8.5
4C	2	no	no	618	tree	16.2	1.3	Pioneer	Obah		Eugenia	Myrtaceae		0.692313	0.786794				10.9
4C	12	no	no	619	tree	11.8	1.3	Other commercial	Takalis daun halus	Pentace laxiflora	Pentace	Tiliaceae		0.588956					5.4
4C	12	no	no	620	tree	26.8	1.3	Pioneer	Bawing		Adinandra	Theaceae		0.511667	0.538867				17.6
4C	12	no	no	621	tree	11.5	1.3	Pioneer	Bawing		Adinandra	Theaceae		0.511667	0.538867				13
4C	12	no	no	622	tree	15.8	1.3	Pioneer	Obah nasi	Glochidion borneensis or Glochidion rubrum	Glochidion	Euphorbiaceae		0.532667	0.555364				15
4C	12	no	no	623	tree	14.8	1.3	Dipterocarp	Urat mata batu	Parashorea smythiesii	Parashorea	Dipterocarpaceae	0.6	0.55	0.616344				17.2
4C	22	no	no	624	tree	11.4	1.3	Pioneer	Buluh-buluh	Pleiocarpidia sandakanica	Pleiocarpidia	Rubiaceae			0.648852				13.2
4C	22	no	no	625	tree	11.4	1.3	Pioneer	Bawing		Adinandra	Theaceae		0.511667	0.538867				11.3
4C	22	no	no	626	tree	54.6	1.3	Pioneer	Bawing		Adinandra	Theaceae		0.511667	0.538867				16.6
4C	22	no	no	627	tree	17.8	1.3	Pioneer	Mallotus		Mallotus	Euphorbiaceae		0.467715	0.555364				9.8
4C	22	no	no	628	tree	21.4	1.3	Other	OT	OT	OT	OT	0.543723	0.578512	0.608993				11.9
4C	22	no	no	629	tree	13.8	1.3	Pioneer	Mallotus sagar-sagar	Mallotus wrayi	Mallotus	Euphorbiaceae		0.467715	0.555364				7
4C	32	no	no	630	tree	20.5	1.3	Other commercial	Mempening		Lithocarpus & Quercus	Fagaceae			0.658333				12.2
4C	32	no	no	631	tree	16.5	1.3	Other	OT	OT	OT	OT	0.543723	0.578512	0.608993				13.3
4C	32	no	no	632	tree	16.1	1.3	Pioneer	Mallotus		Mallotus	Euphorbiaceae		0.467715	0.555364				8.8
4C	32	no	no	633	dead	14.9	1.3	Dead								5.2	2
4C	32	no	no	634	tree	21.3	1.3	Pioneer	Obah		Eugenia	Myrtaceae		0.692313	0.786794				11.8
4C	42	no	no	635	tree	12.6	1.3	Pioneer	Sedaman jari	Macaranga beccariana	Macaranga	Euphorbiaceae	0.29	0.371302	0.555364				9.9
4C	42	no	no	636	tree	16.4	1.3	Pioneer	Mallotus sagar-sagar	Mallotus wrayi	Mallotus	Euphorbiaceae		0.467715	0.555364				13.1
4C	42	no	no	637	tree	10.3	1.3	Pioneer	Bawing		Adinandra	Theaceae		0.511667	0.538867				8.2
4C	52	no	no	638	dead	14.3	1.3	Dead								3.7	2
4C	52	no	no	639	tree	21.5	1.3	Dipterocarp	Selangan jangkang	Hopea nervosa	Hopea	Dipterocarpaceae	0.613333	0.692457	0.616344				10.9
4C	52	no	no	640	tree	17.9	1.3	Pioneer	Mallotus		Mallotus	Euphorbiaceae		0.467715	0.555364				9.3
4C	52	no	no	641	tree	21.7	1.3	Dipterocarp	Seraya daun kasar	Shorea fallax	Shorea	Dipterocarpaceae	0.5	0.569944	0.616344				19.6
4C	53	no	no	642	tree	45.2	1.3	Pioneer	Obah		Eugenia	Myrtaceae		0.692313	0.786794				19.2
4C	53	no	no	643	tree	24.1	1.3	Pioneer	Obah		Eugenia	Myrtaceae		0.692313	0.786794				11.4
4C	53	no	no	644	tree	26.9	1.3	Other commercial	Mempening		Lithocarpus & Quercus	Fagaceae			0.658333				11.9
4C	53	no	no	645	tree	72	4.5	Dipterocarp	Urat mata batu	Parashorea smythiesii	Parashorea	Dipterocarpaceae	0.6	0.55	0.616344				36.3
4C	53	no	no	646	dead	48.5	1.3	Dead								3.7	2
4C	53	no	no	647	tree	10.6	1.3	Pioneer	Buluh-buluh	Pleiocarpidia sandakanica	Pleiocarpidia	Rubiaceae			0.648852				8.1
4C	53	no	no	648	tree	11	1.3	Dipterocarp	Urat mata batu	Parashorea smythiesii	Parashorea	Dipterocarpaceae	0.6	0.55	0.616344				12.8
4C	43	no	no	649	tree	31.2	1.3	Dipterocarp	Selangan jangkang	Hopea nervosa	Hopea	Dipterocarpaceae	0.613333	0.692457	0.616344				15.1
4C	43	no	no	650	tree	11	1.3	Other commercial	Mempening		Lithocarpus & Quercus	Fagaceae			0.658333				9.4
4C	43	no	no	651	tree	14.1	1.3	Pioneer	Bawing		Adinandra	Theaceae		0.511667	0.538867				7.6
4C	43	no	no	652	tree	65.7	2	Fruit tree	Durian hantu	Durio grandiflorus	Durio	Bombacaceae		0.547117					22.7
4C	43	no	no	653	tree	36.1	1.3	Pioneer	Sedaman jari	Macaranga beccariana	Macaranga	Euphorbiaceae	0.29	0.371302	0.555364				21.5
4C	43	yes	yes	654	tree	17.1	1.3	Dipterocarp	Seraya daun kasar	Shorea fallax	Shorea	Dipterocarpaceae	0.5	0.569944	0.616344				12.2
4C	43	yes	yes	655	tree	14	1.3	Dipterocarp	Seraya daun kasar	Shorea fallax	Shorea	Dipterocarpaceae	0.5	0.569944	0.616344				12
4C	33	no	no	656	tree	12.5	1.3	Pioneer	Mallotus sagar-sagar	Mallotus wrayi	Mallotus	Euphorbiaceae		0.467715	0.555364				8.4
4C	33	no	no	657	tree	10.5	1.3	Pioneer	Karai			Annonaceae			0.589109				10.1
4C	33	no	no	658	tree	10.1	1.3	Pioneer	Pulai basung	Alstonia spatulata	Alstonia	Apocynaceae	0.34	0.433125	0.64894				6.2
4C	33	no	no	659	tree	37.7	1.3	Pioneer	Sedaman jari	Macaranga beccariana	Macaranga	Euphorbiaceae	0.29	0.371302	0.555364				26.1
4C	33	no	no	660	tree	24.6	1.3	Other commercial	Belian	Eusideroxylon zwageri	Eusideroxylon	Lauraceae	0.786667	0.786667	0.610053				16.5
4C	33	no	no	661	tree	11.2	1.3	Pioneer	Mallotus sagar-sagar	Mallotus wrayi	Mallotus	Euphorbiaceae		0.467715	0.555364				8.2
4C	33	no	no	662	tree	42.2	1.3	Dipterocarp	Selangan jangkang	Hopea nervosa	Hopea	Dipterocarpaceae	0.613333	0.692457	0.616344				23.2
4C	33	no	no	663	tree	10.7	1.3	Dipterocarp	Urat mata batu	Parashorea smythiesii	Parashorea	Dipterocarpaceae	0.6	0.55	0.616344				10
4C	33	no	no	664	tree	25	1.3	Dipterocarp	Urat mata batu	Parashorea smythiesii	Parashorea	Dipterocarpaceae	0.6	0.55	0.616344				24.4
4C	33	no	no	665	tree	12.3	1.3	Other commercial	Darah-darah			Myristicaceae			0.502583				12.9
4C	33	no	no	666	tree	15.4	1.3	Pioneer	Obah		Eugenia	Myrtaceae		0.692313	0.786794				10.2
4C	33	no	no	667	tree	10	1.3	Pioneer	Mallotus		Mallotus	Euphorbiaceae		0.467715	0.555364				9.3
4C	23	no	no	668	tree	33.7	1.3	Pioneer	Buluh-buluh	Pleiocarpidia sandakanica	Pleiocarpidia	Rubiaceae			0.648852				16
4C	23	no	no	669	tree	10.6	1.3	Other commercial	Mempening		Lithocarpus & Quercus	Fagaceae			0.658333				11.9
4C	23	no	no	670	tree	50.4	1.3	Dipterocarp	Selangan jangkang	Hopea nervosa	Hopea	Dipterocarpaceae	0.613333	0.692457	0.616344				25.8
4C	13	no	no	671	tree	18.4	1.3	Pioneer	Karai			Annonaceae			0.589109				17.1
4C	13	no	no	672	tree	11.3	1.3	Dipterocarp	Urat mata batu	Parashorea smythiesii	Parashorea	Dipterocarpaceae	0.6	0.55	0.616344				7.4
4C	13	no	no	673	tree	14.2	1.3	Dipterocarp	Urat mata batu	Parashorea smythiesii	Parashorea	Dipterocarpaceae	0.6	0.55	0.616344				21.7
4C	13	no	no	674	tree	34.8	1.3	Dipterocarp	Seraya punai	Shorea parvifolia	Shorea	Dipterocarpaceae	0.405	0.569944	0.616344				21.9
4C	13	yes	yes	675	tree	17.9	1.3	Dipterocarp	Seraya daun kasar	Shorea fallax	Shorea	Dipterocarpaceae	0.5	0.569944	0.616344				17.3
4C	13	no	no	676	tree	10.4	1.3	Dipterocarp	Selangan jangkang	Hopea nervosa	Hopea	Dipterocarpaceae	0.613333	0.692457	0.616344				7.8
4C	13	no	no	677	tree	11.1	1.3	Pioneer	Buluh-buluh	Pleiocarpidia sandakanica	Pleiocarpidia	Rubiaceae			0.648852				11
4C	13	no	no	678	tree	10.4	1.3	Pioneer	Buluh-buluh	Pleiocarpidia sandakanica	Pleiocarpidia	Rubiaceae			0.648852				11
4C	13	no	no	679	tree	13.1	1.3	Dipterocarp	Selangan batu laut	Shorea falciferoides	Shorea	Dipterocarpaceae	0.72	0.569944	0.616344				13.2
4C	13	no	no	680	tree	14.2	1.3	Dipterocarp	Seraya kepong	Shorea ovalis	Shorea	Dipterocarpaceae	0.43	0.569944	0.616344				13.4
4C	3	no	no	681	tree	30.8	1.3	Dipterocarp	Seraya punai	Shorea parvifolia	Shorea	Dipterocarpaceae	0.405	0.569944	0.616344				19.5
4C	3	no	no	682	tree	16.9	1.3	Pioneer	Obah		Eugenia	Myrtaceae		0.692313	0.786794				9.1
4C	3	no	no	683	tree	16.2	1.3	Pioneer	Buluh-buluh	Pleiocarpidia sandakanica	Pleiocarpidia	Rubiaceae			0.648852				9.5
4C	3	no	no	684	tree	47.5	1.3	Other commercial	Belian	Eusideroxylon zwageri	Eusideroxylon	Lauraceae	0.786667	0.786667	0.610053				24.6
4C	4	no	no	685	tree	19.8	1.3	Other commercial	Mempening		Lithocarpus & Quercus	Fagaceae			0.658333				9.4
4C	4	no	no	686	tree	49.8	1.3	Dipterocarp	Selangan jangkang	Hopea nervosa	Hopea	Dipterocarpaceae	0.613333	0.692457	0.616344				25.5
4C	4	no	no	687	tree	20.4	1.3	Fruit tree	Terap		Parartocarpus & artocarpus	Moraceae			0.608937				12.4
4C	4	no	no	688	tree	16.7	1.3	Pioneer	Obah		Eugenia	Myrtaceae		0.692313	0.786794				8.6
4C	14	no	no	689	liana	12.5	1.3												33.9
4C	14	no	no	690	tree	84	6	Dipterocarp	Seraya daun kasar	Shorea fallax	Shorea	Dipterocarpaceae	0.5	0.569944	0.616344				33.9
4C	14	no	no	691	tree	51	1.3	Other commercial	Mempening		Lithocarpus & Quercus	Fagaceae			0.658333				14.3
4C	14	no	no	692	tree	16.5	1.3	Dipterocarp	Urat mata batu	Parashorea smythiesii	Parashorea	Dipterocarpaceae	0.6	0.55	0.616344				18.4
4C	14	no	no	693	tree	17.1	1.3	Dipterocarp	Seraya daun kasar	Shorea fallax	Shorea	Dipterocarpaceae	0.5	0.569944	0.616344				14.1
4C	14	no	no	694	tree	10.3	1.3	Dipterocarp	Seraya daun kasar	Shorea fallax	Shorea	Dipterocarpaceae	0.5	0.569944	0.616344				11.7
4C	24	no	no	695	tree	10.7	1.3	Dipterocarp	Seraya daun kasar	Shorea fallax	Shorea	Dipterocarpaceae	0.5	0.569944	0.616344				11.9
4C	24	no	no	696	tree	69.6	1.3	Dipterocarp	Selangan jangkang	Hopea nervosa	Hopea	Dipterocarpaceae	0.613333	0.692457	0.616344				39.4
4C	24	no	no	697	tree	20	1.3	Dipterocarp	Urat mata batu	Parashorea smythiesii	Parashorea	Dipterocarpaceae	0.6	0.55	0.616344				20.4
4C	24	yes	yes	698	tree	10.6	1.3	Dipterocarp	Urat mata batu	Parashorea smythiesii	Parashorea	Dipterocarpaceae	0.6	0.55	0.616344				11.9
4C	24	no	no	699	tree	17.4	1.3	Other commercial	Kupang	Parkia javanica	Parkia	Leguminosae	0.36	0.448873					20.1
4C	34	no	no	700	tree	22.7	1.3	Fruit tree	Tampoi		Baccaurea	Euphorbiaceae		0.623529	0.555364				16.1
4C	34	no	no	701	tree	14.2	1.3	Pioneer	Karai			Annonaceae			0.589109				12.9
4C	34	no	no	702	tree	10.3	1.3	Pioneer	Sedaman jari	Macaranga beccariana	Macaranga	Euphorbiaceae	0.29	0.371302	0.555364				11.3
4C	34	yes	yes	703	tree	14.3	1.3	Dipterocarp	Seraya punai	Shorea parvifolia	Shorea	Dipterocarpaceae	0.405	0.569944	0.616344				16.2
4C	44	no	no	704	tree	78.6	1.3	Dipterocarp	Selangan jangkang	Hopea nervosa	Hopea	Dipterocarpaceae	0.613333	0.692457	0.616344				27.9
4C	44	no	no	705	dead	20.3	1.3	Dead								18.4	1
4C	44	no	no	706	tree	58.4	1.3	Dipterocarp	Selangan jangkang	Hopea nervosa	Hopea	Dipterocarpaceae	0.613333	0.692457	0.616344				18.1
4C	44	no	no	707	tree	10.8	1.3	Other commercial	Merbatu	Parinari oblongifolia	Parinari	Chrysobalanaceae	0.625	0.695658	0.799508				7.2
4C	44	no	no	708	tree	11.2	1.3	Other	OT	OT	OT	OT	0.543723	0.578512	0.608993				10.6
4C	54	no	no	709	tree	20.7	1.3	Dipterocarp	Selangan jangkang	Hopea nervosa	Hopea	Dipterocarpaceae	0.613333	0.692457	0.616344				14.4
4C	54	no	no	710	tree	10.8	1.3	Pioneer	Sedaman jari	Macaranga beccariana	Macaranga	Euphorbiaceae	0.29	0.371302	0.555364				7.3
4C	54	yes	yes	711	tree	13.2	1.3	Dipterocarp	Selangan batu laut	Shorea falciferoides	Shorea	Dipterocarpaceae	0.72	0.569944	0.616344				12.8
4C	54	no	no	712	tree	29.6	1.3	Dipterocarp	Urat mata beludu	Parashorea tomentella	Parashorea	Dipterocarpaceae		0.55	0.616344				17.1
4C	5	no	no	713	tree	10.3	1.3	Other commercial	Kayu malam		Diospyros	Ebenaceae		0.671357	0.61944				8.2
4C	5	yes	no	714	tree	44.5	1.3	Fruit tree	Ranggau		Toona	Meliaceae			0.57244				36.9
4C	5	yes	yes	715	tree	12.8	1.3	Dipterocarp	Seraya punai	Shorea parvifolia	Shorea	Dipterocarpaceae	0.405	0.569944	0.616344				13.2
4C	5	no	no	716	tree	14.4	1.3	Pioneer	Obah		Eugenia	Myrtaceae		0.692313	0.786794				14.5
4C	5	no	no	717	tree	11.2	1.3	Pioneer	Karai			Annonaceae			0.589109				14
4C	5	no	no	718	tree	24.3	1.3	Dipterocarp	Seraya daun kasar	Shorea fallax	Shorea	Dipterocarpaceae	0.5	0.569944	0.616344				19.4
4C	5	no	no	719	tree	17.5	1.3	Dipterocarp	Urat mata batu	Parashorea smythiesii	Parashorea	Dipterocarpaceae	0.6	0.55	0.616344				18.9
4C	5	no	no	720	tree	14.3	1.3	Dipterocarp	Resak		Vatica	Dipterocarpaceae		0.708824	0.616344				13.4
49	14	yes	no	721	tree	34.8	1.3	Dipterocarp	Selangan jangkang	Hopea nervosa	Hopea	Dipterocarpaceae	0.613333	0.692457	0.616344				14.7
49	14	yes	no	722	tree	19.6	1.3	Other commercial	Mempening		Lithocarpus & Quercus	Fagaceae			0.658333				8.7
49	14	yes	no	723	dead	44.2	1.3	Dead								18	1
49	14	no	no	724	tree	12.9	1.3	Pioneer	Kilas	Koilodepas longifolium	Koilodepas	Euphorbiaceae			0.555364				6.7
49	14	no	no	725	tree	12.6	1.3	Other commercial	Rengas		Gluta Semecarpus Melanochyla & Swintonia	Anacardiaceae			0.637868				8.7
49	14	no	no	726	tree	24.6	1.3	Pioneer	Sedaman jari	Macaranga beccariana	Macaranga	Euphorbiaceae	0.29	0.371302	0.555364				15.7
49	14	no	no	727	tree	11.7	1.3	Pioneer	Kilas	Koilodepas longifolium	Koilodepas	Euphorbiaceae			0.555364				2
137	0	yes	no	728	tree	17.2	1.3	Other commercial	Nyatoh		Palaquium	Sapotaceae		0.589394	0.769657				7.7
137	0	yes	no	729	tree	22.3	1.3	Dipterocarp	Resak		Vatica	Dipterocarpaceae		0.708824	0.616344				9.4
137	1	no	no	730	tree	11.4	1.3	Dipterocarp	Seraya daun kasar	Shorea fallax	Shorea	Dipterocarpaceae	0.5	0.569944	0.616344				9.8
137	1	yes	no	731	tree	16.5	1.3	Other commercial	Kayu malam		Diospyros	Ebenaceae		0.671357	0.61944				9
137	1	no	no	732	tree	41.7	1.3	Pioneer	Gangulang	Blumeodendron tokbrai	Blumeodendron	Euphorbiaceae	0.555	0.57625	0.555364				15.8
137	1	no	no	733	tree	79	1.3	Dipterocarp	Urat mata batu	Parashorea smythiesii	Parashorea	Dipterocarpaceae	0.6	0.55	0.616344				16
137	1	yes	no	734	tree	37.5	1.3	Fruit tree	Durian hantu	Durio grandiflorus	Durio	Bombacaceae		0.547117					12.1
137	1	yes	no	735	tree	17.6	1.3	Pioneer	Bangkal kuning	Nauclea subdita	Nauclea	Rubiaceae	0.44	0.523987	0.648852				10.7
137	1	no	no	736	tree	11.4	1.3	Dipterocarp	Resak		Vatica	Dipterocarpaceae		0.708824	0.616344				7.8
137	1	yes	no	737	tree	77.4	1.3	Other	OT	OT	OT	OT	0.543723	0.578512	0.608993				12.4
137	1	no	no	738	tree	28.3	1.3	Other commercial	Rengas		Gluta Semecarpus Melanochyla & Swintonia	Anacardiaceae			0.637868				13.4
137	1	yes	no	739	liana	10.5	1.3
137	2	yes	no	740	tree	58.1	1.3	Dipterocarp	Urat mata batu	Parashorea smythiesii	Parashorea	Dipterocarpaceae	0.6	0.55	0.616344				15.8
137	2	yes	no	741	tree	12.2	1.3	Pioneer	Obah		Eugenia	Myrtaceae		0.692313	0.786794				8.2
137	2	yes	no	742	tree	24.3	1.3	Other	OT	OT	OT	OT	0.543723	0.578512	0.608993				14
137	2	no	no	743	tree	18.5	1.3	Other commercial	Takalis daun halus	Pentace laxiflora	Pentace	Tiliaceae		0.588956					13
137	2	yes	no	744	tree	30.3	1.3	Other commercial	Takalis daun halus	Pentace laxiflora	Pentace	Tiliaceae		0.588956					19
137	3	yes	no	745	tree	36.5	1.3	Pioneer	Obah		Eugenia	Myrtaceae		0.692313	0.786794				12.7
137	3	yes	no	746	tree	20.7	1.3	Fruit tree	Durian hantu	Durio grandiflorus	Durio	Bombacaceae		0.547117					13.2
137	3	yes	no	747	tree	18.3	1.3	Other	OT	OT	OT	OT	0.543723	0.578512	0.608993				9.7
137	3	yes	no	748	tree	28.6	1.3	Pioneer	Obah		Eugenia	Myrtaceae		0.692313	0.786794				9.6
137	3	yes	no	749	liana	18	1.3
137	3	yes	no	750	tree	12.4	1.3	Pioneer	Buluh-buluh	Pleiocarpidia sandakanica	Pleiocarpidia	Rubiaceae			0.648852				7.8
137	4	no	no	751	tree	21	1.3	Other commercial	Takalis daun halus	Pentace laxiflora	Pentace	Tiliaceae		0.588956					12
137	4	no	no	752	tree	36.5	1.3	Pioneer	Obah		Eugenia	Myrtaceae		0.692313	0.786794				13.7
137	4	no	no	753	tree	11.4	1.3	Pioneer	Kunau-kunau	Baccaurea parivifolia or Baccaurea stipulata	Baccaurea	Euphorbiaceae		0.623529	0.555364				5.1
137	4	no	no	754	tree	14.9	1.3	Dipterocarp	Urat mata batu	Parashorea smythiesii	Parashorea	Dipterocarpaceae	0.6	0.55	0.616344				8.1
137	4	yes	no	755	tree	11.4	1.3	Dipterocarp	Resak		Vatica	Dipterocarpaceae		0.708824	0.616344				11.1
137	4	no	no	756	tree	32.2	1.3	Dipterocarp	Urat mata batu	Parashorea smythiesii	Parashorea	Dipterocarpaceae	0.6	0.55	0.616344				17.4
137	4	yes	no	757	tree	60	1.3	Dipterocarp	Seraya melantai	Shorea macroptera	Shorea	Dipterocarpaceae	0.425	0.569944	0.616344				13.7
137	5	yes	no	758	tree	35.6	1.3	Dipterocarp	Urat mata batu	Parashorea smythiesii	Parashorea	Dipterocarpaceae	0.6	0.55	0.616344				15.6
137	5	yes	no	759	tree	21.2	1.3	Pioneer	Penatan	Aporusa elmeri	Aporusa	Euphorbiaceae	0.6	0.627895	0.555364				8.1
137	5	yes	no	760	tree	10	1.3	Dipterocarp	Urat mata batu	Parashorea smythiesii	Parashorea	Dipterocarpaceae	0.6	0.55	0.616344				8.6
137	5	yes	no	761	tree	16.1	1.3	Dipterocarp	Resak		Vatica	Dipterocarpaceae		0.708824	0.616344				3
137	5	no	no	762	tree	36.4	1.3	Other commercial	Takalis daun halus	Pentace laxiflora	Pentace	Tiliaceae		0.588956					16.3
137	5	yes	no	763	tree	13	1.3	Pioneer	Simpoh gajah	Dillenia borneensis	Dillenia	Dilleniaceae	0.61	0.622859	0.65				11.7
137	15	yes	no	764	tree	56.1	1.3	Fruit tree	Kedondong		Canarium & Dacryodes	Burseraceae			0.560171				15
137	15	no	no	765	tree	28.5	1.3	Other commercial	Takalis daun halus	Pentace laxiflora	Pentace	Tiliaceae		0.588956					17.2
137	15	yes	no	766	tree	32.5	1.3	Pioneer	Obah		Eugenia	Myrtaceae		0.692313	0.786794				12.1
137	15	yes	no	767	tree	13.1	1.3	Dipterocarp	Resak		Vatica	Dipterocarpaceae		0.708824	0.616344				12
137	15	yes	no	768	tree	12.7	1.3	Other commercial	Rengas		Gluta Semecarpus Melanochyla & Swintonia	Anacardiaceae			0.637868				3.9
137	15	yes	no	769	tree	13.7	1.3	Fruit tree	Kedondong		Canarium & Dacryodes	Burseraceae			0.560171				9.1
137	15	yes	no	770	tree	24.5	1.3	Other commercial	Takalis daun halus	Pentace laxiflora	Pentace	Tiliaceae		0.588956					10.2
137	15	no	no	771	tree	11.4	1.3	Other commercial	Takalis daun halus	Pentace laxiflora	Pentace	Tiliaceae		0.588956					9.4
137	15	yes	no	772	tree	27.4	1.3	Other commercial	Takalis daun halus	Pentace laxiflora	Pentace	Tiliaceae		0.588956					9.8
137	14	yes	no	773	tree	25.4	1.3	Other commercial	Takalis daun halus	Pentace laxiflora	Pentace	Tiliaceae		0.588956					12.7
137	14	yes	no	774	tree	59.7	1.3	Other	OT	OT	OT	OT	0.543723	0.578512	0.608993				12.2
137	14	yes	no	775	tree	27.5	1.3	Fruit tree	Kedondong		Canarium & Dacryodes	Burseraceae			0.560171				9.7
137	14	yes	no	776	liana	16.5	1.3
137	14	yes	no	777	tree	16	1.3	Other	OT	OT	OT	OT	0.543723	0.578512	0.608993				9.9
137	14	yes	no	778	tree	31.5	1.3	Dipterocarp	Kapur paji	Dryobalanops lanceolata	Dryobalanops	Dipterocarpaceae	0.62	0.609231	0.616344				11.2
137	14	yes	no	779	tree	21.8	1.3	Dipterocarp	Urat mata batu	Parashorea smythiesii	Parashorea	Dipterocarpaceae	0.6	0.55	0.616344				9.8
137	13	no	no	780	tree	13.8	1.3	Pioneer	Sedaman jari	Macaranga beccariana	Macaranga	Euphorbiaceae	0.29	0.371302	0.555364				9.5
137	13	no	no	781	tree	26.9	1.3	Dipterocarp	Resak		Vatica	Dipterocarpaceae		0.708824	0.616344				10.1
137	13	no	no	782	tree	24.1	1.3	Pioneer	Obah		Eugenia	Myrtaceae		0.692313	0.786794				9.4
137	13	yes	no	783	tree	22.2	1.3	Other commercial	Mengaris	Koompassia excelsa	Koompassia	Leguminosae	0.69	0.7075					8.8
137	13	no	no	784	tree	11.2	1.3	Other	OT	OT	OT	OT	0.543723	0.578512	0.608993				7.1
137	13	yes	no	785	tree	33.4	1.3	Other commercial	Takalis daun halus	Pentace laxiflora	Pentace	Tiliaceae		0.588956					6.2
137	12	no	no	786	tree	13.3	1.3	Pioneer	Buluh-buluh	Pleiocarpidia sandakanica	Pleiocarpidia	Rubiaceae			0.648852				10.6
137	12	no	no	787	tree	11.9	1.3	Other commercial	Mengaris	Koompassia excelsa	Koompassia	Leguminosae	0.69	0.7075					9
137	12	yes	no	788	tree	10	1.3	Other commercial	Mengaris	Koompassia excelsa	Koompassia	Leguminosae	0.69	0.7075					9.3
137	12	yes	no	789	tree	45.2	1.3	Dipterocarp	Kapur paji	Dryobalanops lanceolata	Dryobalanops	Dipterocarpaceae	0.62	0.609231	0.616344				8.2
137	12	yes	no	790	tree	17.8	1.3	Other commercial	Takalis daun halus	Pentace laxiflora	Pentace	Tiliaceae		0.588956					8.6
137	11	yes	no	791	tree	32.7	1.3	Dipterocarp	Seraya daun mas	Shorea argentifolia	Shorea	Dipterocarpaceae	0.52	0.569944	0.616344				13
137	11	no	no	792	tree	11	1.3	Pioneer	Sedaman		Macaranga	Euphorbiaceae		0.371302	0.555364				8.7
137	11	yes	no	793	tree	16.6	1.3	Other	OT	OT	OT	OT	0.543723	0.578512	0.608993				9.8
137	11	yes	no	794	tree	12.1	1.3	Other commercial	Rengas		Gluta Semecarpus Melanochyla & Swintonia	Anacardiaceae			0.637868				8.4
137	11	yes	no	795	tree	13.1	1.3	Dipterocarp	Resak		Vatica	Dipterocarpaceae		0.708824	0.616344				6.2
137	11	no	no	796	tree	13.5	1.3	Fruit tree	Terap		Parartocarpus & artocarpus	Moraceae			0.608937				9.4
137	10	no	no	797	tree	52.5	1.3	Dipterocarp	Seraya daun kasar	Shorea fallax	Shorea	Dipterocarpaceae	0.5	0.569944	0.616344				15.8
137	10	no	no	798	tree	11.2	1.3	Other commercial	Mengaris	Koompassia excelsa	Koompassia	Leguminosae	0.69	0.7075					8.6
137	10	yes	no	799	tree	22.1	1.3	Other commercial	Darah-darah			Myristicaceae			0.502583				8.7
137	10	no	no	800	tree	25	1.3	Pioneer	Kilas	Koilodepas longifolium	Koilodepas	Euphorbiaceae			0.555364				10.7
137	10	no	no	801	tree	12.5	1.3	Other	OT	OT	OT	OT	0.543723	0.578512	0.608993				7.3
137	10	no	no	802	tree	21.9	1.3	Fruit tree	Terap togop	Artocarpus elasticus	Artocarpus	Moraceae	0.363333	0.483264	0.608937				17.8
137	20	no	no	803	tree	19.1	1.3	Other commercial	Mempening		Lithocarpus & Quercus	Fagaceae			0.658333				10.3
137	20	no	no	804	tree	95.8	1.3	Dipterocarp	Seraya punai	Shorea parvifolia	Shorea	Dipterocarpaceae	0.405	0.569944	0.616344				26.4
137	20	no	no	805	tree	18.4	1.3	Fruit tree	Durian merah	Durio kutejensis	Durio	Bombacaceae	0.515	0.547117					12.2
137	20	no	no	806	tree	44.9	1.3	Other commercial	Belian	Eusideroxylon zwageri	Eusideroxylon	Lauraceae	0.786667	0.786667	0.610053				11.8
137	20	yes	no	807	tree	17.8	1.3	Other commercial	Darah-darah			Myristicaceae			0.502583				9.6
137	20	yes	no	808	tree	10.2	1.3	Pioneer	Biku-biku	Bhesa paniculata	Bhesa	Celastraceae	0.655	0.655	0.713922				7
137	21	yes	no	809	tree	62.4	1.3	Dipterocarp	Kapur paji	Dryobalanops lanceolata	Dryobalanops	Dipterocarpaceae	0.62	0.609231	0.616344				24.6
137	21	no	no	810	tree	22.6	1.3	Other commercial	Kayu malam		Diospyros	Ebenaceae		0.671357	0.61944				2
137	21	yes	no	811	tree	11.3	1.3	Other commercial	Kayu malam		Diospyros	Ebenaceae		0.671357	0.61944				6.7
137	21	yes	no	812	tree	15.6	1.3	Pioneer	Buluh-buluh	Pleiocarpidia sandakanica	Pleiocarpidia	Rubiaceae			0.648852				4.8
137	22	yes	no	813	tree	15.9	1.3	Pioneer	Buluh-buluh	Pleiocarpidia sandakanica	Pleiocarpidia	Rubiaceae			0.648852				12.1
137	22	yes	no	814	tree	15	1.3	Pioneer	Sedaman putih	Macaranga hypoleuca	Macaranga	Euphorbiaceae	0.263333	0.371302	0.555364				13.4
137	22	yes	no	815	tree	46.5	1.3	Dipterocarp	Kapur paji	Dryobalanops lanceolata	Dryobalanops	Dipterocarpaceae	0.62	0.609231	0.616344				12.8
137	22	yes	no	816	tree	13	1.3	Other commercial	Takalis daun halus	Pentace laxiflora	Pentace	Tiliaceae		0.588956					9.6
137	23	yes	no	817	tree	19.1	1.3	Dipterocarp	Resak		Vatica	Dipterocarpaceae		0.708824	0.616344				8.2
137	23	yes	no	818	tree	10.5	1.3	Pioneer	Mallotus sagar-sagar	Mallotus wrayi	Mallotus	Euphorbiaceae		0.467715	0.555364				8.4
137	23	yes	no	819	tree	32.1	1.3	Other commercial	Mempening		Lithocarpus & Quercus	Fagaceae			0.658333				9.8
137	23	no	no	820	tree	14.2	1.3	Other commercial	Takalis daun halus	Pentace laxiflora	Pentace	Tiliaceae		0.588956					10
137	23	no	no	821	tree	10.7	1.3	Pioneer	Sedaman putih	Macaranga hypoleuca	Macaranga	Euphorbiaceae	0.263333	0.371302	0.555364				9.9
137	24	yes	no	822	tree	35.4	1.3	Other commercial	Takalis daun halus	Pentace laxiflora	Pentace	Tiliaceae		0.588956					17.4
137	24	yes	no	823	tree	13.3	1.3	Other	OT	OT	OT	OT	0.543723	0.578512	0.608993				7.3
137	24	no	no	824	tree	10.2	1.3	Other commercial	Mengaris	Koompassia excelsa	Koompassia	Leguminosae	0.69	0.7075					9.7
137	24	yes	no	825	tree	12.6	1.3	Other commercial	Takalis daun halus	Pentace laxiflora	Pentace	Tiliaceae		0.588956					8.6
137	24	no	no	826	dead	29.9	1.3	Dead								11.6	2
137	24	no	no	827	tree	17.4	1.3	Pioneer	Karai			Annonaceae			0.589109				8.9
137	24	no	no	828	tree	24.9	1.3	Other commercial	Takalis daun halus	Pentace laxiflora	Pentace	Tiliaceae		0.588956					11.7
137	25	no	no	829	liana	14	1.3
137	25	yes	no	830	tree	71	1.3	Dipterocarp	Seraya daun kasar	Shorea fallax	Shorea	Dipterocarpaceae	0.5	0.569944	0.616344				17.1
137	25	yes	no	831	tree	71.9	1.3	Fruit tree	Terap		Parartocarpus & artocarpus	Moraceae			0.608937				13.7
137	25	yes	no	832	tree	15.8	1.3	Other commercial	Takalis daun halus	Pentace laxiflora	Pentace	Tiliaceae		0.588956					9.4
137	25	yes	no	833	tree	11.1	1.3	Other commercial	Takalis daun halus	Pentace laxiflora	Pentace	Tiliaceae		0.588956					6.7
137	25	yes	no	834	tree	12.1	1.3	Other commercial	Rengas		Gluta Semecarpus Melanochyla & Swintonia	Anacardiaceae			0.637868				8.8
137	25	yes	no	835	tree	20.5	1.3	Other commercial	Rengas		Gluta Semecarpus Melanochyla & Swintonia	Anacardiaceae			0.637868				11.7
137	25	yes	no	836	tree	21.3	1.3	Other commercial	Takalis daun halus	Pentace laxiflora	Pentace	Tiliaceae		0.588956					12.1
137	25	yes	no	837	tree	44.5	1.3	Dipterocarp	Seraya melantai	Shorea macroptera	Shorea	Dipterocarpaceae	0.425	0.569944	0.616344				13.7
137	25	yes	no	838	tree	10.4	1.3	Other commercial	Takalis daun halus	Pentace laxiflora	Pentace	Tiliaceae		0.588956					7.4
137	35	no	no	839	tree	16.8	1.3	Other commercial	Takalis daun halus	Pentace laxiflora	Pentace	Tiliaceae		0.588956					9.2
137	35	no	no	840	tree	19	1.3	Other commercial	Takalis daun halus	Pentace laxiflora	Pentace	Tiliaceae		0.588956					11.7
137	35	no	no	841	tree	23	1.3	Other commercial	Takalis daun halus	Pentace laxiflora	Pentace	Tiliaceae		0.588956					12.7
137	35	no	no	842	tree	34.7	1.3	Other commercial	Mempening		Lithocarpus & Quercus	Fagaceae			0.658333				2
137	34	yes	no	843	tree	64.1	1.3	Dipterocarp	Urat mata batu	Parashorea smythiesii	Parashorea	Dipterocarpaceae	0.6	0.55	0.616344				19.7
137	34	yes	no	844	tree	15.2	1.3	Other commercial	Takalis daun halus	Pentace laxiflora	Pentace	Tiliaceae		0.588956					6.7
137	34	no	no	845	tree	12.8	1.3	Other commercial	Takalis daun halus	Pentace laxiflora	Pentace	Tiliaceae		0.588956					10.6
137	34	no	no	846	tree	11.4	1.3	Other commercial	Takalis daun halus	Pentace laxiflora	Pentace	Tiliaceae		0.588956					9.7
137	34	no	no	847	tree	13.3	1.3	Other commercial	Takalis daun halus	Pentace laxiflora	Pentace	Tiliaceae		0.588956					9.4
137	34	yes	no	848	tree	20	1.3	Other commercial	Takalis daun halus	Pentace laxiflora	Pentace	Tiliaceae		0.588956					10.2
137	33	no	no	849	tree	100.8	1.3	Dipterocarp	Urat mata batu	Parashorea smythiesii	Parashorea	Dipterocarpaceae	0.6	0.55	0.616344				12.2
137	33	no	no	850	tree	41.5	1.3	Dipterocarp	Kapur paji	Dryobalanops lanceolata	Dryobalanops	Dipterocarpaceae	0.62	0.609231	0.616344				22.8
137	33	no	no	851	tree	72.9	1.3	Dipterocarp	Urat mata batu	Parashorea smythiesii	Parashorea	Dipterocarpaceae	0.6	0.55	0.616344				22.8
137	33	no	no	852	tree	21.3	1.3	Other commercial	Rengas		Gluta Semecarpus Melanochyla & Swintonia	Anacardiaceae			0.637868				6.3
137	33	no	no	853	tree	23.3	1.3	Other commercial	Mempening		Lithocarpus & Quercus	Fagaceae			0.658333				9.6
137	32	no	no	854	tree	11.3	1.3	Other commercial	Takalis daun halus	Pentace laxiflora	Pentace	Tiliaceae		0.588956					5.7
137	32	no	no	855	tree	53.8	1.3	Dipterocarp	Urat mata batu	Parashorea smythiesii	Parashorea	Dipterocarpaceae	0.6	0.55	0.616344				23.2
137	31	no	no	856	tree	46.3	1.3	Other commercial	Rengas		Gluta Semecarpus Melanochyla & Swintonia	Anacardiaceae			0.637868				11
137	31	no	no	857	tree	62.6	1.3	Dipterocarp	Seraya melantai	Shorea macroptera	Shorea	Dipterocarpaceae	0.425	0.569944	0.616344				13.2
137	31	no	no	858	tree	11.6	1.3	Pioneer	Obah		Eugenia	Myrtaceae		0.692313	0.786794				4.2
137	30	no	no	859	tree	25.4	1.3	Dipterocarp	Seraya daun kasar	Shorea fallax	Shorea	Dipterocarpaceae	0.5	0.569944	0.616344				11
137	30	no	no	860	tree	21.8	1.3	Dipterocarp	Resak		Vatica	Dipterocarpaceae		0.708824	0.616344				11.8
49	0	yes	no	861	tree	13.8	1.3	Other	OT	OT	OT	OT	0.543723	0.578512	0.608993				14
49	0	yes	no	862	tree	26.1	1.3	Dipterocarp	Kapur paji	Dryobalanops lanceolata	Dryobalanops	Dipterocarpaceae	0.62	0.609231	0.616344				10.4
49	0	yes	no	863	tree	11.1	1.3	Pioneer	Kilas	Koilodepas longifolium	Koilodepas	Euphorbiaceae			0.555364				3
49	0	yes	no	864	tree	33	1.3	Dipterocarp	Kapur paji	Dryobalanops lanceolata	Dryobalanops	Dipterocarpaceae	0.62	0.609231	0.616344				12
49	0	no	no	865	tree	13.3	1.3	Dipterocarp	Urat mata batu	Parashorea smythiesii	Parashorea	Dipterocarpaceae	0.6	0.55	0.616344				11.4
49	0	no	no	866	tree	19.4	1.3	Other commercial	Kayu malam		Diospyros	Ebenaceae		0.671357	0.61944				10
49	0	no	no	867	tree	11.1	1.3	Dipterocarp	Urat mata batu	Parashorea smythiesii	Parashorea	Dipterocarpaceae	0.6	0.55	0.616344				11.4
49	0	no	no	868	tree	10.8	1.3	Dipterocarp	Seraya kuning barun	Shorea xanthophylla	Shorea	Dipterocarpaceae	0.52	0.569944	0.616344				11.7
49	0	yes	no	869	tree	34.4	1.3	Other commercial	Mempening		Lithocarpus & Quercus	Fagaceae			0.658333				13.1
49	0	no	no	870	tree	28.2	1.3	Other	OT	OT	OT	OT	0.543723	0.578512	0.608993				13.8
49	0	yes	no	871	tree	12.7	1.3	Other commercial	Kepala tundang	Buchanania arborescens	Buchanania	Anacardiaceae	0.45	0.406461	0.637868				9.7
49	1	yes	no	872	tree	28	1.3	Dipterocarp	Selangan jangkang	Hopea nervosa	Hopea	Dipterocarpaceae	0.613333	0.692457	0.616344				11
49	1	no	no	873	tree	19.7	1.3	Dipterocarp	Selangan jangkang	Hopea nervosa	Hopea	Dipterocarpaceae	0.613333	0.692457	0.616344				11.2
49	1	yes	no	874	tree	2.5	1.3	Dipterocarp	Selangan jangkang	Hopea nervosa	Hopea	Dipterocarpaceae	0.613333	0.692457	0.616344				12.1
49	1	no	no	875	tree	32.8	1.3	Other commercial	Mempening		Lithocarpus & Quercus	Fagaceae			0.658333				6.7
49	1	yes	no	876	dead	47.8	1.3	Dead								14.7	1
49	1	yes	no	877	tree	13.4	1.3	Dipterocarp	Urat mata batu	Parashorea smythiesii	Parashorea	Dipterocarpaceae	0.6	0.55	0.616344				10.9
49	2	yes	no	878	tree	13.8	1.3	Dipterocarp	Resak		Vatica	Dipterocarpaceae		0.708824	0.616344				9.7
49	2	yes	no	879	tree	13.7	1.3	Fruit tree	Kembayu	Canarium odontophyllum	Canarium	Burseraceae	0.5	0.483366	0.560171				10
49	2	no	no	880	tree	18.4	1.3	Fruit tree	Lantupak		Aglaia	Meliaceae		0.666135	0.57244				9.8
49	2	no	no	881	tree	46	1.3	Dipterocarp	Seraya kuning barun	Shorea xanthophylla	Shorea	Dipterocarpaceae	0.52	0.569944	0.616344				9.8
49	2	no	no	882	tree	13.8	1.3	Dipterocarp	Resak		Vatica	Dipterocarpaceae		0.708824	0.616344				8.4
49	2	yes	no	883	tree	11.4	1.3	Dipterocarp	Selangan		Hopea	Dipterocarpaceae		0.692457	0.616344				9.7
49	2	no	no	884	tree	26.6	1.3	Other commercial	Kepala tundang	Buchanania arborescens	Buchanania	Anacardiaceae	0.45	0.406461	0.637868				9.2
49	2	yes	no	885	tree	65.8	1.3	Other	OT	OT	OT	OT	0.543723	0.578512	0.608993				9.2
49	3	yes	no	886	tree	26.8	1.3	Dipterocarp	Selangan jangkang	Hopea nervosa	Hopea	Dipterocarpaceae	0.613333	0.692457	0.616344				11.7
49	3	no	no	887	tree	29.5	1.3	Dipterocarp	Selangan jangkang	Hopea nervosa	Hopea	Dipterocarpaceae	0.613333	0.692457	0.616344				14.9
49	3	no	no	888	tree	58	1.3	Dipterocarp	Selangan jangkang	Hopea nervosa	Hopea	Dipterocarpaceae	0.613333	0.692457	0.616344				12.1
49	3	no	no	889	tree	13.6	1.3	Pioneer	Kilas	Koilodepas longifolium	Koilodepas	Euphorbiaceae			0.555364				8.7
49	3	yes	no	890	tree	12.6	1.3	Pioneer	Mallotus sagar-sagar	Mallotus wrayi	Mallotus	Euphorbiaceae		0.467715	0.555364
49	3	yes	no	891	liana	11.7	1.3
49	3	yes	no	892	tree	12.7	1.3	Fruit tree	Lantupak		Aglaia	Meliaceae		0.666135	0.57244				6.8
49	3	yes	no	893	tree	13.2	1.3	Pioneer	Kilas	Koilodepas longifolium	Koilodepas	Euphorbiaceae			0.555364				8.7
49	13	no	no	894	tree	68.7	1.3	Dipterocarp	Seraya kuning barun	Shorea xanthophylla	Shorea	Dipterocarpaceae	0.52	0.569944	0.616344				12.7
49	13	no	no	895	tree	50.1	1.3	Dipterocarp	Seraya kuning barun	Shorea xanthophylla	Shorea	Dipterocarpaceae	0.52	0.569944	0.616344				15.4
49	13	yes	no	896	tree	14.3	1.3	Dipterocarp	Resak		Vatica	Dipterocarpaceae		0.708824	0.616344				9.8
49	13	yes	no	897	tree	27.9	1.3	Dipterocarp	Seraya kuning barun	Shorea xanthophylla	Shorea	Dipterocarpaceae	0.52	0.569944	0.616344				9.8
49	13	no	no	898	tree	26.6	1.3	Dipterocarp	Seraya kuning barun	Shorea xanthophylla	Shorea	Dipterocarpaceae	0.52	0.569944	0.616344				10.7
49	12	yes	no	899	tree	17.5	1.3	Dipterocarp	Resak		Vatica	Dipterocarpaceae		0.708824	0.616344				11.7
49	12	yes	no	900	tree	32.8	1.3	Other	OT	OT	OT	OT	0.543723	0.578512	0.608993				8.8
49	12	no	no	901	tree	10.5	1.3	Other	OT	OT	OT	OT	0.543723	0.578512	0.608993				8.3
49	12	yes	no	902	tree	16.4	1.3	Dipterocarp	Resak		Vatica	Dipterocarpaceae		0.708824	0.616344				10
49	12	yes	no	903	tree	22	1.3	Dipterocarp	Resak		Vatica	Dipterocarpaceae		0.708824	0.616344				10.3
49	12	yes	no	904	tree	55.9	1.3	Dipterocarp	Urat mata batu	Parashorea smythiesii	Parashorea	Dipterocarpaceae	0.6	0.55	0.616344				22.5
49	11	yes	no	905	tree	17.8	1.3	Dipterocarp	Resak		Vatica	Dipterocarpaceae		0.708824	0.616344				8.7
49	11	yes	no	906	tree	32.4	1.3	Dipterocarp	Seraya tembaga	Shorea leprosula	Shorea	Dipterocarpaceae	0.44	0.569944	0.616344				17.8
49	11	no	no	907	tree	13.4	1.3	Dipterocarp	Urat mata batu	Parashorea smythiesii	Parashorea	Dipterocarpaceae	0.6	0.55	0.616344				9.3
49	11	yes	no	908	tree	10.5	1.3	Other commercial	Kepala tundang	Buchanania arborescens	Buchanania	Anacardiaceae	0.45	0.406461	0.637868				10.4
49	10	no	no	909	tree	31.6	1.3	Other	OT	OT	OT	OT	0.543723	0.578512	0.608993				10.8
49	10	yes	no	910	tree	27.5	1.3	Other commercial	Kayu malam		Diospyros	Ebenaceae		0.671357	0.61944				11.4
49	10	no	no	911	tree	14.2	1.3	Pioneer	Kilas	Koilodepas longifolium	Koilodepas	Euphorbiaceae			0.555364				3.7
49	10	yes	no	912	tree	10.2	1.3	Dipterocarp	Resak		Vatica	Dipterocarpaceae		0.708824	0.616344				9.8
49	10	yes	no	913	tree	18	1.3	Other	OT	OT	OT	OT	0.543723	0.578512	0.608993				9
49	10	yes	no	914	tree	18.8	1.3	Fruit tree	Meritam	Nephelium mutabile	Nephelium	Sapindaceae	0.88	0.776144	0.71205				12.2
49	10	yes	no	915	tree	14.3	1.3	Other	OT	OT	OT	OT	0.543723	0.578512	0.608993				9.6
49	20	no	no	916	tree	14.9	1.3	Dipterocarp	Resak		Vatica	Dipterocarpaceae		0.708824	0.616344				10.7
49	20	no	no	917	tree	40.5	1.3	Other	OT	OT	OT	OT	0.543723	0.578512	0.608993				14.6
49	20	no	no	918	tree	24.4	1.3	Dipterocarp	Seraya daun kasar	Shorea fallax	Shorea	Dipterocarpaceae	0.5	0.569944	0.616344				8.1
49	20	no	no	919	tree	13.4	1.3	Dipterocarp	Seraya daun kasar	Shorea fallax	Shorea	Dipterocarpaceae	0.5	0.569944	0.616344				10
49	20	yes	no	920	tree	71.5	1.3	Dipterocarp	Urat mata batu	Parashorea smythiesii	Parashorea	Dipterocarpaceae	0.6	0.55	0.616344				22.6
49	20	no	no	921	tree	22.5	1.3	Pioneer	Karai			Annonaceae			0.589109				9.8
49	20	yes	no	922	tree	10.8	1.3	Pioneer	Kilas	Koilodepas longifolium	Koilodepas	Euphorbiaceae			0.555364				9.7
49	20	yes	no	923	tree	36.7	1.3	Dipterocarp	Seraya daun kasar	Shorea fallax	Shorea	Dipterocarpaceae	0.5	0.569944	0.616344				10.8
49	20	no	no	924	tree	13	1.3	Dipterocarp	Seraya kuning barun	Shorea xanthophylla	Shorea	Dipterocarpaceae	0.52	0.569944	0.616344				6
49	20	no	no	925	tree	22.4	1.3	Other	OT	OT	OT	OT	0.543723	0.578512	0.608993				10.2
49	20	no	no	926	tree	14.3	1.3	Dipterocarp	Seraya kuning barun	Shorea xanthophylla	Shorea	Dipterocarpaceae	0.52	0.569944	0.616344				8.7
49	20	no	no	927	tree	12.6	1.3	Dipterocarp	Urat mata batu	Parashorea smythiesii	Parashorea	Dipterocarpaceae	0.6	0.55	0.616344				11.4
49	20	no	no	928	tree	37.5	1.3	Other commercial	Mempening		Lithocarpus & Quercus	Fagaceae			0.658333				16.2
49	20	no	no	929	tree	11.4	1.3	Dipterocarp	Urat mata batu	Parashorea smythiesii	Parashorea	Dipterocarpaceae	0.6	0.55	0.616344				11.2
49	21	no	no	930	tree	13.6	1.3	Other commercial	Kepala tundang	Buchanania arborescens	Buchanania	Anacardiaceae	0.45	0.406461	0.637868				9.7
49	21	no	no	931	tree	41.5	1.3	Dipterocarp	Seraya langgai	Shorea beccariana	Shorea	Dipterocarpaceae	0.47	0.569944	0.616344				15.2
49	21	no	no	932	tree	11.8	1.3	Other	OT	OT	OT	OT	0.543723	0.578512	0.608993				10.6
49	21	no	no	933	tree	35.4	1.3	Dipterocarp	Selangan jangkang	Hopea nervosa	Hopea	Dipterocarpaceae	0.613333	0.692457	0.616344				15.2
49	21	no	no	934	tree	43	1.3	Dipterocarp	Urat mata daun licin	Parashorea malaanonan	Parashorea	Dipterocarpaceae	0.415	0.55	0.616344				17.7
49	21	no	no	935	tree	11.4	1.3	Pioneer	Kilas	Koilodepas longifolium	Koilodepas	Euphorbiaceae			0.555364				2
49	21	no	no	936	tree	30.1	1.3	Pioneer	Bangkal kuning	Nauclea subdita	Nauclea	Rubiaceae	0.44	0.523987	0.648852				13.6
49	21	no	no	937	tree	12.8	1.3	Other commercial	Kepala tundang	Buchanania arborescens	Buchanania	Anacardiaceae	0.45	0.406461	0.637868				11.7
49	21	no	no	938	tree	13.4	1.3	Dipterocarp	Resak		Vatica	Dipterocarpaceae		0.708824	0.616344				3
49	21	no	no	939	tree	26.3	1.3	Dipterocarp	Resak		Vatica	Dipterocarpaceae		0.708824	0.616344				8.7
49	21	no	no	940	tree	81	1.3	Other commercial	Kembang	Heritiera simplicifolia	Heritiera	Malvaceae	0.673333	0.686415	0.442372				25.6
49	22	no	no	941	tree	24.3	1.3	Pioneer	Karai			Annonaceae			0.589109				10.6
49	22	no	no	942	tree	28	1.3	Other commercial	Layang-layang	Parishia insignis	Parishia	Anacardiaceae	0.556667	0.53	0.637868				12.7
49	22	no	no	943	tree	23.6	1.3	Fruit tree	Lantupak		Aglaia	Meliaceae		0.666135	0.57244				12.7
49	22	no	no	944	tree	68.8	1.3	Dipterocarp	Seraya kuning barun	Shorea xanthophylla	Shorea	Dipterocarpaceae	0.52	0.569944	0.616344				11.6
49	22	no	no	945	tree	19.5	1.3	Pioneer	Obah		Eugenia	Myrtaceae		0.692313	0.786794				8.7
49	23	no	no	946	tree	13.1	1.3	Other commercial	Kepala tundang	Buchanania arborescens	Buchanania	Anacardiaceae	0.45	0.406461	0.637868				10.7
49	23	no	no	947	tree	29	1.3	Other	OT	OT	OT	OT	0.543723	0.578512	0.608993				8.4
49	23	no	no	948	tree	53.3	1.3	Other	OT	OT	OT	OT	0.543723	0.578512	0.608993				8.4
49	23	no	no	949	tree	51.3	1.3	Other	OT	OT	OT	OT	0.543723	0.578512	0.608993				13.4
49	23	no	no	950	tree	23.3	1.3	Dipterocarp	Selangan jangkang	Hopea nervosa	Hopea	Dipterocarpaceae	0.613333	0.692457	0.616344				14.1
49	24	no	no	951	tree	16.8	1.3	Dipterocarp	Selangan jangkang	Hopea nervosa	Hopea	Dipterocarpaceae	0.613333	0.692457	0.616344				10.1
49	24	no	no	952	tree	33.4	1.3	Pioneer	Sedaman jari	Macaranga beccariana	Macaranga	Euphorbiaceae	0.29	0.371302	0.555364				12.7
49	24	no	no	953	dead	27.7	1.3	Dead								6	1
49	24	no	no	954	tree	30.4	1.3	Fruit tree	Lantupak		Aglaia	Meliaceae		0.666135	0.57244				13.7
49	24	no	no	955	tree	50.7	1.3	Fruit tree	Terap		Parartocarpus & artocarpus	Moraceae			0.608937				15.8
49	34	no	no	956	tree	20.6	1.3	Other	OT	OT	OT	OT	0.543723	0.578512	0.608993				11.7
49	24	no	no	956	tree	30.5	1.3	Fruit tree	Lantupak		Aglaia	Meliaceae		0.666135	0.57244				9.7
49	34	no	no	957	tree	27.7	1.3	Pioneer	Sedaman jari	Macaranga beccariana	Macaranga	Euphorbiaceae	0.29	0.371302	0.555364				12.1
49	34	no	no	958	tree	21.4	1.3	Dipterocarp	Selangan jangkang	Hopea nervosa	Hopea	Dipterocarpaceae	0.613333	0.692457	0.616344				11.4
49	34	no	no	959	tree	40.8	1.3	Dipterocarp	Selangan jangkang	Hopea nervosa	Hopea	Dipterocarpaceae	0.613333	0.692457	0.616344				13.8
49	34	no	no	960	tree	19.5	1.3	Dipterocarp	Selangan jangkang	Hopea nervosa	Hopea	Dipterocarpaceae	0.613333	0.692457	0.616344				11.1
49	34	no	no	961	tree	11.4	1.3	Fruit tree	Kedondong		Canarium & Dacryodes	Burseraceae			0.560171				4.1
49	34	no	no	962	tree	21.9	1.3	Dipterocarp	Resak		Vatica	Dipterocarpaceae		0.708824	0.616344				9.8
49	33	no	no	963	tree	41.4	1.3	Dipterocarp	Selangan jangkang	Hopea nervosa	Hopea	Dipterocarpaceae	0.613333	0.692457	0.616344				11.4
49	33	no	no	964	tree	13.3	1.3	Pioneer	Buluh-buluh	Pleiocarpidia sandakanica	Pleiocarpidia	Rubiaceae			0.648852				9.7
49	33	no	no	965	tree	27.9	1.3	Pioneer	Pulai basung	Alstonia spatulata	Alstonia	Apocynaceae	0.34	0.433125	0.64894				8.7
49	33	no	no	966	tree	30.1	1.3	Other commercial	Kembang	Heritiera simplicifolia	Heritiera	Malvaceae	0.673333	0.686415	0.442372				13
49	33	yes	no	967	tree	23.1	1.3	Other commercial	Kembang	Heritiera simplicifolia	Heritiera	Malvaceae	0.673333	0.686415	0.442372				11.7
49	33	yes	no	968	tree	11	1.3	Other commercial	Kepala tundang	Buchanania arborescens	Buchanania	Anacardiaceae	0.45	0.406461	0.637868				9.6
49	33	yes	no	969	tree	24.4	1.3	Dipterocarp	Resak		Vatica	Dipterocarpaceae		0.708824	0.616344				9.9
49	33	yes	no	970	tree	10.3	1.3	Other commercial	Kepala tundang	Buchanania arborescens	Buchanania	Anacardiaceae	0.45	0.406461	0.637868				8.7
49	33	no	no	971	tree	20.3	1.3	Dipterocarp	Selangan jangkang	Hopea nervosa	Hopea	Dipterocarpaceae	0.613333	0.692457	0.616344				12.7
49	32	yes	no	972	tree	11.5	1.3	Other commercial	Kepala tundang	Buchanania arborescens	Buchanania	Anacardiaceae	0.45	0.406461	0.637868				12.1
49	32	yes	no	973	liana	13.1	1.3
49	32	yes	no	974	tree	80.9	1.3	Other commercial	Belian	Eusideroxylon zwageri	Eusideroxylon	Lauraceae	0.786667	0.786667	0.610053				11.7
49	32	yes	no	975	tree	17.7	1.3	Other commercial	Takalis daun bulat	Pentace adenophora	Pentace	Tiliaceae		0.588956					8.7
49	32	yes	no	976	tree	11.8	1.3	Dipterocarp	Resak		Vatica	Dipterocarpaceae		0.708824	0.616344				9.8
49	32	no	no	977	tree	12.1	1.3	Dipterocarp	Resak		Vatica	Dipterocarpaceae		0.708824	0.616344				7.3
49	32	no	no	978	tree	19.9	1.3	Fruit tree	Lantupak		Aglaia	Meliaceae		0.666135	0.57244				8.1
49	32	no	no	979	tree	19.5	1.3	Dipterocarp	Urat mata batu	Parashorea smythiesii	Parashorea	Dipterocarpaceae	0.6	0.55	0.616344				10
49	31	no	no	980	tree	32.2	1.3	Dipterocarp	Urat mata daun licin	Parashorea malaanonan	Parashorea	Dipterocarpaceae	0.415	0.55	0.616344				12.1
49	31	no	no	981	tree	21.6	1.3	Dipterocarp	Urat mata daun licin	Parashorea malaanonan	Parashorea	Dipterocarpaceae	0.415	0.55	0.616344				12.8
49	31	no	no	982	tree	11.7	1.3	Dipterocarp	Urat mata batu	Parashorea smythiesii	Parashorea	Dipterocarpaceae	0.6	0.55	0.616344				8.9
49	31	no	no	983	tree	18.1	1.3	Pioneer	Mallotus		Mallotus	Euphorbiaceae		0.467715	0.555364				8.7
49	31	no	no	984	tree	15.3	1.3	Dipterocarp	Seraya daun kasar	Shorea fallax	Shorea	Dipterocarpaceae	0.5	0.569944	0.616344				10
49	31	no	no	985	tree	14.7	1.3	Fruit tree	Lantupak		Aglaia	Meliaceae		0.666135	0.57244				10
49	30	no	no	986	tree	14.9	1.3	Dipterocarp	Seraya daun kasar	Shorea fallax	Shorea	Dipterocarpaceae	0.5	0.569944	0.616344				9.7
49	40	no	no	987	tree	53.9	1.3	Other commercial	Belian	Eusideroxylon zwageri	Eusideroxylon	Lauraceae	0.786667	0.786667	0.610053				13.7
49	40	no	no	988	tree	11.1	1.3	Other	OT	OT	OT	OT	0.543723	0.578512	0.608993				11.2
49	40	no	no	989	tree	11.7	1.3	Pioneer	Karai			Annonaceae			0.589109				11.7
49	40	no	no	990	tree	12.2	1.3	Pioneer	Bangkal kuning	Nauclea subdita	Nauclea	Rubiaceae	0.44	0.523987	0.648852				9.7
49	40	no	no	991	tree	10.1	1.3	Other commercial	Darah-darah			Myristicaceae			0.502583				9.8
49	41	no	no	992	dead	20.7	1.3	Dead								10.7	1
49	42	no	no	993	tree	21.2	1.3	Other commercial	Kepala tundang	Buchanania arborescens	Buchanania	Anacardiaceae	0.45	0.406461	0.637868				12.7
49	42	no	no	994	tree	10.9	1.3	Other	OT	OT	OT	OT	0.543723	0.578512	0.608993				8.7
49	42	no	no	995	tree	50.4	1.3	Dipterocarp	Urat mata batu	Parashorea smythiesii	Parashorea	Dipterocarpaceae	0.6	0.55	0.616344				13.9
49	42	no	no	996	tree	17	1.3	Dipterocarp	Resak		Vatica	Dipterocarpaceae		0.708824	0.616344				8.2
49	42	no	no	997	tree	23	1.3	Dipterocarp	Urat mata batu	Parashorea smythiesii	Parashorea	Dipterocarpaceae	0.6	0.55	0.616344				11.1
49	42	no	no	998	tree	15.9	1.3	Fruit tree	Lantupak		Aglaia	Meliaceae		0.666135	0.57244				10.4
49	42	no	no	999	tree	11.2	1.3	Other commercial	Kayu malam		Diospyros	Ebenaceae		0.671357	0.61944				11
49	42	no	no	1000	tree	18.6	1.3	Pioneer	Karai			Annonaceae			0.589109				10.2
49	42	no	no	1001	tree	12.5	1.3	Other commercial	Kepala tundang	Buchanania arborescens	Buchanania	Anacardiaceae	0.45	0.406461	0.637868				9.8
49	42	no	no	1002	tree	48.3	1.3	Other	OT	OT	OT	OT	0.543723	0.578512	0.608993				12.5
49	43	no	no	1003	tree	14.7	1.3	Dipterocarp	Selangan		Hopea	Dipterocarpaceae		0.692457	0.616344				9.8
49	43	yes	no	1004	tree	44.5	1.3	Other	OT	OT	OT	OT	0.543723	0.578512	0.608993				10.7
49	43	yes	no	1005	tree	13.2	1.3	Dipterocarp	Resak		Vatica	Dipterocarpaceae		0.708824	0.616344				8.7
49	43	yes	no	1006	tree	70.7	1.3	Dipterocarp	Seraya kuning barun	Shorea xanthophylla	Shorea	Dipterocarpaceae	0.52	0.569944	0.616344				13.8
49	43	yes	no	1007	tree	14.5	1.3	Dipterocarp	Seraya kuning barun	Shorea xanthophylla	Shorea	Dipterocarpaceae	0.52	0.569944	0.616344				10.1
49	43	no	no	1008	tree	17.6	1.3	Dipterocarp	Resak		Vatica	Dipterocarpaceae		0.708824	0.616344				11.7
49	43	no	no	1009	tree	10.9	1.3	Dipterocarp	Urat mata batu	Parashorea smythiesii	Parashorea	Dipterocarpaceae	0.6	0.55	0.616344				11.1
49	43	yes	no	1010	tree	14.9	1.3	Dipterocarp	Resak		Vatica	Dipterocarpaceae		0.708824	0.616344				8.7
49	43	yes	no	1011	tree	15.5	1.3	Other commercial	Kepala tundang	Buchanania arborescens	Buchanania	Anacardiaceae	0.45	0.406461	0.637868				7.1
49	43	yes	no	1012	tree	10.8	1.3	Other	OT	OT	OT	OT	0.543723	0.578512	0.608993				9.3
49	43	yes	no	1013	tree	10.3	1.3	Other commercial	Kepala tundang	Buchanania arborescens	Buchanania	Anacardiaceae	0.45	0.406461	0.637868				8.7
49	43	yes	no	1014	tree	25.6	1.3	Other	OT	OT	OT	OT	0.543723	0.578512	0.608993				11.8
49	43	yes	no	1015	tree	13.9	1.3	Pioneer	Obah		Eugenia	Myrtaceae		0.692313	0.786794				12.1
49	43	yes	no	1016	tree	19.7	1.3	Other	OT	OT	OT	OT	0.543723	0.578512	0.608993				10.3
49	44	no	no	1017	tree	24.8	1.3	Pioneer	Sedaman jari	Macaranga beccariana	Macaranga	Euphorbiaceae	0.29	0.371302	0.555364				11.3
49	44	no	no	1018	tree	18.4	1.3	Dipterocarp	Selangan jangkang	Hopea nervosa	Hopea	Dipterocarpaceae	0.613333	0.692457	0.616344				12.7
49	44	no	no	1019	dead	24.6	1.3	Dead								8.9	1
49	44	no	no	1020	tree	14.6	1.3	Dipterocarp	Selangan jangkang	Hopea nervosa	Hopea	Dipterocarpaceae	0.613333	0.692457	0.616344				11.2
49	44	no	no	1021	tree	24.3	1.3	Dipterocarp	Selangan jangkang	Hopea nervosa	Hopea	Dipterocarpaceae	0.613333	0.692457	0.616344				13.8
49	44	no	no	1022	tree	18.4	1.3	Other commercial	Rengas		Gluta Semecarpus Melanochyla & Swintonia	Anacardiaceae			0.637868				8.9
49	44	yes	no	1023	tree	17.3	1.3	Dipterocarp	Selangan jangkang	Hopea nervosa	Hopea	Dipterocarpaceae	0.613333	0.692457	0.616344				12.4
49	44	no	no	1024	tree	13	1.3	Other	OT	OT	OT	OT	0.543723	0.578512	0.608993				5.7
49	54	no	no	1025	tree	11.1	1.3	Other commercial	Kepala tundang	Buchanania arborescens	Buchanania	Anacardiaceae	0.45	0.406461	0.637868				8.7
49	54	no	no	1026	tree	14	1.3	Other commercial	Kepala tundang	Buchanania arborescens	Buchanania	Anacardiaceae	0.45	0.406461	0.637868				9.1
49	54	no	no	1027	tree	11.5	1.3	Other commercial	Kepala tundang	Buchanania arborescens	Buchanania	Anacardiaceae	0.45	0.406461	0.637868				8.1
49	54	no	no	1028	tree	47.3	1.3	Dipterocarp	Seraya kuning barun	Shorea xanthophylla	Shorea	Dipterocarpaceae	0.52	0.569944	0.616344				17.1
49	53	yes	no	1029	tree	15.1	1.3	Other commercial	Kepala tundang	Buchanania arborescens	Buchanania	Anacardiaceae	0.45	0.406461	0.637868				7.1
49	53	yes	no	1030	tree	63.2	1.3	Dipterocarp	Seraya kuning barun	Shorea xanthophylla	Shorea	Dipterocarpaceae	0.52	0.569944	0.616344				8.7
49	53	no	no	1031	tree	16.2	1.3	Dipterocarp	Seraya kuning barun	Shorea xanthophylla	Shorea	Dipterocarpaceae	0.52	0.569944	0.616344				10.2
49	53	no	no	1032	tree	11.8	1.3	Pioneer	Kilas	Koilodepas longifolium	Koilodepas	Euphorbiaceae			0.555364				8.7
49	53	no	no	1033	tree	18	1.3	Dipterocarp	Urat mata batu	Parashorea smythiesii	Parashorea	Dipterocarpaceae	0.6	0.55	0.616344				9.9
49	53	no	no	1034	tree	12.7	1.3	Dipterocarp	Resak		Vatica	Dipterocarpaceae		0.708824	0.616344				6.6
49	52	no	no	1035	tree	10.1	1.3	Other	OT	OT	OT	OT	0.543723	0.578512	0.608993				6.8
49	52	no	no	1036	tree	22.7	1.3	Dipterocarp	Resak		Vatica	Dipterocarpaceae		0.708824	0.616344				9.7
49	52	no	no	1037	dead	44.3	1.3	Dead								12.7	1
49	52	no	no	1038	tree	16.5	1.3	Dipterocarp	Urat mata batu	Parashorea smythiesii	Parashorea	Dipterocarpaceae	0.6	0.55	0.616344				11.7
49	52	no	no	1039	tree	17.2	1.3	Other commercial	Kepala tundang	Buchanania arborescens	Buchanania	Anacardiaceae	0.45	0.406461	0.637868				9.8
49	52	no	no	1040	tree	12.4	1.3	Dipterocarp	Urat mata batu	Parashorea smythiesii	Parashorea	Dipterocarpaceae	0.6	0.55	0.616344				8.8
49	52	no	no	1041	tree	14.3	1.3	Other	OT	OT	OT	OT	0.543723	0.578512	0.608993				9.1
49	52	no	no	1042	tree	14.2	1.3	Other commercial	Kepala tundang	Buchanania arborescens	Buchanania	Anacardiaceae	0.45	0.406461	0.637868				6.7
49	52	no	no	1043	tree	62.4	1.3	Other commercial	Belian	Eusideroxylon zwageri	Eusideroxylon	Lauraceae	0.786667	0.786667	0.610053				4.7
49	52	no	no	1044	tree	54.8	1.3	Dipterocarp	Urat mata daun licin	Parashorea malaanonan	Parashorea	Dipterocarpaceae	0.415	0.55	0.616344				17.7
49	51	no	no	1045	tree	15.5	1.3	Other commercial	Kembang	Heritiera simplicifolia	Heritiera	Malvaceae	0.673333	0.686415	0.442372				10
49	51	no	no	1046	tree	10.5	1.3	Dipterocarp	Resak		Vatica	Dipterocarpaceae		0.708824	0.616344				7.8
49	51	no	no	1047	tree	70.8	1.3	Dipterocarp	Keruing putih	Dipterocarpus caudiferus	Dipterocarpus	Dipterocarpaceae		0.650869	0.616344				18.7
49	50	no	no	1048	tree	15.8	1.3	Dipterocarp	Kapur paji	Dryobalanops lanceolata	Dryobalanops	Dipterocarpaceae	0.62	0.609231	0.616344				8.3
49	50	no	no	1049	tree	17.7	1.3	Other	OT	OT	OT	OT	0.543723	0.578512	0.608993				10.9
49	50	no	no	1050	tree	27.1	1.3	Pioneer	Obah		Eugenia	Myrtaceae		0.692313	0.786794				11
49	50	no	no	1051	tree	12.4	1.3	Pioneer	Mallotus sagar-sagar	Mallotus wrayi	Mallotus	Euphorbiaceae		0.467715	0.555364				3
49	50	no	no	1052	tree	11.5	1.3	Dipterocarp	Seraya langgai	Shorea beccariana	Shorea	Dipterocarpaceae	0.47	0.569944	0.616344				12.7
49	50	no	no	1053	tree	31.7	1.3	Other commercial	Kepala tundang	Buchanania arborescens	Buchanania	Anacardiaceae	0.45	0.406461	0.637868				12.1
49	50	no	no	1053	tree	31.8	1.3	Other	OT	OT	OT	OT	0.543723	0.578512	0.608993				11.8
137	45	yes	no	1054	tree	16.2	1.3	Other commercial	Takalis daun halus	Pentace laxiflora	Pentace	Tiliaceae		0.588956					7.8
137	45	yes	no	1055	tree	18.6	1.3	Pioneer	Obah		Eugenia	Myrtaceae		0.692313	0.786794				7.8
137	45	no	no	1056	tree	10.6	1.3	Pioneer	Galang-galang	Aporusa grandistipula	Aporusa	Euphorbiaceae		0.627895	0.555364				4.3
137	45	no	no	1057	tree	11.7	1.3	Other commercial	Takalis daun halus	Pentace laxiflora	Pentace	Tiliaceae		0.588956					9.7
137	45	no	no	1058	tree	11.1	1.3	Other commercial	Takalis daun halus	Pentace laxiflora	Pentace	Tiliaceae		0.588956					3.8
137	45	no	no	1059	tree	21.9	1.3	Other commercial	Takalis daun halus	Pentace laxiflora	Pentace	Tiliaceae		0.588956					9.2
137	45	no	no	1060	tree	11.7	1.3	Other commercial	Nyatoh		Palaquium	Sapotaceae		0.589394	0.769657				3
137	44	yes	no	1061	tree	16.5	1.3	Other commercial	Takalis daun halus	Pentace laxiflora	Pentace	Tiliaceae		0.588956					9.8
137	44	no	no	1062	tree	16.1	1.3	Other commercial	Darah-darah			Myristicaceae			0.502583				8.7
137	44	yes	no	1063	tree	66.2	1.3	Dipterocarp	Urat mata batu	Parashorea smythiesii	Parashorea	Dipterocarpaceae	0.6	0.55	0.616344				17.2
137	44	no	no	1064	tree	16.9	1.3	Other commercial	Takalis daun halus	Pentace laxiflora	Pentace	Tiliaceae		0.588956					10.4
137	44	no	no	1065	tree	86	1.3	Dipterocarp	Urat mata batu	Parashorea smythiesii	Parashorea	Dipterocarpaceae	0.6	0.55	0.616344				11.8
137	44	yes	no	1066	tree	12.1	1.3	Other commercial	Takalis daun halus	Pentace laxiflora	Pentace	Tiliaceae		0.588956					9.4
137	44	yes	no	1067	tree	28.1	1.3	Other commercial	Takalis daun halus	Pentace laxiflora	Pentace	Tiliaceae		0.588956					11.4
137	44	yes	no	1068	tree	12.2	1.3	Other commercial	Takalis daun halus	Pentace laxiflora	Pentace	Tiliaceae		0.588956					10
137	43	yes	no	1069	tree	31.5	1.3	Pioneer	Obah		Eugenia	Myrtaceae		0.692313	0.786794				7.8
137	43	yes	no	1070	tree	11.2	1.3	Other commercial	Mempening		Lithocarpus & Quercus	Fagaceae			0.658333				7.6
137	43	yes	no	1071	tree	20.5	1.3	Other commercial	Takalis daun halus	Pentace laxiflora	Pentace	Tiliaceae		0.588956					4.3
137	43	no	no	1072	tree	16.6	1.3	Pioneer	Simpoh gajah	Dillenia borneensis	Dillenia	Dilleniaceae	0.61	0.622859	0.65				9.8
137	42	no	no	1073	tree	15.9	1.3	Other commercial	Takalis daun halus	Pentace laxiflora	Pentace	Tiliaceae		0.588956					8.7
137	42	no	no	1074	tree	48.7	1.3	Dipterocarp	Urat mata batu	Parashorea smythiesii	Parashorea	Dipterocarpaceae	0.6	0.55	0.616344				19.6
137	42	no	no	1075	tree	25.4	1.3	Fruit tree	Sepetir	Sindora beccariana or Sindora iripicina	Sindora	Leguminosae		0.576159					20
137	42	yes	no	1076	tree	56.1	1.3	Other commercial	Mempening		Lithocarpus & Quercus	Fagaceae			0.658333				8.9
137	41	yes	no	1077	tree	30	1.3	Dipterocarp	Seraya tembaga	Shorea leprosula	Shorea	Dipterocarpaceae	0.44	0.569944	0.616344				26.6
137	41	no	no	1078	tree	13	1.3	Pioneer	Simpoh gajah	Dillenia borneensis	Dillenia	Dilleniaceae	0.61	0.622859	0.65				8.7
137	41	no	no	1079	tree	17.3	1.3	Pioneer	Obah nasi	Glochidion borneensis or Glochidion rubrum	Glochidion	Euphorbiaceae		0.532667	0.555364				9.9
137	41	yes	no	1080	tree	22.6	1.3	Pioneer	Senduk-senduk mata	Endospermum diadenum	Endospermum	Euphorbiaceae	0.366667	0.347143	0.555364				10.8
137	41	yes	no	1081	tree	28.8	1.3	Other commercial	Takalis daun halus	Pentace laxiflora	Pentace	Tiliaceae		0.588956					19.8
137	40	no	no	1082	tree	16.4	1.3	Other commercial	Takalis daun halus	Pentace laxiflora	Pentace	Tiliaceae		0.588956					12.1
137	40	no	no	1083	tree	19.4	1.3	Other commercial	Takalis daun halus	Pentace laxiflora	Pentace	Tiliaceae		0.588956					13.2
137	40	no	no	1084	tree	11.5	1.3	Fruit tree	Durian merah	Durio kutejensis	Durio	Bombacaceae	0.515	0.547117					1.3
137	40	no	no	1085	tree	20.5	1.3	Pioneer	Buluh-buluh	Pleiocarpidia sandakanica	Pleiocarpidia	Rubiaceae			0.648852				11.8
137	40	no	no	1086	tree	12.3	1.3	Pioneer	Buluh-buluh	Pleiocarpidia sandakanica	Pleiocarpidia	Rubiaceae			0.648852				9.8
137	40	no	no	1087	dead	48.5	1.3	Dead								7	1
137	50	no	no	1088	tree	22.5	1.3	Pioneer	Senduk-senduk mata	Endospermum diadenum	Endospermum	Euphorbiaceae	0.366667	0.347143	0.555364				13.4
137	50	no	no	1089	tree	16.2	1.3	Pioneer	Simpoh gajah	Dillenia borneensis	Dillenia	Dilleniaceae	0.61	0.622859	0.65				2
137	51	no	no	1090	dead	40.9	1.3	Dead								12	1
137	51	yes	no	1091	tree	21.7	1.3	Fruit tree	Cempedak	Artocarpus integer	Artocarpus	Moraceae	0.55104	0.483264	0.608937				9.7
137	51	yes	no	1092	tree	12.6	1.3	Other commercial	Kembang	Heritiera simplicifolia	Heritiera	Malvaceae	0.673333	0.686415	0.442372				4
137	52	yes	no	1093	tree	25.6	1.3	Other commercial	Kayu malam		Diospyros	Ebenaceae		0.671357	0.61944				11.6
137	52	no	no	1094	tree	16.1	1.3	Pioneer	Obah		Eugenia	Myrtaceae		0.692313	0.786794				3
137	52	no	no	1095	tree	20.1	1.3	Dipterocarp	Seraya daun kasar	Shorea fallax	Shorea	Dipterocarpaceae	0.5	0.569944	0.616344				7.8
137	52	no	no	1096	tree	13.7	1.3	Other	OT	OT	OT	OT	0.543723	0.578512	0.608993				8.9
137	52	no	no	1097	tree	12.5	1.3	Other commercial	Takalis daun halus	Pentace laxiflora	Pentace	Tiliaceae		0.588956					9.6
137	52	no	no	1098	tree	42	1.3	Other commercial	Mempening		Lithocarpus & Quercus	Fagaceae			0.658333				10.3
137	53	yes	no	1099	tree	11.3	1.3	Other commercial	Medang			Lauraceae			0.610053				6.7
137	53	yes	no	1100	tree	28.2	1.3	Other commercial	Takalis daun halus	Pentace laxiflora	Pentace	Tiliaceae		0.588956					15.4
137	53	no	no	1101	tree	11.6	1.3	Other commercial	Takalis daun halus	Pentace laxiflora	Pentace	Tiliaceae		0.588956					10.6
137	53	yes	no	1102	tree	24.3	1.3	Other commercial	Takalis daun halus	Pentace laxiflora	Pentace	Tiliaceae		0.588956					11.4
137	54	yes	no	1103	tree	13	1.3	Pioneer	Obah		Eugenia	Myrtaceae		0.692313	0.786794				8.7
137	54	yes	no	1104	tree	43	1.3	Other commercial	Takalis daun halus	Pentace laxiflora	Pentace	Tiliaceae		0.588956					10.2
137	54	yes	no	1105	tree	23.1	1.3	Other commercial	Takalis daun halus	Pentace laxiflora	Pentace	Tiliaceae		0.588956					12
137	54	no	no	1106	tree	28.8	1.3	Other commercial	Takalis daun halus	Pentace laxiflora	Pentace	Tiliaceae		0.588956					16.8
137	54	yes	no	1107	tree	19.4	1.3	Other commercial	Takalis daun halus	Pentace laxiflora	Pentace	Tiliaceae		0.588956					11.4
137	54	yes	no	1108	tree	12.9	1.3	Pioneer	Biku-biku	Bhesa paniculata	Bhesa	Celastraceae	0.655	0.655	0.713922				5.3
137	54	yes	no	1109	tree	14.1	1.3	Pioneer	Buluh-buluh	Pleiocarpidia sandakanica	Pleiocarpidia	Rubiaceae			0.648852				10.3
137	55	yes	no	1110	dead	52.5	1.3	Dead								10.4	1
137	55	no	no	1111	tree	20.3	1.3	Other commercial	Medang			Lauraceae			0.610053				10.7
137	55	yes	no	1112	tree	16.4	1.3	Pioneer	Buluh-buluh	Pleiocarpidia sandakanica	Pleiocarpidia	Rubiaceae			0.648852				9.8
137	55	yes	no	1113	tree	24.2	1.3	Other commercial	Takalis daun halus	Pentace laxiflora	Pentace	Tiliaceae		0.588956					16
25	34	no	no	1114	tree	15.1	1.3	Pioneer	Buluh-buluh	Pleiocarpidia sandakanica	Pleiocarpidia	Rubiaceae			0.648852				2
25	34	no	no	1115	liana	10.6	1.3
25	34	no	no	1116	tree	16.1	1.3	Other	OT	OT	OT	OT	0.543723	0.578512	0.608993				9.7
25	34	yes	no	1117	tree	11.3	1.3	Pioneer	Obah		Eugenia	Myrtaceae		0.692313	0.786794				8.9
25	34	yes	no	1118	tree	53.5	1.3	Fruit tree	Tandiran	Ficus variegata	Ficus	Moraceae	0.31	0.398846	0.608937				13.7
25	34	yes	no	1119	dead	38.9	1.3	Dead								12.3	1
25	34	yes	no	1120	tree	14.5	1.3	Pioneer	Gapis	Saraca declinata	Saraca	Leguminosae	0.44	0.510513					2
25	35	yes	no	1121	tree	50.7	1.3	Pioneer	Senduk-senduk mata	Endospermum diadenum	Endospermum	Euphorbiaceae	0.366667	0.347143	0.555364				11
25	35	no	no	1122	tree	11.3	1.3	Other commercial	Kayu malam		Diospyros	Ebenaceae		0.671357	0.61944				2.8
25	45	no	no	1123	tree	16.5	1.3	Pioneer	Obah		Eugenia	Myrtaceae		0.692313	0.786794				5
25	45	yes	no	1124	tree	16.1	1.3	Pioneer	Simpoh gajah	Dillenia borneensis	Dillenia	Dilleniaceae	0.61	0.622859	0.65				8.7
25	45	yes	no	1125	tree	12.4	1.3	Fruit tree	Lantupak		Aglaia	Meliaceae		0.666135	0.57244				4.3
25	43	no	no	1126	tree	13.3	1.3	Pioneer	Obah		Eugenia	Myrtaceae		0.692313	0.786794				3.5
25	43	no	no	1127	tree	12	1.3	Pioneer	Karai putih	Polyalthia sumatrana	Polyalthia	Annonaceae	0.52	0.542193	0.589109				2.5
25	42	no	no	1128	dead	54.4	1.3	Dead								10	1
25	42	yes	no	1129	tree	26.4	1.3	Pioneer	Simpoh laki	Dillenia excelsa	Dillenia	Dilleniaceae	0.68	0.622859	0.65				11.8
25	41	yes	no	1130	tree	10.6	1.3	Fruit tree	Lantupak mata kucing	Walsura pinnata	Walsura	Meliaceae		0.867888	0.57244				6.8
25	40	yes	no	1131	tree	17	1.3	Pioneer	Obah nasi	Glochidion borneensis or Glochidion rubrum	Glochidion	Euphorbiaceae		0.532667	0.555364				9.9
25	40	no	no	1132	tree	39	1.3	Pioneer	Tandoropis	Antidesma ghaesembilla	Antidesma	Euphorbiaceae	0.61	0.633422	0.555364				8.6
25	40	no	no	1133	tree	16.5	1.3	Pioneer	Tandoropis	Antidesma ghaesembilla	Antidesma	Euphorbiaceae	0.61	0.633422	0.555364				8
25	50	no	no	1134	tree	12.5	1.3	Other commercial	Medang			Lauraceae			0.610053				9.1
25	50	no	no	1135	tree	29.3	1.3	Pioneer	Tandoropis	Antidesma ghaesembilla	Antidesma	Euphorbiaceae	0.61	0.633422	0.555364				11.1
25	50	no	no	1136	tree	22.2	1.3	Other commercial	Membuakat	Paranephelium xestophyllum	Paranephelium	Sapindaceae	0.81	0.81	0.71205				3
25	50	no	no	1137	tree	15.3	1.3	Dipterocarp	Urat mata daun licin	Parashorea malaanonan	Parashorea	Dipterocarpaceae	0.415	0.55	0.616344				7.1
25	51	yes	no	1138	tree	28	1.3	Other commercial	Takalis daun halus	Pentace laxiflora	Pentace	Tiliaceae		0.588956					12.4
25	51	yes	no	1139	tree	39.8	1.3	Fruit tree	Pauh-pauh	Melicope luna-akenda	Melicope	Rutaceae		0.365662	0.708884				13.4
25	51	no	no	1140	tree	15.5	1.3	Pioneer	Buluh-buluh	Pleiocarpidia sandakanica	Pleiocarpidia	Rubiaceae			0.648852				3
25	51	yes	no	1141	tree	19.6	1.3	Fruit tree	Kayu ara	Ficus callosa & other Ficus	Ficus	Moraceae		0.398846	0.608937				2
25	52	yes	no	1142	tree	18.8	1.3	Pioneer	Buluh-buluh	Pleiocarpidia sandakanica	Pleiocarpidia	Rubiaceae			0.648852				6.1
25	53	yes	no	1143	tree	26.3	1.3	Other commercial	Medang			Lauraceae			0.610053				10.7
25	53	yes	no	1144	liana	12	1.3
25	53	no	no	1145	tree	17	1.3	Pioneer	Sedaman putih	Macaranga hypoleuca	Macaranga	Euphorbiaceae	0.263333	0.371302	0.555364				11.3
25	54	yes	no	1146	tree	11.4	1.3	Dipterocarp	Urat mata daun licin	Parashorea malaanonan	Parashorea	Dipterocarpaceae	0.415	0.55	0.616344				10
25	54	yes	no	1147	tree	11.5	1.3	Pioneer	Obah		Eugenia	Myrtaceae		0.692313	0.786794				8
25	54	yes	no	1148	tree	10.1	1.3	Dipterocarp	Urat mata daun licin	Parashorea malaanonan	Parashorea	Dipterocarpaceae	0.415	0.55	0.616344				7.8
25	55	no	no	1149	tree	20.9	1.3	Pioneer	Obah		Eugenia	Myrtaceae		0.692313	0.786794				7
25	55	no	no	1150	liana	10.4	1.3
25	55	no	no	1151	dead	51	1.3	Dead								9.8	1
143	0	no	no	1152	tree	37.4	1.3	Other commercial	Darah-darah			Myristicaceae			0.502583				15
143	0	no	no	1153	tree	11.9	1.3	Dipterocarp	Melapi agama	Shorea agamii	Shorea	Dipterocarpaceae	0.53	0.569944	0.616344
143	0	yes	no	1154	dead	35.4	1.3	Dead								10.7	1
143	0	yes	no	1155	tree	42.5	1.3	Other commercial	Takalis daun halus	Pentace laxiflora	Pentace	Tiliaceae		0.588956					12.2
143	1	no	no	1156	tree	26	1.3	Dipterocarp	Oba suluk	Shorea pauciflora	Shorea	Dipterocarpaceae	0.5325	0.569944	0.616344
143	1	yes	no	1157	tree	11.7	1.3	Dipterocarp	Seraya timbau	Shorea smithiana	Shorea	Dipterocarpaceae	0.355	0.569944	0.616344
143	1	yes	no	1158	tree	12.8	1.3	Pioneer	Bangkal kuning	Nauclea subdita	Nauclea	Rubiaceae	0.44	0.523987	0.648852
143	1	yes	no	1159	tree	15.3	1.3	Pioneer	Obah		Eugenia	Myrtaceae		0.692313	0.786794
143	1	yes	no	1160	tree	15	1.3	Other	OT	OT	OT	OT	0.543723	0.578512	0.608993
143	1	yes	no	1161	tree	24.9	1.3	Dipterocarp	Keruing putih	Dipterocarpus caudiferus	Dipterocarpus	Dipterocarpaceae		0.650869	0.616344
143	1	yes	no	1162	tree	15	1.3	Dipterocarp	Resak		Vatica	Dipterocarpaceae		0.708824	0.616344
143	2	yes	no	1163	tree	12.5	1.3	Pioneer	Buluh-buluh	Pleiocarpidia sandakanica	Pleiocarpidia	Rubiaceae			0.648852
143	2	yes	no	1164	tree	45.7	1.3	Pioneer	Obah		Eugenia	Myrtaceae		0.692313	0.786794				18.4
143	2	no	no	1165	tree	18.5	1.3	Dipterocarp	Seraya timbau	Shorea smithiana	Shorea	Dipterocarpaceae	0.355	0.569944	0.616344
143	2	no	no	1166	tree	27.1	1.3	Dipterocarp	Seraya tembaga	Shorea leprosula	Shorea	Dipterocarpaceae	0.44	0.569944	0.616344
143	3	yes	no	1167	tree	38.2	1.3	Dipterocarp	Resak		Vatica	Dipterocarpaceae		0.708824	0.616344				10.2
143	3	yes	no	1168	tree	10.8	1.3	Pioneer	Obah		Eugenia	Myrtaceae		0.692313	0.786794
143	3	yes	no	1169	tree	11.4	1.3	Pioneer	Buluh-buluh	Pleiocarpidia sandakanica	Pleiocarpidia	Rubiaceae			0.648852
143	3	yes	no	1170	dead	36.8	1.3	Dead								10.7	1
143	3	yes	no	1171	tree	21.4	1.3	Dipterocarp	Oba suluk	Shorea pauciflora	Shorea	Dipterocarpaceae	0.5325	0.569944	0.616344
143	4	yes	no	1172	dead	34.9	1.3	Dead								12.2	1
143	4	no	no	1173	tree	23.3	1.3	Pioneer	Buluh-buluh	Pleiocarpidia sandakanica	Pleiocarpidia	Rubiaceae			0.648852
143	4	no	no	1174	tree	43.8	1.3	Pioneer	Telinga gajah	Macaranga giagantifolia	Macaranga	Euphorbiaceae		0.371302	0.555364				13.6
143	4	yes	no	1175	tree	20.5	1.3	Dipterocarp	Seraya punai	Shorea parvifolia	Shorea	Dipterocarpaceae	0.405	0.569944	0.616344
143	4	yes	no	1176	tree	10.4	1.3	Other commercial	Medang			Lauraceae			0.610053
143	4	yes	no	1177	tree	13.3	1.3	Other commercial	Medang			Lauraceae			0.610053
143	5	no	no	1178	tree	29.3	1.3	Other commercial	Kondolon	Alangium javanicum	Alangium	Alangiaceae	0.73	0.651627
143	5	yes	no	1179	tree	89	1.3	Other commercial	Belian	Eusideroxylon zwageri	Eusideroxylon	Lauraceae	0.786667	0.786667	0.610053				8.9
143	5	yes	no	1180	tree	10.5	1.3	Other commercial	Kondolon	Alangium javanicum	Alangium	Alangiaceae	0.73	0.651627
143	5	yes	no	1181	tree	18	1.3	Other	OT	OT	OT	OT	0.543723	0.578512	0.608993
143	5	no	no	1182	tree	19.9	1.3	Dipterocarp	Seraya punai	Shorea parvifolia	Shorea	Dipterocarpaceae	0.405	0.569944	0.616344
143	15	yes	no	1183	tree	11.1	1.3	Dipterocarp	Seraya daun kasar	Shorea fallax	Shorea	Dipterocarpaceae	0.5	0.569944	0.616344
143	15	no	no	1184	tree	13.3	1.3	Pioneer	Sedaman		Macaranga	Euphorbiaceae		0.371302	0.555364
143	15	no	no	1185	tree	24.8	1.3	Other commercial	Kondolon	Alangium javanicum	Alangium	Alangiaceae	0.73	0.651627
143	15	no	no	1186	tree	12.8	1.3	Other commercial	Medang			Lauraceae			0.610053
143	15	no	no	1187	tree	22.3	1.3	Dipterocarp	Seraya punai	Shorea parvifolia	Shorea	Dipterocarpaceae	0.405	0.569944	0.616344
143	15	yes	no	1188	dead	13.8	1.3	Dead									1
143	15	yes	no	1189	dead	41.8	1.3	Dead								5	1
143	14	yes	no	1190	tree	22.1	1.3	Dipterocarp	Seraya punai	Shorea parvifolia	Shorea	Dipterocarpaceae	0.405	0.569944	0.616344
143	14	no	no	1191	tree	21.3	1.3	Dipterocarp	Seraya melantai	Shorea macroptera	Shorea	Dipterocarpaceae	0.425	0.569944	0.616344
143	14	yes	no	1192	tree	19.2	1.3	Dipterocarp	Seraya daun mas	Shorea argentifolia	Shorea	Dipterocarpaceae	0.52	0.569944	0.616344
143	14	no	no	1193	tree	12.1	1.3	Pioneer	Obah		Eugenia	Myrtaceae		0.692313	0.786794
143	13	yes	no	1194	tree	13.4	1.3	Pioneer	Kilas	Koilodepas longifolium	Koilodepas	Euphorbiaceae			0.555364
143	13	yes	no	1195	tree	25.1	1.3	Pioneer	Obah		Eugenia	Myrtaceae		0.692313	0.786794
143	13	yes	no	1196	tree	12	1.3	Pioneer	Kilas	Koilodepas longifolium	Koilodepas	Euphorbiaceae			0.555364
143	12	no	no	1197	tree	23.3	1.3	Other commercial	Nyatoh		Palaquium	Sapotaceae		0.589394	0.769657
143	12	no	no	1198	tree	13.7	1.3	Dipterocarp	Seraya daun kasar	Shorea fallax	Shorea	Dipterocarpaceae	0.5	0.569944	0.616344
143	12	no	no	1199	tree	11.4	1.3	Other commercial	Darah-darah			Myristicaceae			0.502583
143	11	no	no	1200	tree	14.1	1.3	Other commercial	Medang			Lauraceae			0.610053
143	11	no	no	1201	tree	19.4	1.3	Pioneer	Kerodong	Microcos crassifolia	Microcos	Malvaceae		0.494511	0.442372
143	10	no	no	1202	tree	12.8	1.3	Dipterocarp	Seraya melantai	Shorea macroptera	Shorea	Dipterocarpaceae	0.425	0.569944	0.616344
143	10	no	no	1203	tree	21	1.3	Dipterocarp	Seraya tembaga	Shorea leprosula	Shorea	Dipterocarpaceae	0.44	0.569944	0.616344
143	10	yes	no	1204	tree	27.3	1.3	Dipterocarp	Keruing putih	Dipterocarpus caudiferus	Dipterocarpus	Dipterocarpaceae		0.650869	0.616344
143	10	yes	no	1205	tree	19.9	1.3	Pioneer	Obah		Eugenia	Myrtaceae		0.692313	0.786794
143	10	yes	no	1206	tree	38.7	1.3	Dipterocarp	Seraya tembaga	Shorea leprosula	Shorea	Dipterocarpaceae	0.44	0.569944	0.616344				17.4
143	10	yes	no	1207	tree	23.1	1.3	Other commercial	Medang			Lauraceae			0.610053
143	10	yes	no	1208	tree	10.5	1.3	Dipterocarp	Selangan batu merah	Shorea guiso	Shorea	Dipterocarpaceae	0.705	0.569944	0.616344
143	20	yes	no	1209	tree	17.3	1.3	Pioneer	Buluh-buluh	Pleiocarpidia sandakanica	Pleiocarpidia	Rubiaceae			0.648852
143	20	yes	no	1210	tree	20.5	1.3	Other commercial	Layang-layang	Parishia insignis	Parishia	Anacardiaceae	0.556667	0.53	0.637868
143	20	no	no	1211	dead	39.3	1.3	Dead								18.6	2
143	20	no	no	1212	tree	14.1	1.3	Dipterocarp	Selangan batu laut	Shorea falciferoides	Shorea	Dipterocarpaceae	0.72	0.569944	0.616344
143	21	no	no	1213	tree	13.8	1.3	Other commercial	Medang			Lauraceae			0.610053
143	21	yes	no	1214	tree	31.6	1.3	Other commercial	Kondolon	Alangium javanicum	Alangium	Alangiaceae	0.73	0.651627					15.6
143	21	yes	no	1215	tree	21.2	1.3	Dipterocarp	Seraya punai	Shorea parvifolia	Shorea	Dipterocarpaceae	0.405	0.569944	0.616344
143	21	yes	no	1216	tree	34.8	1.3	Dipterocarp	Seraya punai	Shorea parvifolia	Shorea	Dipterocarpaceae	0.405	0.569944	0.616344				11.2
143	21	yes	no	1217	tree	42.7	1.3	Dipterocarp	Seraya timbau	Shorea smithiana	Shorea	Dipterocarpaceae	0.355	0.569944	0.616344				16.6
143	22	yes	no	1218	tree	20.8	1.3	Dipterocarp	Seraya melantai	Shorea macroptera	Shorea	Dipterocarpaceae	0.425	0.569944	0.616344
143	22	no	no	1219	tree	18.7	1.3	Dipterocarp	Resak		Vatica	Dipterocarpaceae		0.708824	0.616344
143	22	no	no	1220	tree	12.3	1.3	Pioneer	Biku-biku	Bhesa paniculata	Bhesa	Celastraceae	0.655	0.655	0.713922
143	22	no	no	1221	tree	10.7	1.3	Dipterocarp	Resak		Vatica	Dipterocarpaceae		0.708824	0.616344
143	22	no	no	1222	tree	13.2	1.3	Pioneer	Obah		Eugenia	Myrtaceae		0.692313	0.786794
143	22	no	no	1223	tree	10.8	1.3	Dipterocarp	Resak		Vatica	Dipterocarpaceae		0.708824	0.616344
143	22	no	no	1224	tree	19.2	1.3	Other commercial	Darah-darah			Myristicaceae			0.502583
143	22	no	no	1225	tree	14.5	1.3	Other	OT	OT	OT	OT	0.543723	0.578512	0.608993
143	22	no	no	1226	dead	35.4	1.3	Dead								13.4	1
143	23	no	no	1227	tree	11.3	1.3	Dipterocarp	Seraya kuning	Shorea faguetoides	Shorea	Dipterocarpaceae		0.569944	0.616344
143	23	no	no	1228	tree	21.2	1.3	Dipterocarp	Seraya punai	Shorea parvifolia	Shorea	Dipterocarpaceae	0.405	0.569944	0.616344
143	23	no	no	1229	tree	11.1	1.3	Dipterocarp	Resak		Vatica	Dipterocarpaceae		0.708824	0.616344
143	23	no	no	1230	tree	13	1.3	Pioneer	Obah		Eugenia	Myrtaceae		0.692313	0.786794
25	4	no	no	1231	tree	16	1.3	Other commercial	Medang			Lauraceae			0.610053				9.7
25	4	no	no	1232	tree	26.8	1.3	Other commercial	Medang			Lauraceae			0.610053				12.7
25	4	no	no	1233	tree	20.7	1.3	Other commercial	Takalis daun halus	Pentace laxiflora	Pentace	Tiliaceae		0.588956					11.8
25	4	no	no	1234	tree	18.3	1.3	Other commercial	Takalis daun halus	Pentace laxiflora	Pentace	Tiliaceae		0.588956					12.1
25	4	no	no	1235	tree	10	1.3	Other commercial	Takalis daun halus	Pentace laxiflora	Pentace	Tiliaceae		0.588956					9.4
25	3	no	no	1236	tree	27.4	1.3	Other commercial	Takalis daun halus	Pentace laxiflora	Pentace	Tiliaceae		0.588956					14.7
25	3	no	no	1237	tree	12.4	1.3	Pioneer	Mallotus sagar-sagar	Mallotus wrayi	Mallotus	Euphorbiaceae		0.467715	0.555364				8.7
25	3	no	no	1238	tree	12.5	1.3	Fruit tree	Lantupak mata kucing	Walsura pinnata	Walsura	Meliaceae		0.867888	0.57244				8.9
25	3	no	no	1239	tree	15.5	1.3	Pioneer	Sedaman jari	Macaranga beccariana	Macaranga	Euphorbiaceae	0.29	0.371302	0.555364				14.7
25	3	yes	no	1240	tree	48.6	1.3	Pioneer	Magas	Duabanga moluccana	Duabanga	Sonneratiaceae	0.335	0.335					16.7
25	3	yes	no	1241	tree	10.2	1.3	Pioneer	Sukung-sukung	Saurauia ferox	Saurauia	Actinidiaceae		0.426197	0.426197				5.1
25	3	no	no	1242	tree	15.2	1.3	Pioneer	Simpoh gajah	Dillenia borneensis	Dillenia	Dilleniaceae	0.61	0.622859	0.65				12.7
25	2	no	no	1243	tree	21.5	1.3	Other commercial	Takalis daun halus	Pentace laxiflora	Pentace	Tiliaceae		0.588956					11.3
25	2	no	no	1244	tree	24.4	1.3	Other commercial	Takalis daun halus	Pentace laxiflora	Pentace	Tiliaceae		0.588956					11.3
25	2	no	no	1245	tree	10.4	1.3	Pioneer	Buluh-buluh	Pleiocarpidia sandakanica	Pleiocarpidia	Rubiaceae			0.648852				8.2
25	2	no	no	1246	tree	17.5	1.3	Other commercial	Merbau	Intsia palembanica	Intsia	Leguminosae	0.665	0.665					4.3
25	2	yes	no	1247	tree	25.2	1.3	Pioneer	Buluh-buluh	Pleiocarpidia sandakanica	Pleiocarpidia	Rubiaceae			0.648852				8.9
25	2	no	no	1248	tree	14.1	1.3	Pioneer	Buluh-buluh	Pleiocarpidia sandakanica	Pleiocarpidia	Rubiaceae			0.648852				7.4
25	1	no	no	1249	tree	13.2	1.3	Dipterocarp	Urat mata beludu	Parashorea tomentella	Parashorea	Dipterocarpaceae		0.55	0.616344				6.9
25	1	no	no	1250	tree	22	1.3	Other commercial	Takalis daun halus	Pentace laxiflora	Pentace	Tiliaceae		0.588956					12.7
25	1	no	no	1251	tree	12.9	1.3	Other commercial	Membuakat	Paranephelium xestophyllum	Paranephelium	Sapindaceae	0.81	0.81	0.71205				8.1
25	0	no	no	1252	tree	16	1.3	Pioneer	Tandoropis	Antidesma ghaesembilla	Antidesma	Euphorbiaceae	0.61	0.633422	0.555364				8.9
25	0	no	no	1253	tree	10.6	1.3	Dipterocarp	Urat mata beludu	Parashorea tomentella	Parashorea	Dipterocarpaceae		0.55	0.616344				8.7
25	10	yes	no	1254	tree	15.5	1.3	Pioneer	Obah		Eugenia	Myrtaceae		0.692313	0.786794				9.7
25	10	yes	no	1255	tree	11.5	1.3	Pioneer	Sedaman putih	Macaranga hypoleuca	Macaranga	Euphorbiaceae	0.263333	0.371302	0.555364				7.3
25	11	no	no	1256	tree	10.4	1.3	Pioneer	Karai			Annonaceae			0.589109				4.3
25	11	no	no	1257	tree	12.2	1.3	Pioneer	Obah		Eugenia	Myrtaceae		0.692313	0.786794				11.2
25	11	yes	no	1258	tree	30.8	1.3	Other commercial	Takalis daun halus	Pentace laxiflora	Pentace	Tiliaceae		0.588956					14
25	12	yes	no	1259	tree	14.2	1.3	Pioneer	Mallotus sagar-sagar	Mallotus wrayi	Mallotus	Euphorbiaceae		0.467715	0.555364				2
25	12	yes	no	1260	tree	11.4	1.3	Other commercial	Takalis daun halus	Pentace laxiflora	Pentace	Tiliaceae		0.588956					9.7
25	12	no	no	1261	tree	12.5	1.3	Pioneer	Obah		Eugenia	Myrtaceae		0.692313	0.786794				9.8
25	12	no	no	1262	tree	10.2	1.3	Pioneer	Buluh-buluh	Pleiocarpidia sandakanica	Pleiocarpidia	Rubiaceae			0.648852				9.3
25	12	no	no	1263	tree	15.7	1.3	Pioneer	Obah		Eugenia	Myrtaceae		0.692313	0.786794				10.7
25	12	no	no	1264	tree	10.3	1.3	Pioneer	Mallotus sagar-sagar	Mallotus wrayi	Mallotus	Euphorbiaceae		0.467715	0.555364				12.4
25	12	no	no	1265	tree	21.2	1.3	Other commercial	Takalis daun halus	Pentace laxiflora	Pentace	Tiliaceae		0.588956					14.1
25	13	no	no	1266	tree	23.8	1.3	Pioneer	Mallotus sagar-sagar	Mallotus wrayi	Mallotus	Euphorbiaceae		0.467715	0.555364				16.1
25	13	no	no	1267	tree	10.3	1.3	Pioneer	Mallotus sagar-sagar	Mallotus wrayi	Mallotus	Euphorbiaceae		0.467715	0.555364				2.7
25	13	no	no	1268	tree	30.3	1.3	Other commercial	Takalis daun halus	Pentace laxiflora	Pentace	Tiliaceae		0.588956					10.7
25	13	no	no	1269	tree	10.5	1.3	Pioneer	Obah		Eugenia	Myrtaceae		0.692313	0.786794				3.2
25	13	yes	no	1270	tree	31.5	1.3	Other commercial	Takalis daun halus	Pentace laxiflora	Pentace	Tiliaceae		0.588956					16.8
25	14	yes	no	1271	tree	33.3	1.3	Other commercial	Takalis daun halus	Pentace laxiflora	Pentace	Tiliaceae		0.588956					2.1
25	14	yes	no	1272	tree	11.8	1.3	Pioneer	Mallotus sagar-sagar	Mallotus wrayi	Mallotus	Euphorbiaceae		0.467715	0.555364				6.7
25	14	no	no	1273	tree	44.8	1.3	Other commercial	Medang			Lauraceae			0.610053				11.7
25	15	no	no	1274	tree	10.3	1.3	Pioneer	Karai			Annonaceae			0.589109				8.3
25	15	no	no	1275	tree	31.8	1.3	Other commercial	Takalis daun halus	Pentace laxiflora	Pentace	Tiliaceae		0.588956					12.7
25	15	yes	no	1276	tree	26.6	1.3	Other commercial	Takalis daun halus	Pentace laxiflora	Pentace	Tiliaceae		0.588956					14.9
25	15	no	no	1277	tree	18	1.3	Other commercial	Takalis daun halus	Pentace laxiflora	Pentace	Tiliaceae		0.588956					16.7
25	25	no	no	1278	tree	27.4	1.3	Other commercial	Takalis daun halus	Pentace laxiflora	Pentace	Tiliaceae		0.588956					9.4
25	25	no	no	1279	dead	16.4	1.3	Dead								9.1	1
25	25	no	no	1280	tree	18.9	1.3	Fruit tree	Kembayu	Canarium odontophyllum	Canarium	Burseraceae	0.5	0.483366	0.560171				9.6
25	25	no	no	1281	tree	28.8	1.3	Other commercial	Takalis daun halus	Pentace laxiflora	Pentace	Tiliaceae		0.588956					14.4
25	25	no	no	1282	tree	10.6	1.3	Pioneer	Galang-galang	Aporusa grandistipula	Aporusa	Euphorbiaceae		0.627895	0.555364				8.7
25	25	no	no	1283	tree	27.8	1.3	Other commercial	Medang			Lauraceae			0.610053				16.7
25	25	no	no	1284	tree	12.2	1.3	Pioneer	Galang-galang	Aporusa grandistipula	Aporusa	Euphorbiaceae		0.627895	0.555364				2.8
25	25	no	no	1285	dead	11.4	1.3	Dead								8	1
25	25	no	no	1286	tree	14.9	1.3	Other commercial	Medang			Lauraceae			0.610053				7.7
25	25	no	no	1287	tree	10.8	1.3	Dipterocarp	Urat mata batu	Parashorea smythiesii	Parashorea	Dipterocarpaceae	0.6	0.55	0.616344				6.9
25	24	no	no	1288	tree	14.6	1.3	Fruit tree	Lantupak		Aglaia	Meliaceae		0.666135	0.57244				3.4
25	24	no	no	1289	tree	40.5	1.3	Other commercial	Takalis daun halus	Pentace laxiflora	Pentace	Tiliaceae		0.588956					14.7
25	23	no	no	1290	tree	22	1.3	Pioneer	Mallotus		Mallotus	Euphorbiaceae		0.467715	0.555364				10.3
25	23	no	no	1291	tree	19.4	1.3	Other commercial	Rengas		Gluta Semecarpus Melanochyla & Swintonia	Anacardiaceae			0.637868				8.2
25	23	no	no	1292	tree	22.8	1.3	Pioneer	Obah		Eugenia	Myrtaceae		0.692313	0.786794				10.1
25	23	no	no	1293	tree	21.4	1.3	Pioneer	Tandoropis	Antidesma ghaesembilla	Antidesma	Euphorbiaceae	0.61	0.633422	0.555364				8.4
25	23	no	no	1294	tree	11.5	1.3	Other commercial	Medang			Lauraceae			0.610053				8.2
25	23	yes	no	1295	tree	26.1	1.3	Other commercial	Takalis daun halus	Pentace laxiflora	Pentace	Tiliaceae		0.588956					12.7
25	23	yes	no	1296	tree	35.4	1.3	Other commercial	Medang			Lauraceae			0.610053				10
25	23	yes	no	1297	tree	28.2	1.3	Fruit tree	Tandiran	Ficus variegata	Ficus	Moraceae	0.31	0.398846	0.608937				17.4
25	22	yes	no	1298	tree	10.3	1.3	Pioneer	Sukung-sukung	Saurauia ferox	Saurauia	Actinidiaceae		0.426197	0.426197				5.7
25	22	yes	no	1299	tree	55.5	1.3	Fruit tree	Tandiran	Ficus variegata	Ficus	Moraceae	0.31	0.398846	0.608937				17.7
25	22	yes	no	1300	tree	26.3	1.3	Pioneer	Obah		Eugenia	Myrtaceae		0.692313	0.786794				9.4
25	22	yes	no	1301	tree	14.6	1.3	Other commercial	Medang			Lauraceae			0.610053				9.8
25	22	no	no	1302	tree	14.6	1.3	Pioneer	Karai			Annonaceae			0.589109				8.7
25	21	no	no	1303	tree	11	1.3	Other commercial	Membuakat	Paranephelium xestophyllum	Paranephelium	Sapindaceae	0.81	0.81	0.71205				9.8
25	21	no	no	1304	tree	17.5	1.3	Pioneer	Karai			Annonaceae			0.589109				11.7
25	20	no	no	1305	tree	14.9	1.3	Pioneer	Karai			Annonaceae			0.589109				12.3
25	20	no	no	1306	tree	13.8	1.3	Dipterocarp	Resak		Vatica	Dipterocarpaceae		0.708824	0.616344				9.7
25	30	no	no	1307	tree	18.5	1.3	Pioneer	Obah		Eugenia	Myrtaceae		0.692313	0.786794				10.9
25	30	no	no	1308	tree	29.1	1.3	Other commercial	Takalis daun halus	Pentace laxiflora	Pentace	Tiliaceae		0.588956					13.2
25	30	no	no	1309	tree	24.1	1.3	Other commercial	Medang			Lauraceae			0.610053				9.7
25	31	no	no	1310	tree	31.1	1.3	Fruit tree	Pauh-pauh	Melicope luna-akenda	Melicope	Rutaceae		0.365662	0.708884				14.2
25	31	no	no	1311	tree	20.8	1.3	Pioneer	Tandoropis	Antidesma ghaesembilla	Antidesma	Euphorbiaceae	0.61	0.633422	0.555364				10.8
25	32	no	no	1312	tree	39.4	1.3	Other commercial	Takalis daun halus	Pentace laxiflora	Pentace	Tiliaceae		0.588956					15.8
25	32	no	no	1313	tree	33	1.3	Other commercial	Takalis daun halus	Pentace laxiflora	Pentace	Tiliaceae		0.588956					13.7
25	32	no	no	1314	tree	37.5	1.3	Pioneer	Tapion kirabas	Casearia grewiaefolia	Casearia	Flacourtiaceae	0.56	0.569449					17.8
25	32	no	no	1315	tree	11.6	1.3	Pioneer	Karai putih	Polyalthia sumatrana	Polyalthia	Annonaceae	0.52	0.542193	0.589109				2
25	32	no	no	1316	tree	45.5	1.3	Other commercial	Takalis daun halus	Pentace laxiflora	Pentace	Tiliaceae		0.588956					17.8
25	32	no	no	1317	tree	13.3	1.3	Other commercial	Medang			Lauraceae			0.610053				7.3
25	33	no	no	1318	tree	13.1	1.3	Pioneer	Obah		Eugenia	Myrtaceae		0.692313	0.786794				9.4
25	33	no	no	1319	tree	11.4	1.3	Pioneer	Tambong	Geunsia pentandra	Geunsia	Verbenaceae			0.63247				5.3
25	33	no	no	1320	tree	13.1	1.3	Pioneer	Gapis	Saraca declinata	Saraca	Leguminosae	0.44	0.510513					2
25	33	no	no	1321	tree	10.3	1.3	Pioneer	Karai			Annonaceae			0.589109				8.4
25	33	no	no	1322	dead	28	1.3	Dead								8.9	1
25	33	no	no	1323	tree	21.5	1.3	Other commercial	Medang			Lauraceae			0.610053				13.2
25	33	no	no	1324	tree	12.4	1.3	Pioneer	Obah		Eugenia	Myrtaceae		0.692313	0.786794				9.7
2B	31	yes	no	1325	tree	24.1	1.3	Fruit tree	Rukam	Flacourtia rukam	Flacourtia	Flacourtiaceae	0.75	0.770748					7.2
2B	31	no	no	1326	tree	20.1	1.3	Pioneer	Mallotus		Mallotus	Euphorbiaceae		0.467715	0.555364				10.4
2B	31	no	no	1327	tree	114.8	1.3	Dipterocarp	Oba suluk	Shorea pauciflora	Shorea	Dipterocarpaceae	0.5325	0.569944	0.616344				17.8
2B	31	no	no	1328	tree	20.4	1.3	Other commercial	Kondolon	Alangium javanicum	Alangium	Alangiaceae	0.73	0.651627					10.2
2B	31	no	no	1329	tree	10.8	1.3	Other commercial	Mempening		Lithocarpus & Quercus	Fagaceae			0.658333				11.1
2B	31	yes	no	1330	tree	29.8	1.3	Other	OT	OT	OT	OT	0.543723	0.578512	0.608993				15.4
2B	32	yes	no	1331	tree	19.9	1.3	Pioneer	Mallotus		Mallotus	Euphorbiaceae		0.467715	0.555364				9.8
2B	32	yes	no	1332	tree	11.5	1.3	Dipterocarp	Selangan		Hopea	Dipterocarpaceae		0.692457	0.616344				11.6
2B	32	no	no	1333	tree	30.4	1.3	Other commercial	Darah-darah			Myristicaceae			0.502583				15
2B	32	no	no	1334	tree	11.4	1.3	Pioneer	Mallotus		Mallotus	Euphorbiaceae		0.467715	0.555364				8.2
2B	32	no	no	1335	tree	14.6	1.3	Pioneer	Obah		Eugenia	Myrtaceae		0.692313	0.786794				8.9
2B	32	yes	no	1336	tree	20.4	1.3	Fruit tree	Lantupak		Aglaia	Meliaceae		0.666135	0.57244				12.1
2B	32	no	no	1337	tree	13	1.3	Pioneer	Kerodong	Microcos crassifolia	Microcos	Malvaceae		0.494511	0.442372				8.7
2B	32	no	no	1338	dead	20.3	1.3	Dead								12.1	1
2B	33	yes	no	1339	tree	20.5	1.3	Other commercial	Mempening		Lithocarpus & Quercus	Fagaceae			0.658333				9.7
2B	33	yes	no	1340	tree	14	1.3	Dipterocarp	Seraya punai	Shorea parvifolia	Shorea	Dipterocarpaceae	0.405	0.569944	0.616344				10.4
2B	34	no	no	1341	tree	16.1	1.3	Other commercial	Medang			Lauraceae			0.610053				8.7
2B	34	no	no	1342	tree	38.5	1.3	Pioneer	Kilas	Koilodepas longifolium	Koilodepas	Euphorbiaceae			0.555364				9.5
2B	34	yes	no	1343	tree	17.5	1.3	Dipterocarp	Resak		Vatica	Dipterocarpaceae		0.708824	0.616344				9.7
2B	34	no	no	1344	tree	10.5	1.3	Other commercial	Mengaris	Koompassia excelsa	Koompassia	Leguminosae	0.69	0.7075					10.9
2B	34	yes	no	1345	tree	46.9	1.3	Dipterocarp	Selangan jangkang	Hopea nervosa	Hopea	Dipterocarpaceae	0.613333	0.692457	0.616344				14.7
2B	35	yes	no	1346	tree	19.9	1.3	Pioneer	Obah		Eugenia	Myrtaceae		0.692313	0.786794				10.1
2B	35	no	no	1347	tree	17.9	1.3	Other	OT	OT	OT	OT	0.543723	0.578512	0.608993				12
2B	35	no	no	1348	tree	33.8	1.3	Other commercial	Nyatoh		Palaquium	Sapotaceae		0.589394	0.769657				12.8
2B	35	no	no	1349	dead	35.5	1.3	Dead								13.7	1
2B	35	no	no	1350	tree	114.5	1.3	Dipterocarp	Seraya kuning gajah	Shorea gibbosa	Shorea	Dipterocarpaceae	0.455	0.569944	0.616344				15.1
2B	25	no	no	1351	tree	16.6	1.3	Pioneer	Obah		Eugenia	Myrtaceae		0.692313	0.786794				10.8
2B	25	no	no	1352	tree	12	1.3	Fruit tree	Kedondong		Canarium & Dacryodes	Burseraceae			0.560171				9.8
2B	25	no	no	1353	tree	10.4	1.3	Pioneer	Obah		Eugenia	Myrtaceae		0.692313	0.786794				11.4
2B	25	no	no	1354	tree	42.5	1.3	Fruit tree	Kedondong		Canarium & Dacryodes	Burseraceae			0.560171				14.7
2B	25	no	no	1355	tree	20.8	1.3	Dipterocarp	Resak		Vatica	Dipterocarpaceae		0.708824	0.616344				8.8
2B	25	yes	no	1356	tree	13.1	1.3	Pioneer	Kerodong	Microcos crassifolia	Microcos	Malvaceae		0.494511	0.442372				10.8
2B	24	yes	no	1357	tree	15	1.3	Other	OT	OT	OT	OT	0.543723	0.578512	0.608993				6.7
2B	24	yes	no	1358	tree	10.2	1.3	Other	OT	OT	OT	OT	0.543723	0.578512	0.608993				7.7
2B	24	yes	no	1359	tree	11.4	1.3	Other	OT	OT	OT	OT	0.543723	0.578512	0.608993				4.7
2B	24	yes	no	1360	tree	10.8	1.3	Dipterocarp	Seraya tembaga	Shorea leprosula	Shorea	Dipterocarpaceae	0.44	0.569944	0.616344				7.1
2B	24	yes	no	1361	tree	19.7	1.3	Dipterocarp	Seraya tembaga	Shorea leprosula	Shorea	Dipterocarpaceae	0.44	0.569944	0.616344				11.7
2B	24	yes	no	1362	tree	11.8	1.3	Dipterocarp	Seraya tembaga	Shorea leprosula	Shorea	Dipterocarpaceae	0.44	0.569944	0.616344				6.7
2B	24	yes	yes	1363	tree	10.1	1.3	Dipterocarp	Selangan		Hopea	Dipterocarpaceae		0.692457	0.616344				7.3
2B	23	yes	no	1364	tree	58.5	1.3	Dipterocarp	Urat mata batu	Parashorea smythiesii	Parashorea	Dipterocarpaceae	0.6	0.55	0.616344				14.7
2B	23	yes	no	1365	tree	22.5	1.3	Dipterocarp	Selangan jangkang	Hopea nervosa	Hopea	Dipterocarpaceae	0.613333	0.692457	0.616344				8.9
2B	23	yes	no	1366	tree	27.7	1.3	Dipterocarp	Selangan jangkang	Hopea nervosa	Hopea	Dipterocarpaceae	0.613333	0.692457	0.616344				9.7
2B	23	yes	no	1367	tree	36.1	1.3	Fruit tree	Tampoi		Baccaurea	Euphorbiaceae		0.623529	0.555364				9.9
2B	22	no	no	1368	tree	23.1	1.3	Pioneer	Obah		Eugenia	Myrtaceae		0.692313	0.786794				10.4
2B	22	no	no	1369	tree	38.7	1.3	Fruit tree	Kedondong		Canarium & Dacryodes	Burseraceae			0.560171				13.2
2B	22	no	no	1370	tree	13.4	1.3	Pioneer	Katong-katong	Cynometra inaequifolia or Cynometra ramiflora	Cynometra	Leguminosae		0.795445					12.4
2B	22	no	no	1371	tree	16.3	1.3	Fruit tree	Kandis	Garcinia parvifolia	Garcinia	Guttiferae	0.435	0.718623					8.7
2B	22	yes	no	1372	tree	39.7	1.3	Fruit tree	Durian hantu	Durio grandiflorus	Durio	Bombacaceae		0.547117					10.4
2B	21	yes	no	1373	tree	51.8	1.3	Pioneer	Obah		Eugenia	Myrtaceae		0.692313	0.786794				15.6
2B	21	no	no	1374	tree	16.6	1.3	Dipterocarp	Seraya punai	Shorea parvifolia	Shorea	Dipterocarpaceae	0.405	0.569944	0.616344				11.7
2B	21	no	no	1375	tree	12.3	1.3	Pioneer	Katong-katong	Cynometra inaequifolia or Cynometra ramiflora	Cynometra	Leguminosae		0.795445					4.7
2B	20	no	no	1376	tree	17.6	1.3	Fruit tree	Rukam	Flacourtia rukam	Flacourtia	Flacourtiaceae	0.75	0.770748					5.4
2B	20	yes	no	1377	tree	28.3	1.3	Dipterocarp	Seraya punai	Shorea parvifolia	Shorea	Dipterocarpaceae	0.405	0.569944	0.616344				12.3
2B	20	yes	no	1378	tree	14.3	1.3	Dipterocarp	Seraya punai	Shorea parvifolia	Shorea	Dipterocarpaceae	0.405	0.569944	0.616344				11.7
4C	15	no	no	1378	tree	20.3	1.3	Other commercial	Medang			Lauraceae			0.610053				15.5
2B	20	yes	yes	1379	tree	20.6	1.3	Dipterocarp	Seraya daun mas	Shorea argentifolia	Shorea	Dipterocarpaceae	0.52	0.569944	0.616344				15.7
4C	15	no	no	1379	tree	13.6	1.3	Dipterocarp	Seraya daun kasar	Shorea fallax	Shorea	Dipterocarpaceae	0.5	0.569944	0.616344				12.8
2B	20	yes	no	1380	tree	14.5	1.3	Dipterocarp	Seraya daun mas	Shorea argentifolia	Shorea	Dipterocarpaceae	0.52	0.569944	0.616344				13.4
4C	15	no	no	1380	tree	10.4	1.3	Dipterocarp	Seraya daun kasar	Shorea fallax	Shorea	Dipterocarpaceae	0.5	0.569944	0.616344				12.3
2B	10	yes	no	1381	tree	20.7	1.3	Dipterocarp	Seraya tembaga	Shorea leprosula	Shorea	Dipterocarpaceae	0.44	0.569944	0.616344				15.7
4C	25	no	no	1381	tree	35.9	1.3	Other commercial	Laran	Neolamarckia cadamba	Neolamarckia	Rubiaceae			0.648852				32.1
2B	10	yes	no	1382	tree	12.1	1.3	Dipterocarp	Seraya daun mas	Shorea argentifolia	Shorea	Dipterocarpaceae	0.52	0.569944	0.616344				9.7
4C	25	no	no	1382	tree	16.5	1.3	Dipterocarp	Seraya daun kasar	Shorea fallax	Shorea	Dipterocarpaceae	0.5	0.569944	0.616344				15.5
2B	10	yes	no	1383	tree	21.7	1.3	Dipterocarp	Seraya daun mas	Shorea argentifolia	Shorea	Dipterocarpaceae	0.52	0.569944	0.616344				20
4C	25	no	no	1383	tree	11.4	1.3	Dipterocarp	Seraya daun kasar	Shorea fallax	Shorea	Dipterocarpaceae	0.5	0.569944	0.616344				13.9
2B	10	no	no	1384	tree	19.5	1.3	Dipterocarp	Seraya daun mas	Shorea argentifolia	Shorea	Dipterocarpaceae	0.52	0.569944	0.616344				16.7
4C	25	no	no	1384	tree	11.1	1.3	Dipterocarp	Seraya daun kasar	Shorea fallax	Shorea	Dipterocarpaceae	0.5	0.569944	0.616344				11.2
2B	10	no	no	1385	tree	13.5	1.3	Dipterocarp	Seraya punai	Shorea parvifolia	Shorea	Dipterocarpaceae	0.405	0.569944	0.616344				14.7
4C	25	no	no	1385	tree	42.2	1.3	Dipterocarp	Selangan jangkang	Hopea nervosa	Hopea	Dipterocarpaceae	0.613333	0.692457	0.616344				18.5
2B	10	no	no	1386	dead	11.9	1.3	Dead								12.9	1
4C	25	no	no	1386	tree	12.7	1.3	Dipterocarp	Seraya daun kasar	Shorea fallax	Shorea	Dipterocarpaceae	0.5	0.569944	0.616344				12.8
2B	10	no	no	1387	tree	13.5	1.3	Dipterocarp	Seraya daun mas	Shorea argentifolia	Shorea	Dipterocarpaceae	0.52	0.569944	0.616344				16.1
4C	25	no	no	1387	tree	10.7	1.3	Pioneer	Bangkal	Nauclea orientalis	Nauclea	Rubiaceae	0.467387	0.523987	0.648852				9.6
2B	10	no	no	1388	tree	10.8	1.3	Pioneer	Obah		Eugenia	Myrtaceae		0.692313	0.786794				8.1
4C	25	no	no	1388	tree	42.2	1.3	Pioneer	Senduk-senduk mata	Endospermum diadenum	Endospermum	Euphorbiaceae	0.366667	0.347143	0.555364				27.2
2B	10	no	no	1389	tree	12.2	1.3	Dipterocarp	Seraya daun mas	Shorea argentifolia	Shorea	Dipterocarpaceae	0.52	0.569944	0.616344				15.5
4C	35	no	no	1389	tree	24.1	1.3	Pioneer	Sedaman jari	Macaranga beccariana	Macaranga	Euphorbiaceae	0.29	0.371302	0.555364				17.5
2B	10	no	no	1390	tree	12.2	1.3	Dipterocarp	Seraya daun mas	Shorea argentifolia	Shorea	Dipterocarpaceae	0.52	0.569944	0.616344				14.7
4C	35	no	no	1390	tree	18.8	1.3	Pioneer	Obah		Eugenia	Myrtaceae		0.692313	0.786794				13.1
2B	11	no	no	1391	tree	10.9	1.3	Dipterocarp	Seraya daun mas	Shorea argentifolia	Shorea	Dipterocarpaceae	0.52	0.569944	0.616344				13.9
2B	11	no	no	1392	tree	10.8	1.3	Other commercial	Nyatoh		Palaquium	Sapotaceae		0.589394	0.769657				6.7
4C	35	no	no	1392	tree	10.3	1.3	Pioneer	Sedaman jari	Macaranga beccariana	Macaranga	Euphorbiaceae	0.29	0.371302	0.555364				11.9
2B	11	no	no	1393	tree	21.1	1.3	Other commercial	Kondolon	Alangium javanicum	Alangium	Alangiaceae	0.73	0.651627					9.3
4C	45	no	no	1393	tree	42.1	2	Pioneer	Obah		Eugenia	Myrtaceae		0.692313	0.786794				16.4
2B	11	no	no	1394	tree	103.1	1.3	Dipterocarp	Oba suluk	Shorea pauciflora	Shorea	Dipterocarpaceae	0.5325	0.569944	0.616344				13.2
4C	45	no	no	1394	tree	56.1	1.3	Dipterocarp	Urat mata batu	Parashorea smythiesii	Parashorea	Dipterocarpaceae	0.6	0.55	0.616344				29.9
2B	12	no	no	1395	tree	25.1	1.3	Dipterocarp	Resak		Vatica	Dipterocarpaceae		0.708824	0.616344				12.2
4C	45	no	no	1395	tree	41.2	1.3	Dipterocarp	Selangan jangkang	Hopea nervosa	Hopea	Dipterocarpaceae	0.613333	0.692457	0.616344				14.1
2B	12	no	no	1396	tree	66.1	1.3	Other	OT	OT	OT	OT	0.543723	0.578512	0.608993				13
4C	45	no	no	1396	tree	22.3	2	Dipterocarp	Selangan jangkang	Hopea nervosa	Hopea	Dipterocarpaceae	0.613333	0.692457	0.616344				7.3
2B	12	no	no	1397	tree	20.8	1.3	Dipterocarp	Resak		Vatica	Dipterocarpaceae		0.708824	0.616344				9.7
4C	45	no	no	1397	tree	61.2	1.3	Other	OT	OT	OT	OT	0.543723	0.578512	0.608993				21.1
2B	12	no	no	1398	tree	32.1	1.3	Pioneer	Mallotus		Mallotus	Euphorbiaceae		0.467715	0.555364				10.1
4C	55	no	no	1398	tree	15.8	1.3	Pioneer	Sirih-sirih	Pternandra coerulescens	Pternandra	Melastomataceae	0.53	0.525	0.685219				7.3
2B	12	no	no	1399	tree	13.2	1.3	Pioneer	Kunau-kunau	Baccaurea parivifolia or Baccaurea stipulata	Baccaurea	Euphorbiaceae		0.623529	0.555364				15.8
4C	55	no	no	1399	dead	31.4	1.3	Dead								12.2	1
4C	55	no	no	1400	tree	17.2	1.3	Pioneer	Mallotus		Mallotus	Euphorbiaceae		0.467715	0.555364				13.5
136	0	no	no	1401	dead	53.9	1.3	Dead								22.5	2
2B	12	no	no	1401	tree	61.2	1.3	Dipterocarp	Urat mata batu	Parashorea smythiesii	Parashorea	Dipterocarpaceae	0.6	0.55	0.616344				15.4
136	0	no	no	1402	dead	34.6	1.3	Dead								3.8	2
2B	12	no	no	1402	tree	19.6	1.3	Other commercial	Nyatoh		Palaquium	Sapotaceae		0.589394	0.769657				11.8
136	0	no	no	1403	tree	11.3	1.3	Pioneer	Karai			Annonaceae			0.589109				12.6
2B	13	no	no	1403	tree	11.5	1.3	Other commercial	Medang			Lauraceae			0.610053				4.2
136	10	no	no	1404	tree	10.5	1.3	Other commercial	Medang			Lauraceae			0.610053				12.5
2B	13	no	no	1404	tree	35.1	1.3	Pioneer	Obah		Eugenia	Myrtaceae		0.692313	0.786794				10.3
136	10	no	no	1405	tree	10.7	1.3	Dipterocarp	Selangan batu laut	Shorea falciferoides	Shorea	Dipterocarpaceae	0.72	0.569944	0.616344				10.5
2B	13	no	no	1405	tree	31.1	1.3	Pioneer	Mallotus		Mallotus	Euphorbiaceae		0.467715	0.555364				10
136	10	no	no	1406	tree	11.8	1.3	Pioneer	Mallotus sagar-sagar	Mallotus wrayi	Mallotus	Euphorbiaceae		0.467715	0.555364				9.5
2B	13	no	no	1406	tree	14.1	1.3	Pioneer	Obah		Eugenia	Myrtaceae		0.692313	0.786794				8.7
136	10	no	no	1407	tree	10.1	1.3	Pioneer	Mallotus sagar-sagar	Mallotus wrayi	Mallotus	Euphorbiaceae		0.467715	0.555364				10.6
2B	13	yes	no	1407	tree	23.7	1.3	Dipterocarp	Seraya punai	Shorea parvifolia	Shorea	Dipterocarpaceae	0.405	0.569944	0.616344				11.2
136	10	no	no	1408	tree	10.9	1.3	Fruit tree	Kayu ara	Ficus callosa & other Ficus	Ficus	Moraceae		0.398846	0.608937				9.1
2B	13	yes	no	1408	tree	12.8	1.3	Pioneer	Sedaman jari	Macaranga beccariana	Macaranga	Euphorbiaceae	0.29	0.371302	0.555364				13.7
136	20	no	no	1409	tree	31.2	1.3	Other commercial	Mempening		Lithocarpus & Quercus	Fagaceae			0.658333				24.9
2B	13	no	no	1409	tree	14.5	1.3	Other commercial	Mempening		Lithocarpus & Quercus	Fagaceae			0.658333				11.4
136	20	no	no	1410	tree	10.2	1.3	Dipterocarp	Kapur paji	Dryobalanops lanceolata	Dryobalanops	Dipterocarpaceae	0.62	0.609231	0.616344				7.6
2B	13	no	no	1410	tree	33.1	1.3	Pioneer	Obah		Eugenia	Myrtaceae		0.692313	0.786794				9.2
136	20	no	no	1411	tree	26.1	1.3	Other commercial	Mempening		Lithocarpus & Quercus	Fagaceae			0.658333				13.7
2B	13	yes	no	1411	tree	62.8	1.3	Dipterocarp	Urat mata batu	Parashorea smythiesii	Parashorea	Dipterocarpaceae	0.6	0.55	0.616344				14.7
136	30	no	no	1412	dead	12	1.3	Dead								4.5	2
2B	14	yes	no	1412	tree	41.2	1.3	Other	OT	OT	OT	OT	0.543723	0.578512	0.608993				9.4
136	30	no	no	1413	tree	17.9	1.3	Dipterocarp	Keruing putih	Dipterocarpus caudiferus	Dipterocarpus	Dipterocarpaceae		0.650869	0.616344				13.9
2B	14	yes	no	1413	tree	11.5	1.3	Pioneer	Kunau-kunau	Baccaurea parivifolia or Baccaurea stipulata	Baccaurea	Euphorbiaceae		0.623529	0.555364				6.7
136	30	no	no	1414	tree	13.2	1.3	Dipterocarp	Selangan batu	Shorea inappendiculata	Shorea	Dipterocarpaceae	0.785	0.569944	0.616344				15.5
2B	14	yes	no	1414	tree	22	1.3	Other commercial	Takalis daun halus	Pentace laxiflora	Pentace	Tiliaceae		0.588956					11.5
136	30	no	no	1415	tree	13.3	1.3	Pioneer	Obah		Eugenia	Myrtaceae		0.692313	0.786794				7.1
2B	15	no	no	1415	tree	11.5	1.3	Pioneer	Obah		Eugenia	Myrtaceae		0.692313	0.786794				7.4
136	30	no	no	1416	tree	11.2	1.3	Dipterocarp	Selangan batu laut	Shorea falciferoides	Shorea	Dipterocarpaceae	0.72	0.569944	0.616344				9.7
2B	15	yes	no	1416	tree	52	1.3	Other commercial	Mempening		Lithocarpus & Quercus	Fagaceae			0.658333				12.8
136	30	no	no	1417	tree	12.2	1.3	Dipterocarp	Selangan batu laut	Shorea falciferoides	Shorea	Dipterocarpaceae	0.72	0.569944	0.616344				9.3
2B	0	yes	no	1417	tree	36.8	1.3	Pioneer	Sedaman putih	Macaranga hypoleuca	Macaranga	Euphorbiaceae	0.263333	0.371302	0.555364				11.2
136	40	no	no	1418	tree	12.7	1.3	Dipterocarp	Selangan batu laut	Shorea falciferoides	Shorea	Dipterocarpaceae	0.72	0.569944	0.616344				14.2
2B	0	yes	no	1418	tree	15.9	1.3	Dipterocarp	Seraya daun mas	Shorea argentifolia	Shorea	Dipterocarpaceae	0.52	0.569944	0.616344				14.7
136	40	no	no	1419	tree	17.9	1.3	Dipterocarp	Selangan batu laut	Shorea falciferoides	Shorea	Dipterocarpaceae	0.72	0.569944	0.616344				14.5
2B	0	yes	no	1419	tree	36.4	1.3	Pioneer	Sedaman putih	Macaranga hypoleuca	Macaranga	Euphorbiaceae	0.263333	0.371302	0.555364				9.6
136	40	no	no	1420	tree	19.3	1.3	Other commercial	Jiak	Symplocos fasciculata	Symplocos	Symplocaceae	0.3	0.534531	0.49				9.4
2B	0	no	no	1420	tree	18.5	1.3	Dipterocarp	Seraya tembaga	Shorea leprosula	Shorea	Dipterocarpaceae	0.44	0.569944	0.616344				10.4
136	40	no	no	1421	tree	47	1.3	Pioneer	Sedaman jari	Macaranga beccariana	Macaranga	Euphorbiaceae	0.29	0.371302	0.555364				22.1
2B	0	no	no	1421	tree	46.8	1.3	Other commercial	Takalis daun halus	Pentace laxiflora	Pentace	Tiliaceae		0.588956					19.6
136	40	no	no	1422	tree	10.8	1.3	Dipterocarp	Selangan batu laut	Shorea falciferoides	Shorea	Dipterocarpaceae	0.72	0.569944	0.616344				17
2B	0	no	no	1422	dead	13.4	1.3	Dead								10	1
136	40	no	no	1423	tree	12	1.3	Dipterocarp	Selangan batu laut	Shorea falciferoides	Shorea	Dipterocarpaceae	0.72	0.569944	0.616344				15.9
2B	1	no	no	1423	tree	22.5	1.3	Dipterocarp	Urat mata batu	Parashorea smythiesii	Parashorea	Dipterocarpaceae	0.6	0.55	0.616344				12.3
136	40	no	no	1424	tree	13	1.3	Dipterocarp	Selangan batu laut	Shorea falciferoides	Shorea	Dipterocarpaceae	0.72	0.569944	0.616344				14.4
2B	1	no	no	1424	tree	17.5	1.3	Dipterocarp	Seraya daun kasar	Shorea fallax	Shorea	Dipterocarpaceae	0.5	0.569944	0.616344				13.1
136	50	no	no	1425	dead	12.7	1.3	Dead								7.8	1
2B	1	no	no	1425	tree	26.1	1.3	Dipterocarp	Seraya tembaga	Shorea leprosula	Shorea	Dipterocarpaceae	0.44	0.569944	0.616344				17.4
136	50	no	no	1426	tree	14.5	1.3	Dipterocarp	Selangan batu laut	Shorea falciferoides	Shorea	Dipterocarpaceae	0.72	0.569944	0.616344				14.6
2B	1	no	no	1426	tree	24.7	1.3	Dipterocarp	Urat mata batu	Parashorea smythiesii	Parashorea	Dipterocarpaceae	0.6	0.55	0.616344				12.7
136	50	no	no	1427	tree	11.7	1.3	Dipterocarp	Selangan batu laut	Shorea falciferoides	Shorea	Dipterocarpaceae	0.72	0.569944	0.616344				12.6
2B	1	no	no	1427	tree	21.3	1.3	Pioneer	Obah		Eugenia	Myrtaceae		0.692313	0.786794				15.6
136	50	no	no	1428	dead	54.8	1.3	Dead								3.8	2
2B	1	yes	no	1428	tree	13.4	1.3	Fruit tree	Durian merah	Durio kutejensis	Durio	Bombacaceae	0.515	0.547117					12.1
136	50	no	no	1429	tree	19	1.3	Pioneer	Obah		Eugenia	Myrtaceae		0.692313	0.786794				10.9
2B	1	yes	no	1429	tree	15.5	1.3	Fruit tree	Kandis	Garcinia parvifolia	Garcinia	Guttiferae	0.435	0.718623					4.3
136	50	no	no	1430	tree	27.5	1.3	Pioneer	Buluh-buluh	Pleiocarpidia sandakanica	Pleiocarpidia	Rubiaceae			0.648852				14.1
2B	1	yes	no	1430	tree	27.8	1.3	Pioneer	Obah		Eugenia	Myrtaceae		0.692313	0.786794				2
136	50	no	no	1431	tree	12.5	1.3	Pioneer	Buluh-buluh	Pleiocarpidia sandakanica	Pleiocarpidia	Rubiaceae			0.648852				11
2B	1	yes	no	1431	tree	60.1	1.3	Dipterocarp	Seraya tembaga	Shorea leprosula	Shorea	Dipterocarpaceae	0.44	0.569944	0.616344				15.8
136	50	no	no	1432	dead	69.6	1.3	Dead								17.1	1
2B	2	no	no	1432	tree	15.5	1.3	Other commercial	Nyatoh		Palaquium	Sapotaceae		0.589394	0.769657				9.8
136	50	no	no	1433	tree	10.4	1.3	Pioneer	Mallotus		Mallotus	Euphorbiaceae		0.467715	0.555364				9.8
2B	2	no	no	1433	tree	43.3	1.3	Dipterocarp	Urat mata batu	Parashorea smythiesii	Parashorea	Dipterocarpaceae	0.6	0.55	0.616344				17.2
136	51	no	no	1434	tree	10.3	1.3	Dipterocarp	Selangan batu laut	Shorea falciferoides	Shorea	Dipterocarpaceae	0.72	0.569944	0.616344				10
2B	2	no	no	1434	tree	11.6	1.3	Pioneer	Galang-galang	Aporusa grandistipula	Aporusa	Euphorbiaceae		0.627895	0.555364				9.7
136	51	no	no	1435	tree	17.8	1.3	Dipterocarp	Selangan batu laut	Shorea falciferoides	Shorea	Dipterocarpaceae	0.72	0.569944	0.616344				17
2B	2	no	no	1435	tree	31.3	1.3	Other	OT	OT	OT	OT	0.543723	0.578512	0.608993				15.6
136	51	no	no	1436	tree	11.3	1.3	Dipterocarp	Selangan batu laut	Shorea falciferoides	Shorea	Dipterocarpaceae	0.72	0.569944	0.616344				14.7
2B	3	no	no	1436	tree	25.7	1.3	Pioneer	Sedaman putih	Macaranga hypoleuca	Macaranga	Euphorbiaceae	0.263333	0.371302	0.555364				13.4
136	51	no	no	1437	tree	10.2	1.3	Dipterocarp	Selangan batu laut	Shorea falciferoides	Shorea	Dipterocarpaceae	0.72	0.569944	0.616344				11.9
2B	3	no	no	1437	tree	15.1	1.3	Pioneer	Sedaman putih	Macaranga hypoleuca	Macaranga	Euphorbiaceae	0.263333	0.371302	0.555364				12.1
136	51	no	no	1438	tree	10	1.3	Dipterocarp	Selangan batu laut	Shorea falciferoides	Shorea	Dipterocarpaceae	0.72	0.569944	0.616344				6
2B	3	no	no	1438	tree	11.5	1.3	Dipterocarp	Urat mata batu	Parashorea smythiesii	Parashorea	Dipterocarpaceae	0.6	0.55	0.616344				9.7
136	51	no	no	1439	dead	11	1.3	Dead								2.8	2
2B	3	no	no	1439	tree	16.9	1.3	Dipterocarp	Urat mata batu	Parashorea smythiesii	Parashorea	Dipterocarpaceae	0.6	0.55	0.616344				10.3
136	51	no	no	1440	tree	23	1.3	Other commercial	Mempening		Lithocarpus & Quercus	Fagaceae			0.658333				9.2
2B	4	no	no	1440	tree	85.4	1.3	Dipterocarp	Seraya timbau	Shorea smithiana	Shorea	Dipterocarpaceae	0.355	0.569944	0.616344				27.2
136	41	no	no	1441	tree	17.9	1.3	Pioneer	Simpoh laki	Dillenia excelsa	Dillenia	Dilleniaceae	0.68	0.622859	0.65				16.6
2B	4	no	no	1441	tree	59.5	1.3	Dipterocarp	Seraya daun kasar	Shorea fallax	Shorea	Dipterocarpaceae	0.5	0.569944	0.616344				11.4
136	41	no	no	1442	tree	12.5	1.3	Pioneer	Karai			Annonaceae			0.589109				12.1
2B	4	no	no	1442	tree	45.2	1.3	Dipterocarp	Urat mata batu	Parashorea smythiesii	Parashorea	Dipterocarpaceae	0.6	0.55	0.616344				10.2
2B	5	no	no	1443	tree	35.4	1.3	Dipterocarp	Urat mata batu	Parashorea smythiesii	Parashorea	Dipterocarpaceae	0.6	0.55	0.616344				19
2B	5	no	no	1444	tree	12.1	1.3	Dipterocarp	Urat mata batu	Parashorea smythiesii	Parashorea	Dipterocarpaceae	0.6	0.55	0.616344				5.5
2B	5	no	no	1445	tree	23.7	1.3	Other commercial	Takalis daun halus	Pentace laxiflora	Pentace	Tiliaceae		0.588956					16.5
2B	5	no	no	1446	tree	22.2	1.3	Other commercial	Takalis daun halus	Pentace laxiflora	Pentace	Tiliaceae		0.588956					15.7
49	55	no	no	1447	tree	31.2	1.3	Dipterocarp	Selangan jangkang	Hopea nervosa	Hopea	Dipterocarpaceae	0.613333	0.692457	0.616344				16.8
49	55	no	no	1448	tree	42	1.3	Dipterocarp	Seraya kuning barun	Shorea xanthophylla	Shorea	Dipterocarpaceae	0.52	0.569944	0.616344				17.9
49	55	no	no	1449	tree	22.1	1.3	Dipterocarp	Selangan jangkang	Hopea nervosa	Hopea	Dipterocarpaceae	0.613333	0.692457	0.616344				12.7
49	55	no	no	1450	liana	12	1.3
49	55	no	no	1451	tree	50.2	1.3	Dipterocarp	Seraya daun kasar	Shorea fallax	Shorea	Dipterocarpaceae	0.5	0.569944	0.616344				9.6
49	55	no	no	1452	tree	14.7	1.3	Other	OT	OT	OT	OT	0.543723	0.578512	0.608993				8.7
49	55	no	no	1453	tree	33.6	1.3	Dipterocarp	Resak		Vatica	Dipterocarpaceae		0.708824	0.616344				13.4
49	55	no	no	1454	tree	22.9	1.3	Other commercial	Nyatoh		Palaquium	Sapotaceae		0.589394	0.769657				10.8
49	55	no	no	1455	tree	34.4	1.3	Dipterocarp	Selangan jangkang	Hopea nervosa	Hopea	Dipterocarpaceae	0.613333	0.692457	0.616344				8.4
49	55	no	no	1456	tree	11.8	1.3	Fruit tree	Durian hantu	Durio grandiflorus	Durio	Bombacaceae		0.547117					8.9
49	45	no	no	1457	tree	25.1	1.3	Dipterocarp	Selangan jangkang	Hopea nervosa	Hopea	Dipterocarpaceae	0.613333	0.692457	0.616344				12.7
49	45	no	no	1458	tree	22.1	1.3	Pioneer	Kilas	Koilodepas longifolium	Koilodepas	Euphorbiaceae			0.555364				11.8
49	45	no	no	1459	tree	13.8	1.3	Dipterocarp	Selangan jangkang	Hopea nervosa	Hopea	Dipterocarpaceae	0.613333	0.692457	0.616344				12.7
49	45	no	no	1460	tree	13.7	1.3	Dipterocarp	Resak		Vatica	Dipterocarpaceae		0.708824	0.616344				10.8
49	45	no	no	1461	tree	22.5	1.3	Other	OT	OT	OT	OT	0.543723	0.578512	0.608993				9.7
49	45	no	no	1462	tree	15	1.3	Other commercial	Kembang	Heritiera simplicifolia	Heritiera	Malvaceae	0.673333	0.686415	0.442372				8.3
49	35	no	no	1463	tree	52.1	1.3	Dipterocarp	Seraya kuning barun	Shorea xanthophylla	Shorea	Dipterocarpaceae	0.52	0.569944	0.616344				12.4
49	35	no	no	1464	tree	42.8	1.3	Dipterocarp	Resak		Vatica	Dipterocarpaceae		0.708824	0.616344				12
49	35	no	no	1465	tree	13.6	1.3	Pioneer	Karai			Annonaceae			0.589109				13.1
49	35	no	no	1466	tree	22.8	1.3	Fruit tree	Terap		Parartocarpus & artocarpus	Moraceae			0.608937				11.7
49	35	no	no	1467	tree	16.4	1.3	Other	OT	OT	OT	OT	0.543723	0.578512	0.608993				8.7
49	35	no	no	1468	tree	11.8	1.3	Dipterocarp	Kapur paji	Dryobalanops lanceolata	Dryobalanops	Dipterocarpaceae	0.62	0.609231	0.616344				12.1
140	5	no	no	1468	tree	10.3	1.3	Dipterocarp	Kapur paji	Dryobalanops lanceolata	Dryobalanops	Dipterocarpaceae	0.62	0.609231	0.616344			6
49	35	no	no	1469	tree	12.4	1.3	Pioneer	Gapis	Saraca declinata	Saraca	Leguminosae	0.44	0.510513					9.7
140	5	no	no	1469	tree	12.5	1.3	Pioneer	Obah nasi	Glochidion borneensis or Glochidion rubrum	Glochidion	Euphorbiaceae		0.532667	0.555364			6
49	35	no	no	1470	tree	53.1	1.3	Dipterocarp	Selangan jangkang	Hopea nervosa	Hopea	Dipterocarpaceae	0.613333	0.692457	0.616344				13.7
140	5	no	no	1470	tree	16.7	1.3	Pioneer	Buluh-buluh	Pleiocarpidia sandakanica	Pleiocarpidia	Rubiaceae			0.648852			6
49	35	no	no	1471	tree	11.4	1.3	Other	OT	OT	OT	OT	0.543723	0.578512	0.608993				7.2
140	5	no	no	1471	dead	24.3	1.3	Dead								9	1
49	25	no	no	1472	tree	42.2	1.3	Pioneer	Sedaman jari	Macaranga beccariana	Macaranga	Euphorbiaceae	0.29	0.371302	0.555364				11.8
140	4	no	no	1472	dead	11.8	1.3	Dead								4	2
49	25	no	no	1473	tree	12	1.3	Dipterocarp	Selangan jangkang	Hopea nervosa	Hopea	Dipterocarpaceae	0.613333	0.692457	0.616344				13.7
140	4	no	no	1473	tree	25.5	1.3	Other commercial	Mempening		Lithocarpus & Quercus	Fagaceae			0.658333			13
49	25	no	no	1474	tree	22	1.3	Pioneer	Sedaman jari	Macaranga beccariana	Macaranga	Euphorbiaceae	0.29	0.371302	0.555364				14.9
140	4	no	no	1474	tree	49.2	1.3	Pioneer	Sedaman jari	Macaranga beccariana	Macaranga	Euphorbiaceae	0.29	0.371302	0.555364			15
49	25	no	no	1475	tree	22	1.3	Pioneer	Sedaman jari	Macaranga beccariana	Macaranga	Euphorbiaceae	0.29	0.371302	0.555364				10
140	4	no	no	1475	tree	18.8	1.3	Pioneer	Obah merah	Decaspermum fruticosum or Eugenia cerasiformis	Eugenia	Myrtaceae		0.692313	0.786794			5
49	25	no	no	1476	tree	11.9	1.3	Other commercial	Kepala tundang	Buchanania arborescens	Buchanania	Anacardiaceae	0.45	0.406461	0.637868				9.7
140	4	no	no	1476	tree	11	1.3	Pioneer	Obah merah	Decaspermum fruticosum or Eugenia cerasiformis	Eugenia	Myrtaceae		0.692313	0.786794			5
49	25	no	no	1477	tree	21.3	1.3	Pioneer	Sedaman jari	Macaranga beccariana	Macaranga	Euphorbiaceae	0.29	0.371302	0.555364				6.7
140	4	no	no	1477	tree	12.3	1.3	Dipterocarp	Urat mata beludu	Parashorea tomentella	Parashorea	Dipterocarpaceae		0.55	0.616344			7
49	25	no	no	1478	tree	13.6	1.3	Pioneer	Bangkal merah	Neonauclea bernardoi	Neonauclea	Rubiaceae	0.663831	0.634255	0.648852				8.9
140	14	no	no	1478	dead	22.2	1.3	Dead								2	3
49	25	no	no	1479	tree	49.3	1.3	Other	OT	OT	OT	OT	0.543723	0.578512	0.608993				11.7
140	14	no	no	1479	tree	19.6	1.3	Other commercial	Mempening		Lithocarpus & Quercus	Fagaceae			0.658333			10
49	25	no	no	1480	tree	30	1.3	Pioneer	Sedaman jari	Macaranga beccariana	Macaranga	Euphorbiaceae	0.29	0.371302	0.555364				12.1
140	24	no	no	1480	tree	90	2.5	Dipterocarp	Urat mata daun licin	Parashorea malaanonan	Parashorea	Dipterocarpaceae	0.415	0.55	0.616344			32
49	25	no	no	1481	tree	16.4	1.3	Pioneer	Obah		Eugenia	Myrtaceae		0.692313	0.786794				10.6
140	24	no	no	1481	tree	10.9	1.3	Pioneer	Obah nasi	Glochidion borneensis or Glochidion rubrum	Glochidion	Euphorbiaceae		0.532667	0.555364			6
49	25	no	no	1482	tree	36.6	1.3	Pioneer	Sedaman jari	Macaranga beccariana	Macaranga	Euphorbiaceae	0.29	0.371302	0.555364				10.8
140	34	no	no	1482	tree	34.9	1.3	Other commercial	Takalis daun bulat	Pentace adenophora	Pentace	Tiliaceae		0.588956				10
49	15	no	no	1483	tree	36.3	1.3	Pioneer	Sedaman jari	Macaranga beccariana	Macaranga	Euphorbiaceae	0.29	0.371302	0.555364				11.5
140	34	no	no	1483	tree	16.5	1.3	Pioneer	Pusing-pusing	Engelhardia serrata	Engelhardia	Juglandaceae			0.5134
49	15	no	no	1484	tree	22.8	1.3	Dipterocarp	Selangan jangkang	Hopea nervosa	Hopea	Dipterocarpaceae	0.613333	0.692457	0.616344				12.7
140	34	no	no	1484	dead	10.2	1.3	Dead								1.3	2
49	15	no	no	1485	tree	11	1.3	Other	OT	OT	OT	OT	0.543723	0.578512	0.608993				8.9
140	34	no	no	1485	tree	57.4	1.3	Other commercial	Mempening		Lithocarpus & Quercus	Fagaceae			0.658333			22
49	15	no	no	1486	tree	36.4	1.3	Dipterocarp	Seraya punai	Shorea parvifolia	Shorea	Dipterocarpaceae	0.405	0.569944	0.616344				10.6
140	34	no	no	1486	tree	13.5	1.3	Other commercial	Takalis daun halus	Pentace laxiflora	Pentace	Tiliaceae		0.588956				7
49	15	no	no	1487	tree	11.6	1.3	Other	OT	OT	OT	OT	0.543723	0.578512	0.608993				10.7
140	34	no	no	1487	tree	60	3	Dipterocarp	Selangan batu laut	Shorea falciferoides	Shorea	Dipterocarpaceae	0.72	0.569944	0.616344			23
49	15	no	no	1488	tree	11.4	1.3	Other	OT	OT	OT	OT	0.543723	0.578512	0.608993				7.3
140	44	no	no	1488	tree	42.8	1.3	Dipterocarp	Keruing putih	Dipterocarpus caudiferus	Dipterocarpus	Dipterocarpaceae		0.650869	0.616344			22
49	5	no	no	1489	tree	11.9	1.3	Fruit tree	Lantupak		Aglaia	Meliaceae		0.666135	0.57244				9.7
140	44	no	no	1489	liana	11.7	1.3
49	5	no	no	1490	tree	24.6	1.3	Dipterocarp	Selangan jangkang	Hopea nervosa	Hopea	Dipterocarpaceae	0.613333	0.692457	0.616344				12.3
140	44	no	no	1490	tree	12.8	1.3	Pioneer	Mallotus sagar-sagar	Mallotus wrayi	Mallotus	Euphorbiaceae		0.467715	0.555364			6
49	4	no	no	1491	tree	26.6	1.3	Pioneer	Sedaman jari	Macaranga beccariana	Macaranga	Euphorbiaceae	0.29	0.371302	0.555364				11.7
140	44	no	no	1491	tree	23.4	1.3	Dipterocarp	Kapur paji	Dryobalanops lanceolata	Dryobalanops	Dipterocarpaceae	0.62	0.609231	0.616344			15
49	4	no	no	1492	tree	24.2	1.3	Other	OT	OT	OT	OT	0.543723	0.578512	0.608993				4.7
140	44	no	no	1492	dead	46.3	1.3	Dead								2.5	1
49	4	no	no	1493	tree	17.7	1.3	Pioneer	Obah		Eugenia	Myrtaceae		0.692313	0.786794				9.7
140	44	no	no	1493	tree	41.5	1.3	Fruit tree	Terap		Parartocarpus & artocarpus	Moraceae			0.608937			13
49	4	no	no	1494	tree	41.7	1.3	Pioneer	Sedaman jari	Macaranga beccariana	Macaranga	Euphorbiaceae	0.29	0.371302	0.555364				13.1
140	44	no	no	1494	tree	16.2	1.3	Pioneer	Obah		Eugenia	Myrtaceae		0.692313	0.786794			6
49	4	no	no	1495	tree	13.9	1.3	Other	OT	OT	OT	OT	0.543723	0.578512	0.608993				8.7
140	44	no	no	1495	tree	11.1	1.3	Dipterocarp	Resak		Vatica	Dipterocarpaceae		0.708824	0.616344			6
49	4	no	no	1496	tree	16.8	1.3	Fruit tree	Lantupak		Aglaia	Meliaceae		0.666135	0.57244				5.7
140	54	no	no	1496	tree	11.2	1.3	Other commercial	Kondolon	Alangium javanicum	Alangium	Alangiaceae	0.73	0.651627				6
49	4	no	no	1497	tree	41.4	1.3	Pioneer	Sedaman jari	Macaranga beccariana	Macaranga	Euphorbiaceae	0.29	0.371302	0.555364				12.7
140	54	no	no	1497	tree	12.8	1.3	Pioneer	Buluh-buluh	Pleiocarpidia sandakanica	Pleiocarpidia	Rubiaceae			0.648852			5
49	4	yes	no	1498	tree	35.5	1.3	Dipterocarp	Kapur paji	Dryobalanops lanceolata	Dryobalanops	Dipterocarpaceae	0.62	0.609231	0.616344				13.9
140	54	no	no	1498	tree	15.5	1.3	Pioneer	Obah nasi	Glochidion borneensis or Glochidion rubrum	Glochidion	Euphorbiaceae		0.532667	0.555364			6
49	14	yes	no	1499	tree	11.4	1.3	Other	OT	OT	OT	OT	0.543723	0.578512	0.608993				4.7
140	54	no	no	1499	dead	73.1	1.3	Dead								8	1
49	14	yes	no	1500	tree	14.7	1.3	Dipterocarp	Resak		Vatica	Dipterocarpaceae		0.708824	0.616344				2.1
140	54	no	no	1500	tree	11.8	1.3	Pioneer	Mallotus sagar-sagar	Mallotus wrayi	Mallotus	Euphorbiaceae		0.467715	0.555364			4
140	54	no	no	1501	tree	21.6	1.3	Pioneer	Sedaman jari	Macaranga beccariana	Macaranga	Euphorbiaceae	0.29	0.371302	0.555364			9
140	54	no	no	1502	tree	22.9	1.3	Pioneer	Sedaman jari	Macaranga beccariana	Macaranga	Euphorbiaceae	0.29	0.371302	0.555364			11
140	53	no	no	1503	tree	16.5	1.3	Pioneer	Obah		Eugenia	Myrtaceae		0.692313	0.786794			11
140	53	no	no	1504	tree	14	1.3	Other commercial	Kondolon	Alangium javanicum	Alangium	Alangiaceae	0.73	0.651627				12
140	53	no	no	1505	tree	19.8	1.3	Pioneer	Buluh-buluh	Pleiocarpidia sandakanica	Pleiocarpidia	Rubiaceae			0.648852			14
140	53	no	no	1506	tree	16.2	1.3	Pioneer	Obah		Eugenia	Myrtaceae		0.692313	0.786794			18
140	53	no	no	1507	tree	12	1.3	Other commercial	Kayu malam		Diospyros	Ebenaceae		0.671357	0.61944			13
140	53	no	no	1508	tree	13.8	1.3	Pioneer	Obah		Eugenia	Myrtaceae		0.692313	0.786794			12
140	53	no	no	1509	tree	10.8	1.3	Fruit tree	Lantupak		Aglaia	Meliaceae		0.666135	0.57244			8
140	43	no	no	1510	tree	21.7	1.3	Dipterocarp	Urat mata batu	Parashorea smythiesii	Parashorea	Dipterocarpaceae	0.6	0.55	0.616344			16
140	43	no	no	1511	tree	14.8	1.3	Other commercial	Membuakat	Paranephelium xestophyllum	Paranephelium	Sapindaceae	0.81	0.81	0.71205			14
140	43	no	no	1512	tree	15.8	1.3	Pioneer	Senduk-senduk mata	Endospermum diadenum	Endospermum	Euphorbiaceae	0.366667	0.347143	0.555364			16
140	43	no	no	1513	tree	33.1	1.3	Pioneer	Sedaman		Macaranga	Euphorbiaceae		0.371302	0.555364			18
140	43	no	no	1514	dead	21.8	1.3	Dead								2	3
140	33	no	no	1515	tree	10.8	1.3	Pioneer	Galang-galang	Aporusa grandistipula	Aporusa	Euphorbiaceae		0.627895	0.555364			7
140	23	no	no	1516	tree	32.2	1.6	Dipterocarp	Urat mata batu	Parashorea smythiesii	Parashorea	Dipterocarpaceae	0.6	0.55	0.616344			28
140	23	no	no	1517	tree	45	2.5	Pioneer	Obah		Eugenia	Myrtaceae		0.692313	0.786794			22
140	23	no	no	1518	tree	10.6	1.3	Pioneer	Mallotus sagar-sagar	Mallotus wrayi	Mallotus	Euphorbiaceae		0.467715	0.555364			6
140	23	no	no	1519	tree	12.5	1.3	Pioneer	Mallotus sagar-sagar	Mallotus wrayi	Mallotus	Euphorbiaceae		0.467715	0.555364			13
140	23	no	no	1520	tree	33.3	1.3	Dipterocarp	Kapur paji	Dryobalanops lanceolata	Dryobalanops	Dipterocarpaceae	0.62	0.609231	0.616344			23
140	13	no	no	1521	tree	63	2	Dipterocarp	Urat mata batu	Parashorea smythiesii	Parashorea	Dipterocarpaceae	0.6	0.55	0.616344			31
140	13	no	no	1522	tree	27.1	1.3	Dipterocarp	Urat mata beludu	Parashorea tomentella	Parashorea	Dipterocarpaceae		0.55	0.616344			24
140	13	no	no	1523	tree	31.7	1.3	Dipterocarp	Keruing		Dipterocarpus	Dipterocarpaceae		0.650869	0.616344			21
140	13	no	no	1524	tree	33.4	1.3	Dipterocarp	Keruing		Dipterocarpus	Dipterocarpaceae		0.650869	0.616344			22
140	13	no	no	1525	tree	12.9	1.3	Pioneer	Bangkal kuning	Nauclea subdita	Nauclea	Rubiaceae	0.44	0.523987	0.648852			13
140	13	no	no	1526	tree	20	1.3	Other commercial	Darah-darah			Myristicaceae			0.502583			16
140	3	no	no	1527	tree	10.1	1.3	Pioneer	Mallotus sagar-sagar	Mallotus wrayi	Mallotus	Euphorbiaceae		0.467715	0.555364			6
140	3	no	no	1528	tree	41	1.3	Dipterocarp	Urat mata beludu	Parashorea tomentella	Parashorea	Dipterocarpaceae		0.55	0.616344			23
140	3	no	no	1529	tree	29.7	1.3	Dipterocarp	Urat mata beludu	Parashorea tomentella	Parashorea	Dipterocarpaceae		0.55	0.616344			22
140	2	no	no	1530	tree	39.6	1.3	Dipterocarp	Urat mata beludu	Parashorea tomentella	Parashorea	Dipterocarpaceae		0.55	0.616344			23
140	2	no	no	1531	tree	16.1	1.3	Dipterocarp	Kapur gumpait	Dryobalanops keithii	Dryobalanops	Dipterocarpaceae	0.63	0.609231	0.616344			13
140	2	no	no	1532	tree	11	1.3	Dipterocarp	Resak		Vatica	Dipterocarpaceae		0.708824	0.616344			11
140	2	no	no	1533	tree	12.7	1.3	Pioneer	Sedaman putih	Macaranga hypoleuca	Macaranga	Euphorbiaceae	0.263333	0.371302	0.555364			13
140	2	no	no	1534	tree	33.1	1.3	Fruit tree	Terap		Parartocarpus & artocarpus	Moraceae			0.608937			17
140	2	no	no	1535	tree	11	1.3	Pioneer	Obah		Eugenia	Myrtaceae		0.692313	0.786794			8
140	2	no	no	1536	tree	10.1	1.3	Fruit tree	Meritam	Nephelium mutabile	Nephelium	Sapindaceae	0.88	0.776144	0.71205			9
140	2	no	no	1537	tree	19.1	1.3	Pioneer	Karai			Annonaceae			0.589109			14
140	12	no	no	1538	dead	10.5	1.3	Dead								8	1
140	12	no	no	1539	tree	72	3	Dipterocarp	Seraya kuning gajah	Shorea gibbosa	Shorea	Dipterocarpaceae	0.455	0.569944	0.616344			35
140	12	no	no	1540	tree	42	2	Dipterocarp	Urat mata batu	Parashorea smythiesii	Parashorea	Dipterocarpaceae	0.6	0.55	0.616344			21
140	12	no	no	1541	tree	87	4	Dipterocarp	Urat mata batu	Parashorea smythiesii	Parashorea	Dipterocarpaceae	0.6	0.55	0.616344			32
140	12	no	no	1542	tree	10.1	1.3	Fruit tree	Kedondong		Canarium & Dacryodes	Burseraceae			0.560171			7
140	22	no	no	1543	tree	13.7	1.3	Other commercial	Darah-darah			Myristicaceae			0.502583			11
140	22	no	no	1544	tree	19	1.3	Dipterocarp	Kapur paji	Dryobalanops lanceolata	Dryobalanops	Dipterocarpaceae	0.62	0.609231	0.616344			14
140	22	no	no	1545	tree	20	1.3	Fruit tree	Kedondong		Canarium & Dacryodes	Burseraceae			0.560171			15
140	22	no	no	1546	tree	23	1.3	Pioneer	Obah		Eugenia	Myrtaceae		0.692313	0.786794			19
140	22	no	no	1547	tree	13.2	1.3	Pioneer	Sedaman jari	Macaranga beccariana	Macaranga	Euphorbiaceae	0.29	0.371302	0.555364			11
140	32	no	no	1548	tree	17.6	1.3	Pioneer	Simpoh laki	Dillenia excelsa	Dillenia	Dilleniaceae	0.68	0.622859	0.65			14
140	32	no	no	1549	tree	11.4	1.3	Fruit tree	Lantupak		Aglaia	Meliaceae		0.666135	0.57244			12
140	32	no	no	1550	tree	15	1.3	Pioneer	Obah		Eugenia	Myrtaceae		0.692313	0.786794			11
140	32	no	no	1551	tree	52.4	1.6	Dipterocarp	Urat mata batu	Parashorea smythiesii	Parashorea	Dipterocarpaceae	0.6	0.55	0.616344			21
140	32	no	no	1552	tree	13	1.3	Pioneer	Obah		Eugenia	Myrtaceae		0.692313	0.786794			9
140	42	no	no	1553	tree	65	1.3	Dipterocarp	Urat mata beludu	Parashorea tomentella	Parashorea	Dipterocarpaceae		0.55	0.616344			31.3
140	42	no	no	1554	tree	14.3	1.3	Pioneer	Simpoh laki	Dillenia excelsa	Dillenia	Dilleniaceae	0.68	0.622859	0.65			16
140	42	no	no	1555	tree	17.5	1.3	Pioneer	Mallotus sagar-sagar	Mallotus wrayi	Mallotus	Euphorbiaceae		0.467715	0.555364			12
140	42	no	no	1556	tree	13.5	1.3	Pioneer	Kunau-kunau	Baccaurea parivifolia or Baccaurea stipulata	Baccaurea	Euphorbiaceae		0.623529	0.555364			8
140	42	no	no	1557	tree	18.9	1.3	Dipterocarp	Urat mata batu	Parashorea smythiesii	Parashorea	Dipterocarpaceae	0.6	0.55	0.616344			11
140	42	no	no	1558	tree	13.6	1.3	Fruit tree	Meritam	Nephelium mutabile	Nephelium	Sapindaceae	0.88	0.776144	0.71205			6
140	42	no	no	1559	dead	35	1.3	Dead								2	3
140	42	no	no	1560	tree	10	1.3	Dipterocarp	Urat mata batu	Parashorea smythiesii	Parashorea	Dipterocarpaceae	0.6	0.55	0.616344			11
140	52	no	no	1561	tree	24.4	1.3	Dipterocarp	Seraya kuning gajah	Shorea gibbosa	Shorea	Dipterocarpaceae	0.455	0.569944	0.616344			21
140	52	no	no	1562	tree	12.5	1.3	Pioneer	Obah		Eugenia	Myrtaceae		0.692313	0.786794			14
140	52	no	no	1563	dead	34.4	1.3	Dead								3	2
140	52	no	no	1564	dead	54.5	1.3	Dead								5	2
140	52	no	no	1565	tree	17.3	1.3	Dipterocarp	Kapur paji	Dryobalanops lanceolata	Dryobalanops	Dipterocarpaceae	0.62	0.609231	0.616344			16
140	52	no	no	1566	dead	12.5	1.3	Dead								4	3
140	51	no	no	1567	tree	13.2	1.3	Pioneer	Mallotus sagar-sagar	Mallotus wrayi	Mallotus	Euphorbiaceae		0.467715	0.555364			4
140	51	no	no	1568	tree	10.8	1.3	Pioneer	Mallotus sagar-sagar	Mallotus wrayi	Mallotus	Euphorbiaceae		0.467715	0.555364			6
140	51	no	no	1569	tree	13.4	1.3	Dipterocarp	Keruing		Dipterocarpus	Dipterocarpaceae		0.650869	0.616344			12
140	41	no	no	1570	tree	60.4	1.3	Dipterocarp	Keruing putih	Dipterocarpus caudiferus	Dipterocarpus	Dipterocarpaceae		0.650869	0.616344			24
140	41	no	no	1571	tree	16.2	1.3	Pioneer	Buluh-buluh	Pleiocarpidia sandakanica	Pleiocarpidia	Rubiaceae			0.648852			6
140	41	no	no	1572	tree	22.2	1.3	Fruit tree	Kayu ara	Ficus callosa & other Ficus	Ficus	Moraceae		0.398846	0.608937			9
140	41	no	no	1573	tree	14.7	1.3	Fruit tree	Kayu ara	Ficus callosa & other Ficus	Ficus	Moraceae		0.398846	0.608937			11
140	31	no	no	1574	tree	61.4	1.3	Other commercial	Belian	Eusideroxylon zwageri	Eusideroxylon	Lauraceae	0.786667	0.786667	0.610053			11
140	31	no	no	1575	tree	12.9	1.3	Pioneer	Mallotus		Mallotus	Euphorbiaceae		0.467715	0.555364			11
140	31	no	no	1576	tree	38.7	1.3	Dipterocarp	Kapur paji	Dryobalanops lanceolata	Dryobalanops	Dipterocarpaceae	0.62	0.609231	0.616344			22
140	31	no	no	1577	tree	23	1.3	Other commercial	Mempening		Lithocarpus & Quercus	Fagaceae			0.658333			14
140	31	no	no	1578	tree	13	1.3	Pioneer	Obah		Eugenia	Myrtaceae		0.692313	0.786794			14
140	31	no	no	1579	tree	10.5	1.3	Pioneer	Simpoh laki	Dillenia excelsa	Dillenia	Dilleniaceae	0.68	0.622859	0.65			10
140	21	no	no	1580	tree	30.2	1.3	Other commercial	Mempening		Lithocarpus & Quercus	Fagaceae			0.658333			18
140	11	no	no	1581	tree	10.2	1.3	Fruit tree	Manggis	Garcinia mangostana	Garcinia	Guttiferae	0.81	0.718623				10
140	11	no	no	1582	tree	12.9	1.3	Fruit tree	Manggis	Garcinia mangostana	Garcinia	Guttiferae	0.81	0.718623				10
140	11	no	no	1583	tree	14.7	1.3	Fruit tree	Meritam	Nephelium mutabile	Nephelium	Sapindaceae	0.88	0.776144	0.71205			10
140	11	no	no	1584	tree	10.1	1.3	Other commercial	Medang			Lauraceae			0.610053			6
140	11	no	no	1585	tree	10.1	1.3	Other commercial	Nyatoh		Palaquium	Sapotaceae		0.589394	0.769657			6
140	11	no	no	1586	tree	50.1	2	Dipterocarp	Kapur paji	Dryobalanops lanceolata	Dryobalanops	Dipterocarpaceae	0.62	0.609231	0.616344			31
140	1	no	no	1587	tree	35.7	1.3	Pioneer	Obah		Eugenia	Myrtaceae		0.692313	0.786794			19
140	1	no	no	1588	liana	11	1.3
140	1	no	no	1589	tree	12.1	1.3	Pioneer	Kunau-kunau	Baccaurea parivifolia or Baccaurea stipulata	Baccaurea	Euphorbiaceae		0.623529	0.555364			8
140	1	no	no	1590	liana	10	1.3
140	1	no	no	1591	dead	13.6	1.3	Dead								6	1
140	1	no	no	1592	tree	15.5	1.3	Pioneer	Buak-buak batu	Teijsmanniodendron holophyllum	Teijsmanniodendron	Verbenaceae		0.6275	0.63247			11
140	1	no	no	1593	tree	10.2	1.3	Pioneer	Sedaman jari	Macaranga beccariana	Macaranga	Euphorbiaceae	0.29	0.371302	0.555364			7
140	0	no	no	1594	dead	11.8	1.3	Dead								4	1
140	0	no	no	1595	tree	15.6	1.3	Pioneer	Sedaman jari	Macaranga beccariana	Macaranga	Euphorbiaceae	0.29	0.371302	0.555364			13
140	0	no	no	1596	tree	52.2	1.3	Pioneer	Mallotus		Mallotus	Euphorbiaceae		0.467715	0.555364			19
140	0	no	no	1597	tree	31.5	1.3	Pioneer	Mallotus sagar-sagar	Mallotus wrayi	Mallotus	Euphorbiaceae		0.467715	0.555364			7
140	10	no	no	1598	tree	14.4	1.3	Pioneer	Obah		Eugenia	Myrtaceae		0.692313	0.786794			12
140	10	no	no	1599	tree	52	3	Dipterocarp	Urat mata daun licin	Parashorea malaanonan	Parashorea	Dipterocarpaceae	0.415	0.55	0.616344			22
140	20	no	no	1600	tree	43.1	1.3	Dipterocarp	Seraya daun kasar	Shorea fallax	Shorea	Dipterocarpaceae	0.5	0.569944	0.616344			22
140	20	no	no	1601	tree	10.6	1.3	Pioneer	Obah		Eugenia	Myrtaceae		0.692313	0.786794			8
140	20	no	no	1602	tree	12.5	1.3	Pioneer	Mallotus sagar-sagar	Mallotus wrayi	Mallotus	Euphorbiaceae		0.467715	0.555364			6
140	30	no	no	1603	tree	11.9	1.3	Dipterocarp	Urat mata batu	Parashorea smythiesii	Parashorea	Dipterocarpaceae	0.6	0.55	0.616344			15
140	30	no	no	1604	tree	19.2	1.3	Pioneer	Obah		Eugenia	Myrtaceae		0.692313	0.786794			11
140	30	no	no	1605	tree	19.2	1.3	Dipterocarp	Seraya daun kasar	Shorea fallax	Shorea	Dipterocarpaceae	0.5	0.569944	0.616344			16
140	30	no	no	1606	tree	16.2	1.3	Other commercial	Nyatoh		Palaquium	Sapotaceae		0.589394	0.769657			13
140	30	no	no	1607	tree	13.9	1.3	Other commercial	Mempening		Lithocarpus & Quercus	Fagaceae			0.658333			12
140	30	no	no	1608	tree	27	1.3	Dipterocarp	Seraya daun kasar	Shorea fallax	Shorea	Dipterocarpaceae	0.5	0.569944	0.616344			21
140	40	no	no	1609	tree	11.3	1.3	Fruit tree	Lantupak		Aglaia	Meliaceae		0.666135	0.57244			6
140	40	no	no	1610	tree	29.3	1.3	Fruit tree	Kandis	Garcinia parvifolia	Garcinia	Guttiferae	0.435	0.718623				14
140	40	no	no	1611	tree	25.5	1.3	Dipterocarp	Kapur paji	Dryobalanops lanceolata	Dryobalanops	Dipterocarpaceae	0.62	0.609231	0.616344			18
140	40	no	no	1612	tree	17.5	1.3	Pioneer	Obah		Eugenia	Myrtaceae		0.692313	0.786794			8
140	40	no	no	1613	dead	15.3	1.3	Dead								5	1
140	40	no	no	1614	tree	15.3	1.3	Fruit tree	Kayu ara	Ficus callosa & other Ficus	Ficus	Moraceae		0.398846	0.608937			11
140	40	no	no	1615	tree	10.3	1.3	Pioneer	Buluh-buluh	Pleiocarpidia sandakanica	Pleiocarpidia	Rubiaceae			0.648852			10
140	40	no	no	1616	dead	12.8	1.3	Dead								3	2
140	50	no	no	1617	tree	16.3	1.3	Pioneer	Buluh-buluh	Pleiocarpidia sandakanica	Pleiocarpidia	Rubiaceae			0.648852			10
140	50	no	no	1618	tree	50	1.3	Other commercial	Kondolon	Alangium javanicum	Alangium	Alangiaceae	0.73	0.651627				22
138	12	no	no	2094	tree	12	1.3	Dipterocarp	Urat mata batu	Parashorea smythiesii	Parashorea	Dipterocarpaceae	0.6	0.55	0.616344			7
138	12	no	no	2095	tree	17.8	1.3	Pioneer	Sedaman		Macaranga	Euphorbiaceae		0.371302	0.555364			7
138	12	no	no	2096	tree	12.9	1.3	Pioneer	Obah		Eugenia	Myrtaceae		0.692313	0.786794			5
138	12	no	no	2097	tree	14.3	1.3	Dipterocarp	Seraya tembaga	Shorea leprosula	Shorea	Dipterocarpaceae	0.44	0.569944	0.616344			8
138	22	no	no	2098	tree	26.1	1.3	Pioneer	Obah		Eugenia	Myrtaceae		0.692313	0.786794			7
138	22	no	no	2099	tree	16.5	1.3	Other commercial	Mempening		Lithocarpus & Quercus	Fagaceae			0.658333			10
138	22	no	no	2100	tree	42.9	1.3	Dipterocarp	Seraya daun kasar	Shorea fallax	Shorea	Dipterocarpaceae	0.5	0.569944	0.616344			15
138	22	no	no	2101	tree	28.5	1.3	Dipterocarp	Seraya daun kasar	Shorea fallax	Shorea	Dipterocarpaceae	0.5	0.569944	0.616344			14
138	22	no	no	2102	tree	19.5	1.3	Dipterocarp	Urat mata batu	Parashorea smythiesii	Parashorea	Dipterocarpaceae	0.6	0.55	0.616344			12
138	32	no	no	2103	tree	40.5	1.3	Pioneer	Obah merah	Decaspermum fruticosum or Eugenia cerasiformis	Eugenia	Myrtaceae		0.692313	0.786794			11
138	32	no	no	2104	tree	30.5	1.3	Pioneer	Obah merah	Decaspermum fruticosum or Eugenia cerasiformis	Eugenia	Myrtaceae		0.692313	0.786794			11
138	22	no	no	2105	tree	11.2	1.3	Other commercial	Darah-darah			Myristicaceae			0.502583			7
138	22	no	no	2106	tree	10.5	1.3	Pioneer	Mallotus sagar-sagar	Mallotus wrayi	Mallotus	Euphorbiaceae		0.467715	0.555364			6
138	32	no	no	2107	tree	103	1.6	Dipterocarp	Seraya kuning	Shorea faguetoides	Shorea	Dipterocarpaceae		0.569944	0.616344			18
138	32	no	no	2108	tree	36	1.3	Pioneer	Sedaman jari	Macaranga beccariana	Macaranga	Euphorbiaceae	0.29	0.371302	0.555364			13
138	32	no	no	2109	tree	16.4	1.3	Pioneer	Penatan	Aporusa elmeri	Aporusa	Euphorbiaceae	0.6	0.627895	0.555364			7
138	42	no	no	2110	tree	16.1	1.3	Pioneer	Obah		Eugenia	Myrtaceae		0.692313	0.786794			5
138	42	no	no	2111	tree	20.5	1.3	Other commercial	Mempening		Lithocarpus & Quercus	Fagaceae			0.658333			13
138	42	no	no	2112	tree	53.9	2.1	Dipterocarp	Urat mata batu	Parashorea smythiesii	Parashorea	Dipterocarpaceae	0.6	0.55	0.616344			17
138	42	no	no	2113	tree	29.2	1.3	Dipterocarp	Kapur paji	Dryobalanops lanceolata	Dryobalanops	Dipterocarpaceae	0.62	0.609231	0.616344			14
138	42	no	no	2114	dead	55.4	1.3	Dead								3	1
138	52	no	no	2115	tree	18.9	1.3	Dipterocarp	Urat mata beludu	Parashorea tomentella	Parashorea	Dipterocarpaceae		0.55	0.616344			14
138	52	no	no	2116	tree	11.8	1.3	Fruit tree	Kedondong		Canarium & Dacryodes	Burseraceae			0.560171			8
138	52	no	no	2117	liana	19	1.3											17
138	52	no	no	2118	tree	48.2	1.3	Dipterocarp	Seraya daun kasar	Shorea fallax	Shorea	Dipterocarpaceae	0.5	0.569944	0.616344			17
138	52	no	no	2119	tree	33.3	1.3	Pioneer	Sedaman jari	Macaranga beccariana	Macaranga	Euphorbiaceae	0.29	0.371302	0.555364			15
138	52	no	no	2120	tree	10.6	1.3	Dipterocarp	Urat mata beludu	Parashorea tomentella	Parashorea	Dipterocarpaceae		0.55	0.616344			7
138	52	no	no	2121	tree	15.4	1.3	Dipterocarp	Urat mata beludu	Parashorea tomentella	Parashorea	Dipterocarpaceae		0.55	0.616344			8
138	53	no	no	2122	tree	56.7	1.84	Pioneer	Magas	Duabanga moluccana	Duabanga	Sonneratiaceae	0.335	0.335				21
138	53	no	no	2123	tree	15.5	1.3	Pioneer	Bangkal merah	Neonauclea bernardoi	Neonauclea	Rubiaceae	0.663831	0.634255	0.648852			14
138	53	no	no	2124	tree	13.1	1.3	Pioneer	Koping-koping	Aglaia argentea	Aglaia	Meliaceae	0.63	0.666135	0.57244			5
138	53	no	no	2125	tree	15.5	1.3	Pioneer	Bangkal kuning	Nauclea subdita	Nauclea	Rubiaceae	0.44	0.523987	0.648852			9
138	53	no	no	2126	tree	13.7	1.3	Dipterocarp	Oba suluk	Shorea pauciflora	Shorea	Dipterocarpaceae	0.5325	0.569944	0.616344			8
138	53	no	no	2127	tree	12.4	1.3	Pioneer	Bangkal merah	Neonauclea bernardoi	Neonauclea	Rubiaceae	0.663831	0.634255	0.648852			8
138	43	no	no	2128	tree	55	1.6	Pioneer	Magas	Duabanga moluccana	Duabanga	Sonneratiaceae	0.335	0.335				25
138	43	no	no	2129	tree	12.1	1.3	Dipterocarp	Oba suluk	Shorea pauciflora	Shorea	Dipterocarpaceae	0.5325	0.569944	0.616344			8
138	43	no	no	2130	tree	14.6	1.3	Pioneer	Bangkal merah	Neonauclea bernardoi	Neonauclea	Rubiaceae	0.663831	0.634255	0.648852			10
138	43	no	no	2131	tree	37	1.3	Pioneer	Magas	Duabanga moluccana	Duabanga	Sonneratiaceae	0.335	0.335				22
138	43	no	no	2132	tree	13	1.3	Dipterocarp	Resak		Vatica	Dipterocarpaceae		0.708824	0.616344			6
138	43	no	no	2133	tree	12.7	1.3	Pioneer	Mallotus sagar-sagar	Mallotus wrayi	Mallotus	Euphorbiaceae		0.467715	0.555364			5
138	33	no	no	2134	dead	30	1.3	Dead								5	1
138	33	no	no	2135	tree	34.5	1.3	Pioneer	Obah merah	Decaspermum fruticosum or Eugenia cerasiformis	Eugenia	Myrtaceae		0.692313	0.786794			10
138	33	no	no	2136	tree	12.5	1.3	Other commercial	Mempening		Lithocarpus & Quercus	Fagaceae			0.658333			7
138	23	no	no	2137	tree	80	2.3	Dipterocarp	Oba suluk	Shorea pauciflora	Shorea	Dipterocarpaceae	0.5325	0.569944	0.616344			30
138	23	no	no	2138	liana	18	1.3											30
138	23	no	no	2139	tree	27.1	1.3	Pioneer	Obah merah	Decaspermum fruticosum or Eugenia cerasiformis	Eugenia	Myrtaceae		0.692313	0.786794			15
138	23	no	no	2140	tree	15.2	1.3	Dipterocarp	Resak		Vatica	Dipterocarpaceae		0.708824	0.616344			7
138	23	no	no	2141	tree	11.7	1.3	Other commercial	Mempening		Lithocarpus & Quercus	Fagaceae			0.658333			7
138	23	no	no	2142	tree	15.2	1.3	Dipterocarp	Urat mata batu	Parashorea smythiesii	Parashorea	Dipterocarpaceae	0.6	0.55	0.616344			7
138	23	no	no	2143	tree	19.9	1.3	Dipterocarp	Seraya daun kasar	Shorea fallax	Shorea	Dipterocarpaceae	0.5	0.569944	0.616344			8
138	23	no	no	2144	tree	14.8	1.3	Pioneer	Obah		Eugenia	Myrtaceae		0.692313	0.786794			4
138	13	no	no	2145	tree	18.9	1.3	Pioneer	Obah		Eugenia	Myrtaceae		0.692313	0.786794			5
138	13	no	no	2146	dead	18.2	1.3	Dead								1.5	3
138	13	no	no	2147	tree	11.6	1.3	Pioneer	Obah		Eugenia	Myrtaceae		0.692313	0.786794			4.5
138	13	no	no	2148	tree	11.1	1.3	Dipterocarp	Oba suluk	Shorea pauciflora	Shorea	Dipterocarpaceae	0.5325	0.569944	0.616344			5
138	13	no	no	2149	tree	11.6	1.3	Dipterocarp	Resak		Vatica	Dipterocarpaceae		0.708824	0.616344			5
138	13	no	no	2150	dead	13.8	1.3	Dead								6	1
138	3	no	no	2151	tree	38.1	1.3	Other commercial	Mempening		Lithocarpus & Quercus	Fagaceae			0.658333			15
138	3	no	no	2152	tree	14.2	1.3	Dipterocarp	Melapi agama	Shorea agamii	Shorea	Dipterocarpaceae	0.53	0.569944	0.616344			8
138	3	no	no	2153	tree	10.4	1.3	Other	OT	OT	OT	OT	0.543723	0.578512	0.608993			5
138	3	no	no	2154	tree	25.2	1.3	Dipterocarp	Seraya punai	Shorea parvifolia	Shorea	Dipterocarpaceae	0.405	0.569944	0.616344			12
138	3	no	no	2155	tree	15.3	1.3	Pioneer	Buluh-buluh	Pleiocarpidia sandakanica	Pleiocarpidia	Rubiaceae			0.648852			6
138	3	no	no	2156	tree	11.1	1.3	Fruit tree	Tampoi		Baccaurea	Euphorbiaceae		0.623529	0.555364			7
138	3	no	no	2157	tree	11.5	1.3	Pioneer	Mallotus sagar-sagar	Mallotus wrayi	Mallotus	Euphorbiaceae		0.467715	0.555364			5
138	4	no	no	2158	tree	17.3	1.3	Pioneer	Buluh-buluh	Pleiocarpidia sandakanica	Pleiocarpidia	Rubiaceae			0.648852			5
138	4	no	no	2159	tree	16.3	1.3	Pioneer	Sedaman jari	Macaranga beccariana	Macaranga	Euphorbiaceae	0.29	0.371302	0.555364			7
138	4	no	no	2160	tree	29	1.3	Other commercial	Belian	Eusideroxylon zwageri	Eusideroxylon	Lauraceae	0.786667	0.786667	0.610053			9
138	4	no	no	2161	tree	12.9	1.3	Other commercial	Medang			Lauraceae			0.610053			6
138	4	no	no	2162	tree	16.7	1.3	Pioneer	Buluh-buluh	Pleiocarpidia sandakanica	Pleiocarpidia	Rubiaceae			0.648852			6
138	4	no	no	2163	tree	12.8	1.3	Fruit tree	Lantupak		Aglaia	Meliaceae		0.666135	0.57244			7
138	4	no	no	2164	dead	19.9	1.3	Dead								5	2
138	4	no	no	2165	dead	25.4	1.3	Dead								2	3
138	4	no	no	2166	tree	16.9	1.3	Other commercial	Nyatoh		Palaquium	Sapotaceae		0.589394	0.769657			5
138	4	no	no	2167	tree	19.4	1.3	Dipterocarp	Keruing putih	Dipterocarpus caudiferus	Dipterocarpus	Dipterocarpaceae		0.650869	0.616344			6
138	14	no	no	2168	tree	69.9	1.3	Dipterocarp	Urat mata beludu	Parashorea tomentella	Parashorea	Dipterocarpaceae		0.55	0.616344			25
138	14	no	no	2169	tree	13	2.1	Dipterocarp	Kapur paji	Dryobalanops lanceolata	Dryobalanops	Dipterocarpaceae	0.62	0.609231	0.616344			7
138	14	no	no	2170	tree	15.5	1.3	Fruit tree	Terap		Parartocarpus & artocarpus	Moraceae			0.608937			5
138	14	no	no	2171	tree	12.4	1.3	Dipterocarp	Urat mata batu	Parashorea smythiesii	Parashorea	Dipterocarpaceae	0.6	0.55	0.616344			6
138	24	no	no	2172	tree	18.9	1.3	Fruit tree	Kedondong		Canarium & Dacryodes	Burseraceae			0.560171			7
138	24	no	no	2173	tree	25.9	1.3	Pioneer	Karai			Annonaceae			0.589109			8
138	24	no	no	2174	tree	25.4	1.3	Dipterocarp	Seraya punai	Shorea parvifolia	Shorea	Dipterocarpaceae	0.405	0.569944	0.616344			9
138	24	no	no	2175	tree	38.8	1.5	Dipterocarp	Urat mata daun licin	Parashorea malaanonan	Parashorea	Dipterocarpaceae	0.415	0.55	0.616344			20
138	34	no	no	2176	tree	12	1.3	Pioneer	Buluh-buluh	Pleiocarpidia sandakanica	Pleiocarpidia	Rubiaceae			0.648852			6
138	34	no	no	2177	tree	10.3	1.3	Dipterocarp	Oba suluk	Shorea pauciflora	Shorea	Dipterocarpaceae	0.5325	0.569944	0.616344			5
138	34	no	no	2178	tree	22.2	1.3	Dipterocarp	Seraya punai	Shorea parvifolia	Shorea	Dipterocarpaceae	0.405	0.569944	0.616344			12
138	34	no	no	2179	tree	10.2	1.3	Dipterocarp	Oba suluk	Shorea pauciflora	Shorea	Dipterocarpaceae	0.5325	0.569944	0.616344			6
138	34	no	no	2180	tree	11.9	1.3	Pioneer	Obah		Eugenia	Myrtaceae		0.692313	0.786794			6
138	34	no	no	2181	tree	10.2	1.3	Pioneer	Buluh-buluh	Pleiocarpidia sandakanica	Pleiocarpidia	Rubiaceae			0.648852			5
138	34	no	no	2182	dead	43.2	1.3	Dead								4	2
138	34	no	no	2183	tree	19.5	1.3	Pioneer	Obah		Eugenia	Myrtaceae		0.692313	0.786794			12
138	44	no	no	2184	tree	70	2.5	Other commercial	Mempening		Lithocarpus & Quercus	Fagaceae			0.658333			21
138	34	no	no	2185	tree	10.2	1.3	Pioneer	Kunau-kunau	Baccaurea parivifolia or Baccaurea stipulata	Baccaurea	Euphorbiaceae		0.623529	0.555364			6
138	44	no	no	2186	tree	11.1	1.3	Other commercial	Medang			Lauraceae			0.610053			7
138	44	no	no	2187	tree	17.3	1.3	Pioneer	Obah		Eugenia	Myrtaceae		0.692313	0.786794			6
138	44	no	no	2188	tree	14.9	1.3	Pioneer	Obah		Eugenia	Myrtaceae		0.692313	0.786794			6
138	44	no	no	2189	dead	29.5	1.3	Dead								4	1
138	54	no	no	2190	tree	14.2	1.3	Fruit tree	Kedondong		Canarium & Dacryodes	Burseraceae			0.560171			7
138	54	no	no	2191	tree	11.7	1.3	Fruit tree	Kedondong		Canarium & Dacryodes	Burseraceae			0.560171			7
138	54	no	no	2192	tree	29	1.3	Dipterocarp	Urat mata batu	Parashorea smythiesii	Parashorea	Dipterocarpaceae	0.6	0.55	0.616344			20
138	54	no	no	2193	tree	16.1	1.3	Pioneer	Tandoropis	Antidesma ghaesembilla	Antidesma	Euphorbiaceae	0.61	0.633422	0.555364			9
138	54	no	no	2194	tree	45.2	1.3	Dipterocarp	Urat mata daun licin	Parashorea malaanonan	Parashorea	Dipterocarpaceae	0.415	0.55	0.616344			23
138	54	no	no	2195	tree	10.3	1.3	Other	OT	OT	OT	OT	0.543723	0.578512	0.608993			4
138	54	no	no	2196	tree	19.7	1.3	Dipterocarp	Oba suluk	Shorea pauciflora	Shorea	Dipterocarpaceae	0.5325	0.569944	0.616344			8
138	54	no	no	2197	tree	10.5	1.3	Other	OT	OT	OT	OT	0.543723	0.578512	0.608993			5
138	55	no	no	2198	tree	17.7	1.3	Dipterocarp	Oba suluk	Shorea pauciflora	Shorea	Dipterocarpaceae	0.5325	0.569944	0.616344			6
138	55	no	no	2199	dead	20.9	1.3	Dead								7	1
138	55	no	no	2200	tree	52.1	1.3	Dipterocarp	Seraya punai	Shorea parvifolia	Shorea	Dipterocarpaceae	0.405	0.569944	0.616344			25
138	55	no	no	2201	tree	18.4	1.3	Dipterocarp	Kapur paji	Dryobalanops lanceolata	Dryobalanops	Dipterocarpaceae	0.62	0.609231	0.616344			13
138	55	no	no	2202	tree	20	1.3	Pioneer	Mallotus sagar-sagar	Mallotus wrayi	Mallotus	Euphorbiaceae		0.467715	0.555364			13
138	55	no	no	2203	tree	24.7	1.3	Other commercial	Mempening		Lithocarpus & Quercus	Fagaceae			0.658333			12
138	55	no	no	2204	tree	48.3	1.3	Dipterocarp	Keruing putih	Dipterocarpus caudiferus	Dipterocarpus	Dipterocarpaceae		0.650869	0.616344			21
138	45	no	no	2205	dead	11.5	1.3	Dead								1.3	1
138	45	no	no	2206	tree	13.2	1.3	Fruit tree	Kedondong		Canarium & Dacryodes	Burseraceae			0.560171			5
138	45	no	no	2207	tree	18	1.3	Pioneer	Penatan	Aporusa elmeri	Aporusa	Euphorbiaceae	0.6	0.627895	0.555364			7
138	45	no	no	2208	tree	28.7	1.3	Dipterocarp	Seraya daun kasar	Shorea fallax	Shorea	Dipterocarpaceae	0.5	0.569944	0.616344			13
138	45	no	no	2209	dead	27	1.3	Dead								5	2
138	35	no	no	2210	tree	19	1.3	Pioneer	Obah		Eugenia	Myrtaceae		0.692313	0.786794			7
138	35	no	no	2211	tree	11.4	1.3	Pioneer	Tambong	Geunsia pentandra	Geunsia	Verbenaceae			0.63247			5
138	35	no	no	2212	tree	19.4	1.3	Dipterocarp	Seraya daun kasar	Shorea fallax	Shorea	Dipterocarpaceae	0.5	0.569944	0.616344			4
138	35	no	no	2213	tree	10.2	1.3	Dipterocarp	Resak		Vatica	Dipterocarpaceae		0.708824	0.616344			6
138	25	no	no	2214	tree	12.4	1.3	Other commercial	Medang			Lauraceae			0.610053			7
138	25	no	no	2215	dead	20.7	1.3	Dead								1.3	2
138	25	no	no	2216	tree	11.5	1.3	Dipterocarp	Urat mata batu	Parashorea smythiesii	Parashorea	Dipterocarpaceae	0.6	0.55	0.616344			6
138	25	no	no	2217	tree	41.5	1.3	Other commercial	Mempening		Lithocarpus & Quercus	Fagaceae			0.658333			15
138	25	no	no	2218	tree	48.2	1.3	Fruit tree	Terap		Parartocarpus & artocarpus	Moraceae			0.608937			15
138	25	no	no	2219	tree	13.1	1.3	Pioneer	Mallotus sagar-sagar	Mallotus wrayi	Mallotus	Euphorbiaceae		0.467715	0.555364			7
138	15	no	no	2220	tree	16.6	1.3	Dipterocarp	Kapur gumpait	Dryobalanops keithii	Dryobalanops	Dipterocarpaceae	0.63	0.609231	0.616344			8
138	15	no	no	2221	tree	18	1.3	Dipterocarp	Resak		Vatica	Dipterocarpaceae		0.708824	0.616344			7
138	15	no	no	2222	tree	14.6	1.3	Dipterocarp	Resak		Vatica	Dipterocarpaceae		0.708824	0.616344			6
138	15	no	no	2223	tree	14.7	1.3	Other commercial	Darah-darah			Myristicaceae			0.502583			5
138	15	no	no	2224	tree	20.7	1.3	Pioneer	Obah		Eugenia	Myrtaceae		0.692313	0.786794			6
138	5	no	no	2225	tree	32.5	1.3	Dipterocarp	Kapur gumpait	Dryobalanops keithii	Dryobalanops	Dipterocarpaceae	0.63	0.609231	0.616344			11
138	5	no	no	2226	dead	26.6	1.3	Dead								2	3
138	5	no	no	2227	tree	10.9	1.3	Fruit tree	Terap togop	Artocarpus elasticus	Artocarpus	Moraceae	0.363333	0.483264	0.608937			6
138	5	no	no	2228	tree	11	1.3	Pioneer	Surusop	Ardisia elliptica	Ardisia	Myrsinaceae		0.5675	0.607769			6
138	5	no	no	2229	tree	19.8	1.3	Other commercial	Belian	Eusideroxylon zwageri	Eusideroxylon	Lauraceae	0.786667	0.786667	0.610053			7
138	5	no	no	2230	tree	13.5	1.3	Pioneer	Kunau-kunau	Baccaurea parivifolia or Baccaurea stipulata	Baccaurea	Euphorbiaceae		0.623529	0.555364			6
140	55	no	no	2245	tree	13.9	1.3	Pioneer	Bangkal kuning	Nauclea subdita	Nauclea	Rubiaceae	0.44	0.523987	0.648852			5
140	55	no	no	2246	tree	18	1.3	Other commercial	Kayu malam		Diospyros	Ebenaceae		0.671357	0.61944			6
140	55	no	no	2247	tree	10.4	1.3	Other commercial	Kayu malam		Diospyros	Ebenaceae		0.671357	0.61944			4
140	55	no	no	2248	dead	39	1.3	Dead								1.3	3
140	55	no	no	2249	dead	62	1.3	Dead								3.5	3
140	55	no	no	2250	tree	28.3	1.3	Pioneer	Kalumpang	Sterculia cordata	Sterculia	Sterculiaceae	0.32	0.364817				5
140	55	no	no	2251	tree	11.9	1.3	Pioneer	Kalumpang	Sterculia cordata	Sterculia	Sterculiaceae	0.32	0.364817				5
140	55	no	no	2252	tree	12.1	1.3	Other commercial	Medang			Lauraceae			0.610053			7
140	45	no	no	2253	tree	12.2	1.3	Pioneer	Obah		Eugenia	Myrtaceae		0.692313	0.786794			8
140	45	no	no	2254	dead	19.3	1.3	Dead								1.3	3
140	45	no	no	2255	tree	11.4	1.3	Pioneer	Kunau-kunau	Baccaurea parivifolia or Baccaurea stipulata	Baccaurea	Euphorbiaceae		0.623529	0.555364			4
140	45	no	no	2256	tree	10	1.3	Dipterocarp	Urat mata daun licin	Parashorea malaanonan	Parashorea	Dipterocarpaceae	0.415	0.55	0.616344			6
140	45	no	no	2257	tree	11.1	1.3	Dipterocarp	Urat mata batu	Parashorea smythiesii	Parashorea	Dipterocarpaceae	0.6	0.55	0.616344			8
140	45	no	no	2258	tree	20.7	1.3	Pioneer	Bangkal merah	Neonauclea bernardoi	Neonauclea	Rubiaceae	0.663831	0.634255	0.648852			6
140	35	no	no	2259	tree	22.6	1.3	Other commercial	Medang			Lauraceae			0.610053			15
140	35	no	no	2260	tree	10.3	1.3	Fruit tree	Kedondong		Canarium & Dacryodes	Burseraceae			0.560171			6
140	35	no	no	2261	tree	19.9	1.3	Other commercial	Mempening		Lithocarpus & Quercus	Fagaceae			0.658333			11
140	35	no	no	2262	tree	19.7	1.3	Other commercial	Medang			Lauraceae			0.610053			9
140	35	no	no	2263	tree	36.1	1.3	Pioneer	Obah merah	Decaspermum fruticosum or Eugenia cerasiformis	Eugenia	Myrtaceae		0.692313	0.786794			11
140	25	no	no	2264	tree	12.1	1.3	Fruit tree	Meritam	Nephelium mutabile	Nephelium	Sapindaceae	0.88	0.776144	0.71205			8
140	25	no	no	2265	tree	12.1	1.3	Fruit tree	Meritam	Nephelium mutabile	Nephelium	Sapindaceae	0.88	0.776144	0.71205			7
140	15	no	no	2266	tree	40.4	1.3	Other commercial	Mempening		Lithocarpus & Quercus	Fagaceae			0.658333			13
140	15	no	no	2267	tree	19.2	1.3	Dipterocarp	Kapur paji	Dryobalanops lanceolata	Dryobalanops	Dipterocarpaceae	0.62	0.609231	0.616344			9
140	15	no	no	2268	tree	13.6	1.3	Other commercial	Rengas		Gluta Semecarpus Melanochyla & Swintonia	Anacardiaceae			0.637868			7
140	15	no	no	2269	tree	12	1.3	Dipterocarp	Urat mata batu	Parashorea smythiesii	Parashorea	Dipterocarpaceae	0.6	0.55	0.616344			7
140	5	no	no	2270	tree	15.2	1.3	Other	OT	OT	OT	OT	0.543723	0.578512	0.608993			6
140	5	no	no	2271	tree	13.6	1.3	Other	OT	OT	OT	OT	0.543723	0.578512	0.608993			6
140	5	no	no	2272	tree	37.8	1.3	Other commercial	Laran	Neolamarckia cadamba	Neolamarckia	Rubiaceae			0.648852			17
140	5	no	no	2273	tree	15.7	1.3	Pioneer	Buluh-buluh	Pleiocarpidia sandakanica	Pleiocarpidia	Rubiaceae			0.648852			6
136	41	no	no	2274	tree	10.9	1.3	Dipterocarp	Selangan batu laut	Shorea falciferoides	Shorea	Dipterocarpaceae	0.72	0.569944	0.616344				11.3
136	41	no	no	2275	tree	74	1.6	Dipterocarp	Selangan batu laut	Shorea falciferoides	Shorea	Dipterocarpaceae	0.72	0.569944	0.616344				37.4
136	41	no	no	2276	tree	10.7	1.3	Pioneer	Mallotus		Mallotus	Euphorbiaceae		0.467715	0.555364				8.8
136	41	no	no	2277	tree	12.4	1.3	Pioneer	Buluh-buluh	Pleiocarpidia sandakanica	Pleiocarpidia	Rubiaceae			0.648852				12.6
136	41	no	no	2278	tree	10.2	1.3	Pioneer	Mallotus sagar-sagar	Mallotus wrayi	Mallotus	Euphorbiaceae		0.467715	0.555364				9.3
136	31	no	no	2279	tree	84.9	1.3	Dipterocarp	Selangan batu laut	Shorea falciferoides	Shorea	Dipterocarpaceae	0.72	0.569944	0.616344				43
136	31	no	no	2280	tree	11.1	1.3	Dipterocarp	Kapur paji	Dryobalanops lanceolata	Dryobalanops	Dipterocarpaceae	0.62	0.609231	0.616344				11.7
136	31	no	no	2281	tree	16.6	1.3	Pioneer	Simpoh laki	Dillenia excelsa	Dillenia	Dilleniaceae	0.68	0.622859	0.65				10.8
136	31	no	no	2282	tree	11	1.3	Pioneer	Mallotus		Mallotus	Euphorbiaceae		0.467715	0.555364				10
136	31	no	no	2283	tree	18.9	1.3	Dipterocarp	Kapur paji	Dryobalanops lanceolata	Dryobalanops	Dipterocarpaceae	0.62	0.609231	0.616344				12.6
136	31	no	no	2284	tree	17.7	1.3	Fruit tree	Lantupak		Aglaia	Meliaceae		0.666135	0.57244				15.6
136	31	no	no	2285	tree	12.5	1.3	Pioneer	Karai			Annonaceae			0.589109				10.7
136	31	no	no	2286	tree	11.2	1.3	Fruit tree	Kedondong		Canarium & Dacryodes	Burseraceae			0.560171				10
136	31	no	no	2287	tree	14.2	1.3	Pioneer	Buluh-buluh	Pleiocarpidia sandakanica	Pleiocarpidia	Rubiaceae			0.648852				13.3
136	21	no	no	2288	tree	13.4	1.3	Fruit tree	Kedondong		Canarium & Dacryodes	Burseraceae			0.560171				8.9
136	21	no	no	2289	tree	10	1.3	Pioneer	Kunau-kunau	Baccaurea parivifolia or Baccaurea stipulata	Baccaurea	Euphorbiaceae		0.623529	0.555364				10.2
136	21	no	no	2290	tree	11.7	1.3	Dipterocarp	Selangan batu laut	Shorea falciferoides	Shorea	Dipterocarpaceae	0.72	0.569944	0.616344				14.2
136	21	no	no	2291	tree	15.1	1.3	Pioneer	Obah nasi	Glochidion borneensis or Glochidion rubrum	Glochidion	Euphorbiaceae		0.532667	0.555364				11
136	21	no	no	2292	tree	17.1	1.3	Pioneer	Buluh-buluh	Pleiocarpidia sandakanica	Pleiocarpidia	Rubiaceae			0.648852				12.1
136	21	no	no	2293	tree	11.8	1.3	Pioneer	Mallotus sagar-sagar	Mallotus wrayi	Mallotus	Euphorbiaceae		0.467715	0.555364				11.1
136	21	no	no	2294	tree	13	1.3	Fruit tree	Kedondong		Canarium & Dacryodes	Burseraceae			0.560171				5.6
136	11	no	no	2295	tree	21.6	1.3	Dipterocarp	Kapur paji	Dryobalanops lanceolata	Dryobalanops	Dipterocarpaceae	0.62	0.609231	0.616344				12.2
136	11	no	no	2296	tree	23.4	1.3	Dipterocarp	Kapur paji	Dryobalanops lanceolata	Dryobalanops	Dipterocarpaceae	0.62	0.609231	0.616344				16.9
136	11	no	no	2297	tree	78	1.3	Dipterocarp	Selangan batu laut	Shorea falciferoides	Shorea	Dipterocarpaceae	0.72	0.569944	0.616344				44.6
136	11	no	no	2298	tree	24.6	1.3	Dipterocarp	Kapur paji	Dryobalanops lanceolata	Dryobalanops	Dipterocarpaceae	0.62	0.609231	0.616344				15.1
136	11	no	no	2299	tree	27.2	1.3	Other commercial	Mempening		Lithocarpus & Quercus	Fagaceae			0.658333				11.7
136	11	no	no	2300	tree	18.9	1.3	Other	OT	OT	OT	OT	0.543723	0.578512	0.608993				10.9
136	1	no	no	2301	tree	20.2	1.3	Fruit tree	Ranggau		Toona	Meliaceae			0.57244				10.7
136	1	no	no	2302	tree	20	2	Other	OT	OT	OT	OT	0.543723	0.578512	0.608993				18
136	1	no	no	2303	tree	16.9	2	Other	OT	OT	OT	OT	0.543723	0.578512	0.608993				18
136	1	no	no	2304	tree	20.8	2	Other	OT	OT	OT	OT	0.543723	0.578512	0.608993				18
136	1	no	no	2305	dead	24	1.3	Dead								2	2
136	1	no	no	2306	tree	14.6	1.3	Pioneer	Mallotus sagar-sagar	Mallotus wrayi	Mallotus	Euphorbiaceae		0.467715	0.555364				7.1
136	1	no	no	2307	tree	25	1.3	Pioneer	Mallotus		Mallotus	Euphorbiaceae		0.467715	0.555364				7.1
136	1	no	no	2308	liana	16.8	1.3
136	2	no	no	2309	dead	11.7	1.3	Dead								9	1
136	2	no	no	2310	tree	34.6	1.3	Pioneer	Obah		Eugenia	Myrtaceae		0.692313	0.786794			12.9
136	2	no	no	2311	tree	14.3	1.3	Dipterocarp	Kapur paji	Dryobalanops lanceolata	Dryobalanops	Dipterocarpaceae	0.62	0.609231	0.616344			10
136	2	no	no	2312	tree	10.4	1.3	Dipterocarp	Kapur paji	Dryobalanops lanceolata	Dryobalanops	Dipterocarpaceae	0.62	0.609231	0.616344			8
136	12	no	no	2313	tree	16.1	1.3	Dipterocarp	Kapur paji	Dryobalanops lanceolata	Dryobalanops	Dipterocarpaceae	0.62	0.609231	0.616344			11
136	12	no	no	2314	tree	27.6	1.3	Dipterocarp	Selangan batu laut	Shorea falciferoides	Shorea	Dipterocarpaceae	0.72	0.569944	0.616344			14
136	12	no	no	2315	tree	10.6	1.3	Dipterocarp	Keruing		Dipterocarpus	Dipterocarpaceae		0.650869	0.616344			9
136	12	no	no	2316	tree	11.4	1.3	Dipterocarp	Selangan batu laut	Shorea falciferoides	Shorea	Dipterocarpaceae	0.72	0.569944	0.616344			12
136	12	no	no	2317	tree	13.6	1.3	Pioneer	Simpoh laki	Dillenia excelsa	Dillenia	Dilleniaceae	0.68	0.622859	0.65			11
136	12	no	no	2318	tree	22.6	1.3	Dipterocarp	Kapur paji	Dryobalanops lanceolata	Dryobalanops	Dipterocarpaceae	0.62	0.609231	0.616344			14
136	22	no	no	2319	tree	16	1.3	Dipterocarp	Resak		Vatica	Dipterocarpaceae		0.708824	0.616344			11
136	22	no	no	2320	tree	11.5	1.3	Pioneer	Mallotus		Mallotus	Euphorbiaceae		0.467715	0.555364			7
136	32	no	no	2321	tree	16	1.3	Pioneer	Obah		Eugenia	Myrtaceae		0.692313	0.786794			7
136	32	no	no	2322	tree	13.9	1.3	Pioneer	Buluh-buluh	Pleiocarpidia sandakanica	Pleiocarpidia	Rubiaceae			0.648852			9
136	32	no	no	2323	tree	20.8	1.3	Dipterocarp	Kapur paji	Dryobalanops lanceolata	Dryobalanops	Dipterocarpaceae	0.62	0.609231	0.616344			14
136	32	no	no	2324	tree	17.5	1.3	Pioneer	Simpoh laki	Dillenia excelsa	Dillenia	Dilleniaceae	0.68	0.622859	0.65			14
136	32	no	no	2325	tree	22.5	1.3	Pioneer	Bangkal	Nauclea orientalis	Nauclea	Rubiaceae	0.467387	0.523987	0.648852			15
136	32	no	no	2326	tree	11	1.3	Pioneer	Mallotus sagar-sagar	Mallotus wrayi	Mallotus	Euphorbiaceae		0.467715	0.555364			12
136	42	no	no	2327	tree	10.1	1.3	Pioneer	Mallotus sagar-sagar	Mallotus wrayi	Mallotus	Euphorbiaceae		0.467715	0.555364			11
136	42	no	no	2328	tree	12.4	1.3	Dipterocarp	Selangan batu laut	Shorea falciferoides	Shorea	Dipterocarpaceae	0.72	0.569944	0.616344			13
136	42	no	no	2329	tree	29.8	1.3	Other commercial	Nyatoh sidang	Palaquium rostratum	Palaquium	Sapotaceae	0.52	0.589394	0.769657			15
136	52	no	no	2330	tree	47.3	1.3	Other commercial	Mempening		Lithocarpus & Quercus	Fagaceae			0.658333			18.3
136	52	no	no	2331	tree	10	1.3	Dipterocarp	Selangan batu laut	Shorea falciferoides	Shorea	Dipterocarpaceae	0.72	0.569944	0.616344			12
136	52	no	no	2332	tree	13.3	1.3	Pioneer	Obah		Eugenia	Myrtaceae		0.692313	0.786794			10
136	52	no	no	2333	dead	30.3	1.3	Dead								12	2
136	52	no	no	2334	tree	17.1	1.3	Pioneer	Obah		Eugenia	Myrtaceae		0.692313	0.786794			13
136	52	no	no	2335	dead	34.1	1.3	Dead								1.7	3
136	52	no	no	2336	dead	11.7	1.3	Dead								1.35	3
136	53	no	no	2337	tree	14	1.3	Dipterocarp	Selangan batu laut	Shorea falciferoides	Shorea	Dipterocarpaceae	0.72	0.569944	0.616344			16
136	53	no	no	2338	tree	12.5	1.3	Dipterocarp	Selangan batu laut	Shorea falciferoides	Shorea	Dipterocarpaceae	0.72	0.569944	0.616344			11
136	53	no	no	2339	tree	11	1.3	Dipterocarp	Selangan batu laut	Shorea falciferoides	Shorea	Dipterocarpaceae	0.72	0.569944	0.616344			9
136	53	no	no	2340	dead	19.4	1.3	Dead								3	1
136	53	no	no	2341	tree	15.8	1.3	Other commercial	Medang			Lauraceae			0.610053			12
136	53	no	no	2342	tree	15.5	1.3	Dipterocarp	Selangan batu laut	Shorea falciferoides	Shorea	Dipterocarpaceae	0.72	0.569944	0.616344			16
136	53	no	no	2343	tree	13.2	1.3	Pioneer	Sedaman jari	Macaranga beccariana	Macaranga	Euphorbiaceae	0.29	0.371302	0.555364			11
136	43	no	no	2344	tree	12.3	1.3	Pioneer	Obah		Eugenia	Myrtaceae		0.692313	0.786794			9
136	43	no	no	2345	tree	15.8	1.3	Other commercial	Medang			Lauraceae			0.610053			14
136	43	no	no	2346	tree	22.5	1.3	Fruit tree	Ranggau		Toona	Meliaceae			0.57244			16
136	43	no	no	2347	tree	12.5	1.3	Dipterocarp	Seraya punai	Shorea parvifolia	Shorea	Dipterocarpaceae	0.405	0.569944	0.616344			12
136	43	no	no	2348	tree	14.5	1.3	Pioneer	Buluh-buluh	Pleiocarpidia sandakanica	Pleiocarpidia	Rubiaceae			0.648852			11
136	33	no	no	2349	dead	35.1	1.3	Dead								7.8	2
136	33	no	no	2350	tree	12.4	1.3	Dipterocarp	Kapur paji	Dryobalanops lanceolata	Dryobalanops	Dipterocarpaceae	0.62	0.609231	0.616344			11
136	33	no	no	2351	tree	13.6	1.3	Dipterocarp	Kapur paji	Dryobalanops lanceolata	Dryobalanops	Dipterocarpaceae	0.62	0.609231	0.616344			12
136	33	no	no	2352	tree	36.3	1.3	Pioneer	Obah		Eugenia	Myrtaceae		0.692313	0.786794			16.3
136	33	no	no	2353	tree	14.5	1.3	Pioneer	Mallotus		Mallotus	Euphorbiaceae		0.467715	0.555364			11
136	33	no	no	2354	liana	15	1.3											16
136	33	no	no	2355	tree	32	1.3	Pioneer	Obah		Eugenia	Myrtaceae		0.692313	0.786794			16.4
136	33	no	no	2356	tree	14.4	1.3	Pioneer	Mallotus sagar-sagar	Mallotus wrayi	Mallotus	Euphorbiaceae		0.467715	0.555364			11
136	33	no	no	2357	tree	11.7	1.3	Pioneer	Mallotus sagar-sagar	Mallotus wrayi	Mallotus	Euphorbiaceae		0.467715	0.555364			10
136	33	no	no	2358	tree	13.6	1.3	Dipterocarp	Seraya punai	Shorea parvifolia	Shorea	Dipterocarpaceae	0.405	0.569944	0.616344			12
136	33	no	no	2359	tree	12.6	1.3	Fruit tree	Kedondong		Canarium & Dacryodes	Burseraceae			0.560171			11
136	33	no	no	2360	tree	13.8	1.3	Dipterocarp	Kapur paji	Dryobalanops lanceolata	Dryobalanops	Dipterocarpaceae	0.62	0.609231	0.616344			11
136	23	no	no	2361	tree	13.4	1.3	Pioneer	Obah		Eugenia	Myrtaceae		0.692313	0.786794			12
136	23	no	no	2362	dead	90.5	1.3	Dead								18	2
136	23	no	no	2363	tree	11.7	1.3	Dipterocarp	Urat mata batu	Parashorea smythiesii	Parashorea	Dipterocarpaceae	0.6	0.55	0.616344			9
136	23	no	no	2364	tree	10.9	1.3	Pioneer	Mallotus		Mallotus	Euphorbiaceae		0.467715	0.555364			6
136	23	no	no	2365	dead	32.1	1.3	Dead								3	2
136	23	no	no	2366	tree	10.4	1.3	Dipterocarp	Kapur paji	Dryobalanops lanceolata	Dryobalanops	Dipterocarpaceae	0.62	0.609231	0.616344			5.5
136	23	no	no	2367	tree	15.2	1.3	Dipterocarp	Kapur paji	Dryobalanops lanceolata	Dryobalanops	Dipterocarpaceae	0.62	0.609231	0.616344			12
136	23	no	no	2368	tree	17.1	1.3	Pioneer	Buluh-buluh	Pleiocarpidia sandakanica	Pleiocarpidia	Rubiaceae			0.648852			9
136	13	no	no	2369	tree	10.1	1.3	Pioneer	Sirih-sirih	Pternandra coerulescens	Pternandra	Melastomataceae	0.53	0.525	0.685219			5
136	13	no	no	2370	tree	14.4	1.3	Dipterocarp	Kapur paji	Dryobalanops lanceolata	Dryobalanops	Dipterocarpaceae	0.62	0.609231	0.616344			11
136	13	no	no	2371	tree	12.6	1.3	Other commercial	Mempening		Lithocarpus & Quercus	Fagaceae			0.658333			12
136	13	no	no	2372	dead	23.5	0.5	Dead								0.95	2
136	13	no	no	2373	tree	10.3	1.3	Pioneer	Obah		Eugenia	Myrtaceae		0.692313	0.786794			9
136	3	no	no	2374	tree	10.9	1.3	Pioneer	Mallotus		Mallotus	Euphorbiaceae		0.467715	0.555364			7
136	3	no	no	2375	tree	10.3	1.3	Pioneer	Obah		Eugenia	Myrtaceae		0.692313	0.786794			5
136	3	no	no	2376	tree	12.3	1.3	Pioneer	Obah		Eugenia	Myrtaceae		0.692313	0.786794			6
136	3	no	no	2377	tree	20.9	1.3	Other commercial	Jiak	Symplocos fasciculata	Symplocos	Symplocaceae	0.3	0.534531	0.49			7
136	3	no	no	2378	tree	13.3	1.3	Pioneer	Buluh-buluh	Pleiocarpidia sandakanica	Pleiocarpidia	Rubiaceae			0.648852			7
136	4	no	no	2379	dead	14.6	1.3	Dead								5	1
136	4	no	no	2380	tree	24.8	1.3	Pioneer	Sedaman jari	Macaranga beccariana	Macaranga	Euphorbiaceae	0.29	0.371302	0.555364			12
136	4	no	no	2381	tree	19.4	1.3	Pioneer	Sedaman jari	Macaranga beccariana	Macaranga	Euphorbiaceae	0.29	0.371302	0.555364			9
136	4	no	no	2382	tree	14	1.3	Other commercial	Mempening		Lithocarpus & Quercus	Fagaceae			0.658333			11
136	4	no	no	2383	tree	12.2	1.3	Pioneer	Karpus		Hydnocarpus	Flacourtiaceae		0.650771				6
136	4	no	no	2384	dead	17.3	1.3	Dead								11	1
136	4	no	no	2385	tree	11.7	1.3	Pioneer	Mallotus sagar-sagar	Mallotus wrayi	Mallotus	Euphorbiaceae		0.467715	0.555364			7
136	14	no	no	2386	tree	10.6	1.3	Dipterocarp	Kapur paji	Dryobalanops lanceolata	Dryobalanops	Dipterocarpaceae	0.62	0.609231	0.616344			8
136	14	no	no	2387	tree	11.2	1.3	Dipterocarp	Kapur paji	Dryobalanops lanceolata	Dryobalanops	Dipterocarpaceae	0.62	0.609231	0.616344			11
136	14	no	no	2388	tree	11.5	1.3	Pioneer	Mallotus sagar-sagar	Mallotus wrayi	Mallotus	Euphorbiaceae		0.467715	0.555364			6
136	14	no	no	2389	tree	11.8	1.3	Dipterocarp	Kapur paji	Dryobalanops lanceolata	Dryobalanops	Dipterocarpaceae	0.62	0.609231	0.616344			11
136	14	no	no	2390	tree	10.7	1.3	Pioneer	Mallotus sagar-sagar	Mallotus wrayi	Mallotus	Euphorbiaceae		0.467715	0.555364			9
136	14	no	no	2391	tree	14.5	1.3	Pioneer	Obah		Eugenia	Myrtaceae		0.692313	0.786794			10
136	14	no	no	2392	tree	13.1	1.3	Dipterocarp	Kapur paji	Dryobalanops lanceolata	Dryobalanops	Dipterocarpaceae	0.62	0.609231	0.616344			14
[truncated: 336 more rows]

## Sheet: Plot C values large trees
Plot	tree_agb	liana_agb	dead_agb
136	57.799	1.44446	48.9512
137	134.008	1.6304	11.5204
138	101.874	1.57941	29.6734
140	88.2462	0.51139	13.8136
143	78.2984	0.739521	40.6657
146	76.3397	0	19.9159
15A	69.1635	0	8.94376
19B	84.0792	0.164858	2.13338
25	45.7934	0.524114	13.3028
2B	129.653	0.699435	6.55495
49	141.719	0.697396	17.1106
4C	97.1914	0.243104	7.78216
Mean	92.0137	0.686174	18.364
SD	29.0329	0.557834	13.7283
SE	8.38108	0.161033	3.96301

## Sheet: Plot C values small trees
Plot	tree_agb	liana_agb	dead_agb
136	14.7997	0	0
137	9.37741	0	0
138	7.6111	0.97305	0
140	13.0553	0	0
143	5.90985	1.42751	0
146	9.74032	0	0
15A	7.56834	0.622476	0.892761
19B	16.0174	0	0
25	9.83616	4.00911	0
2B	3.87559	0	0.300169
49	10.2376	1.22685	0.431427
4C	8.11773	0.425594	0
Mean	9.67887	0.723716	0.135363
SD	3.38233	1.11229	0.266673
SE	0.976394	0.32109	0.0769819

[truncated: 2 more sheets: Total C trees_CWD_lianas_CR, Total C]
