# Supplementary material for: Accounting for deep soil carbon in tropical forest conservation payments
Source: Sci Rep. 2024 Jul 22;14:16772. doi: 10.1038/s41598-024-65138-6 (PMC11263576; doi:10.1038/s41598-024-65138-6)
Supplement: Supplementary file 6 — Data S5. [file 41598_2024_65138_MOESM6_ESM.xlsx]

## Sheet: variability in FFB
FFB = fresh fruit bunches	Average % std dev	0.306049
Time since conversion	Predicted ton FFB/ha		Year	Price FFB RM/tonne	Source: Overview of the Malaysian oil palm industry (2015-2022). MPOB (Malaysian Palm Oil Board), Department of Statistics, Malaysia.
4	10.845		2015	459
5	14.4226		2016	594
6	17.643		2017	606
7	20.5062		2018	468
8	23.0122		2019	422
9	25.161		2020	561
10	26.9526		2021	955
11	28.387		2022	1087
12	29.4642		Average	644
13	30.1842		Standard deviation	244.449
14	30.547		Variance	59755.4
15	30.5526		% Std dev	0.37958
16	30.201
17	29.4922
18	28.4262
19	27.003
20	25.2226
21	23.085
22	20.5902
Average	24.8262
Standard deviation	5.77255
Variance	33.3224
% Std dev	0.232519

## Sheet: Random probability
Mean	Std. dev		Reference: https://www.sciencedirect.com/science/article/pii/S1389934121000095#f0020
1	0.37958
1	2	3	4	5	6	7	8	9	10	11	12	13	14	15	16	17	18	19	20	21	22	23	24	25	26	27	28	29	30	31	32	33	34	35	36	37	38	39	40	41	42	43	44	45	46	47	48	49	50
0.748949	0.689873	1.69752	0.805474	1.06247	0.646712	1.29509	0.865309	1.605	1.97098	1.12839	1.2583	0.484546	1.21705	1.51663	1.0761	0.69923	0.82079	1.09694	0.918164	0.597587	0.917408	1.53055	1.01439	1.51993	0.722344	0.767316	0.892001	0.27389	0.754755	0.791629	0.996213	0.684004	0.93835	0.586394	0.76268	1.03646	0.58423	1.06697	1.22517	1.1837	0.688123	0.293427	1.46175	0.416776	1.12499	1.22769	1.08347	0.686372	1.41903
1.33542	1.73012	2.17134	0.527548	1.4677	0.61892	0.487848	0.717814	0.703426	0.737041	1.01124	1.17605	0.819342	0.654185	0.986134	1.07977	1.26749	1.37376	1.10945	0.690325	0.876927	0.551797	0.850737	0.862395	0.916271	0.923485	0.199809	0.977953	0.848354	0.621328	0.720919	1.09765	2.01734	0.858857	0.430805	1.25805	0.752944	1.0957	1.17949	1.15276	0.341788	1.13722	1.26075	0.6307	0.677429	0.7902	1.50961	1.53977	1.32165	1.20459
1.0244	1.45623	0.893931	1.25119	1.48149	1.35714	1.05656	1.36372	0.861694	1.0067	1.18754	0.653062	0.714506	0.525737	1.7084	1.28707	0.737171	0.982673	0.661366	0.86835	1.33831	0.302531	0.655576	1.04676	1.15382	1.47339	0.836416	1.60807	1.11074	1.25251	0.650024	1.23491	0.92543	1.09796	1.15274	0.652952	0.832397	1.27185	0.321545	1.61884	1.13233	0.961132	0.823134	0.590204	1.26747	0.860074	1.30004	1.05683	0.695976	1.31807
1.52809	0.390163	0.802625	1.39082	1.1603	1.50484	1.10522	0.990687	0.728948	0.568462	0.907904	1.72235	0.896798	0.588444	1.20595	1.36084	0.618238	1.39952	0.799549	0.823803	1.47833	1.19254	0.794512	1.1877	0.845287	1.76139	0.910094	1.24246	1.24427	0.80318	0.584371	0.304124	1.42226	1.3565	1.5526	1.42083	1.53315	0.983429	0.590268	1.57968	1.04128	1.43796	0.462546	1.76177	0.858682	0.789437	1.10259	1.18995	1.29434	0.451263
0.842309	1.07466	1.45275	0.889612	1.143	0.812876	1.23306	0.973277	1.00465	0.689571	1.21041	1.24556	0.996276	0.741553	0.218656	0.543485	0.805888	1.66263	0.677041	1.09966	0.825034	0.841814	0.831834	0.674766	0.596345	0.823236	0.842811	0.751753	1.61853	0.0456287	1.05501	1.4055	0.720479	1.85927	1.27894	1.46522	0.451263	0.857873	0.7691	1.03673	1.26293	1.05127	0.641749	0.664271	1.12771	1.12949	1.05059	0.868282	0.557461	1.07618
1.41758	1.27353	0.733042	0.50128	0.826964	1.10453	0.0827588	1.00786	0.664735	0.625131	-0.205722	0.827741	0.266297	0.310844	1.45544	1.33704	1.15486	0.951049	0.712946	1.15646	1.24238	0.655711	0.80439	0.514105	1.16728	1.34427	0.545629	0.629725	1.37493	0.866485	1.23827	0.843819	1.23188	0.404956	0.770135	0.738731	1.19148	1.17327	1.49485	1.5005	1.11677	0.227793	0.597367	1.22217	1.53786	1.25309	0.861012	0.469702	0.923472	0.630951
0.920774	0.759158	1.02111	1.10571	0.836439	1.32155	1.2438	0.560705	0.748828	0.892262	1.29679	1.00783	1.88807	0.718757	0.340965	1.1831	0.576657	0.716224	1.31828	0.768403	1.75388	0.561987	1.24692	0.353581	0.737227	1.19176	0.903261	0.96565	0.581258	0.87265	1.76867	1.31436	0.591425	0.24437	0.868294	1.06915	1.215	0.391061	1.41511	1.07861	0.538446	0.627856	1.09224	1.38343	0.78888	0.467809	1.40297	1.05487	1.59396	1.53425
0.980449	0.646575	1.1874	0.665589	1.41139	0.984727	0.894208	1.03468	1.72862	1.8353	0.79558	0.788715	1.40353	1.14868	0.682047	0.851087	1.34496	0.77805	1.46387	1.0284	1.24853	1.43339	0.465878	1.19263	1.25836	0.929196	1.63693	0.687201	1.2541	1.37805	0.999982	0.717053	1.14318	1.43724	0.743145	1.35173	1.21563	0.537323	1.62584	0.690558	1.11009	1.00325	1.04443	0.190286	1.42876	1.18601	1.16035	1.92259	0.775076	1.01155
0.688556	0.887712	1.33188	1.01016	0.402236	1.09626	1.39571	0.590364	1.29649	1.31233	0.701363	0.803478	0.977723	1.63212	0.993494	1.54769	1.06944	0.484484	0.57994	1.01818	0.949961	0.616783	1.50259	0.338387	1.1188	1.23714	0.919936	1.48928	1.11858	0.91607	0.478276	0.728515	1.20833	1.84743	0.978509	0.843214	1.3696	1.37508	0.459171	0.544286	1.3014	0.462111	1.39418	0.818859	0.844262	1.50656	0.233667	0.936785	0.910195	1.01411
0.890871	0.901688	0.810986	1.12236	0.635343	0.839256	0.856008	0.691801	0.275294	1.03523	1.33761	0.838534	1.04336	1.09933	1.39093	1.2271	0.442357	1.19804	0.626536	0.782139	0.697895	1.55169	0.372759	1.25638	1.6388	1.00584	0.977121	0.705238	1.27222	0.713909	0.875712	0.588002	1.13087	1.20275	1.22946	1.37639	1.02557	1.49668	1.06126	0.944082	-0.0351457	0.908198	1.3926	1.32781	0.757435	1.2573	0.673848	0.866559	1.1103	0.903732
1.2995	0.381223	1.42611	1.46024	0.901691	1.16194	0.736237	1.28181	1.4383	0.849198	1.33174	0.919091	1.38627	1.23784	1.29373	0.956556	1.67923	1.1499	0.907038	0.576196	0.813596	0.888314	1.5762	0.0928089	0.484057	1.51361	1.27088	1.30381	0.644234	0.882852	0.57775	1.74848	1.64449	0.77751	0.829615	1.1771	1.03072	0.458146	0.997014	0.800144	0.591777	0.700575	0.408452	1.60106	1.33591	1.5232	0.856272	0.287549	1.31151	0.935897
0.969713	1.17844	1.03653	0.481231	1.02661	1.09645	1.40576	1.05723	1.04675	1.2653	1.43659	0.396574	1.44725	0.930646	0.902834	1.37019	1.12865	1.59065	0.517057	0.250141	1.02945	1.43123	1.22898	0.816119	0.99467	1.10915	0.376104	1.10884	1.02952	2.10642	1.37754	0.960279	1.37098	0.854558	0.569424	0.832689	1.33548	1.00101	0.975641	1.24297	0.827967	0.825515	1.02319	0.523787	0.355509	1.93112	1.41907	0.78634	-0.176109	0.721857
1.50959	0.310711	1.16974	1.37177	0.541191	1.24116	0.0562387	1.38415	1.21356	1.51207	0.89753	0.991339	1.35665	1.09911	0.102959	1.26954	1.47652	0.841573	0.579369	1.23276	0.587819	0.868942	1.55173	0.754326	0.806082	0.668305	0.709069	0.791543	0.829346	0.960594	0.700007	0.692669	0.879635	0.704291	1.06811	1.07189	0.941968	0.791837	0.521156	1.2852	1.04088	1.1783	1.44919	1.18508	0.895422	1.2134	1.13646	1.73828	0.976891	0.632189
1.30992	1.42468	1.08824	1.16014	1.23529	0.821134	1.85822	1.3427	1.26275	0.943897	1.14425	0.975767	0.75231	0.809186	1.08295	0.992347	1.13434	0.135411	1.16467	0.367177	1.07039	1.30384	1.4389	1.4091	1.03847	0.595715	0.621042	0.370251	0.68167	1.23581	1.0904	1.67398	1.21181	1.06168	0.507963	0.983578	1.17564	0.569767	0.604938	1.57243	1.23728	0.779368	0.784833	0.93166	0.541394	0.904565	0.492094	1.6203	0.698817	0.424753
0.9363	1.29447	1.42469	1.48381	1.01935	1.46845	0.988174	0.64111	1.86364	0.841841	1.2455	0.876907	1.50622	1.32035	0.663402	1.11677	0.873278	0.586734	0.620954	0.340616	1.04219	0.471782	0.774461	1.5041	0.556722	0.982079	1.14433	0.654954	0.433164	1.11775	1.18262	0.507075	1.31368	0.667692	1.18088	1.74275	1.09732	0.865826	0.520031	0.54413	1.28763	0.645353	1.08614	1.36665	1.00298	0.6801	0.960563	1.22989	0.915149	0.794937
0.861916	0.651707	1.26614	0.517289	1.5277	1.35813	1.31824	0.903781	0.615245	1.05612	0.877394	0.845496	1.00768	0.380628	0.607157	0.850173	0.933658	0.74966	0.959876	0.44794	0.92298	0.862223	0.711678	1.40041	1.12739	0.991888	1.616	1.50269	1.2789	0.973896	0.149826	1.54422	0.596666	1.09225	0.886535	0.993804	0.867185	1.29818	0.880388	1.45773	1.25548	0.68563	0.992669	0.126274	1.12273	0.862642	1.30525	0.728301	0.530872	0.577651
0.683165	0.907419	0.432419	1.65593	0.781639	0.223155	1.10949	0.417288	1.25407	0.637572	0.598426	0.48381	0.959715	1.61528	1.0874	1.38877	0.684487	0.787029	1.39852	1.34668	1.6797	0.604336	1.24046	0.952843	1.2412	0.296106	1.22805	0.113621	1.05735	0.939621	0.403394	0.932493	1.19155	1.28435	1.43258	1.04149	1.3062	0.483815	0.662776	0.350793	1.01715	1.45465	0.998523	1.30783	1.41986	1.45474	0.87254	1.06454	1.46905	1.50128
1.30017	1.75243	0.562099	1.02671	0.979437	1.01327	0.86651	1.2656	1.1127	0.797215	0.122178	0.120939	0.435762	1.01962	0.808822	0.539991	0.861121	0.980503	0.905849	1.02338	1.0032	1.04505	1.32805	1.34647	1.20898	1.24707	1.15966	0.824729	1.60641	0.362382	0.208832	0.893067	1.24461	0.393954	1.06238	0.840531	0.917603	0.815241	0.0358591	1.49037	1.50434	0.428975	1.66855	0.853246	1.56489	1.1089	0.981761	1.88638	1.25861	0.925958
0.871914	1.17136	0.749258	0.145978	0.831585	0.318805	1.73702	1.16262	0.0508995	0.831089	1.79004	0.778037	0.339787	0.438528	1.11337	1.49256	1.07938	1.20662	0.0985017	0.757718	0.55498	1.33922	1.36947	0.64009	0.992837	1.06779	1.29776	1.05775	0.811475	1.07598	0.316736	0.640577	1.06864	1.17904	0.627116	1.19385	0.582639	1.7102	1.68384	1.35783	0.831834	0.861582	1.03132	1.38142	1.00578	0.745108	0.591934	1.22475	0.62174	1.02775
1.47863	0.547752	1.43589	0.155024	0.79958	0.994552	1.05474	1.63639	1.63936	1.54697	1.46462	1.4786	0.945847	0.589268	0.518439	1.44155	0.337151	0.322821	0.934716	1.20306	0.931539	1.12116	0.644032	0.633714	1.55756	1.06919	1.42502	1.40638	1.90181	0.695084	0.593623	0.632298	0.836673	1.49034	1.31229	0.928171	1.37768	0.871015	0.919291	0.83652	0.713076	0.813909	1.21893	0.676022	1.07614	0.68872	0.684576	0.690502	1.50263	1.28392
0.578762	1.11286	1.21317	1.39452	0.953085	1.66665	1.16377	1.20161	1.66297	1.10198	1.4662	0.871574	0.493012	1.11853	0.684592	1.30998	1.31742	1.33608	0.619104	0.511973	0.844448	1.30835	1.69533	0.840882	1.96731	0.758289	1.01939	1.05703	1.80354	0.448901	0.773403	0.889166	0.862012	0.459653	0.698761	1.08897	1.60783	0.799899	0.594777	0.574865	1.03919	1.53125	1.90386	1.41189	1.5862	0.643169	0.966667	1.45319	0.978078	1.15275
0.765995	1.05674	0.990094	1.62517	0.818007	0.515665	0.685407	0.849173	1.07889	1.24914	1.06497	0.392916	1.49754	0.709944	0.664908	0.496129	1.80027	0.622347	1.57913	0.456489	1.92373	1.05607	1.00869	0.63647	1.16006	0.984999	1.00332	1.32356	1.17327	1.09806	0.258501	0.265999	1.15992	0.771416	0.0968147	1.12442	0.791863	0.931411	0.904209	1.38232	0.821837	1.53892	0.541238	0.0673506	0.45138	0.969895	0.549152	0.551436	1.45056	0.869512
0.949805	0.976653	0.965684	1.38053	1.12343	1.99559	-0.0460813	0.868156	1.04476	1.00269	1.1861	1.17132	1.28474	1.06023	0.382438	1.45219	-0.168316	0.984051	1.29885	0.815568	0.893906	0.543451	1.14663	0.821099	0.441638	1.61496	1.68126	1.24376	1.19052	0.484959	1.0763	0.787524	0.866768	0.730871	1.03717	0.764229	1.2646	1.20404	1.33464	1.10212	0.513485	1.06262	0.867592	0.971227	1.62992	0.921826	0.992073	1.33272	0.944608	1.33182
[truncated: 50 more columns]

## Sheet: scenarioA
Scenario A
Time since conversion	Predicted ton FFB/ha	Price of FFB (USD ton-1FFB)	Revenues (profit) from timber	Operational costs USD ha-1 yr-1)	Establishment costs	NPV with discount rate of 2.5%	NPV with discount rate of 5%	NPV with discount rate of 7.5%	NPV discount rate of 10%
0			1326.15			1326.15	1326.15	1326.15	1326.15
1					1355.2	-1322.15	-1290.67	-1260.65	-1232
2					474.32	-451.465	-430.222	-410.445	-392
3					457.38	-424.723	-395.102	-368.173	-343.636
4	10.845	107		543.03		559.32	507.924	462.298	421.682
5	14.4226	107		543.03		884.021	783.674	696.69	621.038
6	17.643	107		543.03		1159.59	1003.49	871.36	759.088
7	20.5062	107		543.03		1389.04	1173.43	995.229	847.293
8	23.0122	107		543.03		1575.24	1299.04	1076.14	895.356
9	25.161	107		543.03		1720.92	1385.39	1120.99	911.469
10	26.9526	107		543.03		1828.71	1437.11	1135.79	902.518
11	28.387	107		543.03		1901.08	1458.41	1125.82	874.265
12	29.4642	107		543.03		1940.41	1453.14	1095.67	831.512
13	30.1842	107		543.03		1948.97	1424.8	1049.31	778.235
14	30.547	107		543.03		1928.91	1376.56	990.211	717.709
15	30.5526	107		543.03		1882.28	1311.3	921.329	652.606
16	30.201	107		543.03		1811.03	1231.62	845.222	585.091
17	29.4922	107		543.03		1717.01	1139.88	764.073	516.896
18	28.4262	107		543.03		1602	1038.21	679.735	449.39
19	27.003	107		543.03		1467.67	928.507	593.774	383.637
20	25.2226	107		543.03		1315.61	812.494	507.501	320.444
21	23.085	107		543.03		1147.35	691.705	422.006	260.405
22	20.5902	107		543.03		964.306	567.512	338.184	203.939
					TOTAL ha-1	27871.3	20234.4	14978.2	11291.1
					TOTAL USD ha-1 yr-1	1266.88	919.744	680.828	513.231
	Timber value from forest harvest USD/ha
*Carrasco et al. 2017; PLoS One (DataS2):	1263
corrected for consumer price index with increase 1.05 from 2016 to 2018	1326.15
Wahid and Ismail 2009, table 13:				RM_Cost to maturity on normal soils low	RM_Cost to maturity on normal soils high
	USD_Cost to maturity on normal soils low	USD_Cost to maturity on normal soils high		6750	8550
corrected for 1MR = 0.28 USD june 2007, and consumer price index with increase 1.21: https://www.bls.gov/data/inflation_calculator.htm	1355.2	1694	yr1	4000	5000
	474.32	609.84	yr2	1400	1800
	457.38	592.9	yr3	1350	1750
	2286.9	2896.74
Operation cost:	USD_costs independent small holders 2000	USD_costs estate 2000
*Ismail et al. 2003, corrected for 1 MR =0.21 USD in 2000	372.219	477.252
	smallholder costs USD adjusted for inflation with consumer price index 45.89% to 2018 values	estate costs USD adjusted for inflation with consumer price index 45.89% to 2018 values
	543.03	696.263
	smallholder costs RM/ha)	estate costs (RM/ha)
	1772.47	2272.63

## Sheet: Simul_A2.5
						1	2	3	4	5	6	7	8	9	10	11	12	13	14	15	16	17	18	19	20	21	22	23	24	25	26	27	28	29	30	31	32	33	34	35	36	37	38	39	40	41	42	43	44
Time since conversion	Predicted ton FFB/ha	Price of FFB (USD ton-1FFB)	Revenues (profit) from timber	Operational costs USD ha-1 yr-1)	Establishment costs	NPV with discount rate of 2.5%	NPV with discount rate of 2.5%	NPV with discount rate of 2.5%	NPV with discount rate of 2.5%	NPV with discount rate of 2.5%	NPV with discount rate of 2.5%	NPV with discount rate of 2.5%	NPV with discount rate of 2.5%	NPV with discount rate of 2.5%	NPV with discount rate of 2.5%	NPV with discount rate of 2.5%	NPV with discount rate of 2.5%	NPV with discount rate of 2.5%	NPV with discount rate of 2.5%	NPV with discount rate of 2.5%	NPV with discount rate of 2.5%	NPV with discount rate of 2.5%	NPV with discount rate of 2.5%	NPV with discount rate of 2.5%	NPV with discount rate of 2.5%	NPV with discount rate of 2.5%	NPV with discount rate of 2.5%	NPV with discount rate of 2.5%	NPV with discount rate of 2.5%	NPV with discount rate of 2.5%	NPV with discount rate of 2.5%	NPV with discount rate of 2.5%	NPV with discount rate of 2.5%	NPV with discount rate of 2.5%	NPV with discount rate of 2.5%	NPV with discount rate of 2.5%	NPV with discount rate of 2.5%	NPV with discount rate of 2.5%	NPV with discount rate of 2.5%	NPV with discount rate of 2.5%	NPV with discount rate of 2.5%	NPV with discount rate of 2.5%	NPV with discount rate of 2.5%	NPV with discount rate of 2.5%	NPV with discount rate of 2.5%	NPV with discount rate of 2.5%	NPV with discount rate of 2.5%	NPV with discount rate of 2.5%	NPV with discount rate of 2.5%
0			1326.15			1326.15	1326.15	1326.15	1326.15	1326.15	1326.15	1326.15	1326.15	1326.15	1326.15	1326.15	1326.15	1326.15	1326.15	1326.15	1326.15	1326.15	1326.15	1326.15	1326.15	1326.15	1326.15	1326.15	1326.15	1326.15	1326.15	1326.15	1326.15	1326.15	1326.15	1326.15	1326.15	1326.15	1326.15	1326.15	1326.15	1326.15	1326.15	1326.15	1326.15	1326.15	1326.15	1326.15	1326.15
1					1355.2	-1322.15	-1322.15	-1322.15	-1322.15	-1322.15	-1322.15	-1322.15	-1322.15	-1322.15	-1322.15	-1322.15	-1322.15	-1322.15	-1322.15	-1322.15	-1322.15	-1322.15	-1322.15	-1322.15	-1322.15	-1322.15	-1322.15	-1322.15	-1322.15	-1322.15	-1322.15	-1322.15	-1322.15	-1322.15	-1322.15	-1322.15	-1322.15	-1322.15	-1322.15	-1322.15	-1322.15	-1322.15	-1322.15	-1322.15	-1322.15	-1322.15	-1322.15	-1322.15	-1322.15
2					474.32	-451.465	-451.465	-451.465	-451.465	-451.465	-451.465	-451.465	-451.465	-451.465	-451.465	-451.465	-451.465	-451.465	-451.465	-451.465	-451.465	-451.465	-451.465	-451.465	-451.465	-451.465	-451.465	-451.465	-451.465	-451.465	-451.465	-451.465	-451.465	-451.465	-451.465	-451.465	-451.465	-451.465	-451.465	-451.465	-451.465	-451.465	-451.465	-451.465	-451.465	-451.465	-451.465	-451.465	-451.465
3					457.38	-424.723	-424.723	-424.723	-424.723	-424.723	-424.723	-424.723	-424.723	-424.723	-424.723	-424.723	-424.723	-424.723	-424.723	-424.723	-424.723	-424.723	-424.723	-424.723	-424.723	-424.723	-424.723	-424.723	-424.723	-424.723	-424.723	-424.723	-424.723	-424.723	-424.723	-424.723	-424.723	-424.723	-424.723	-424.723	-424.723	-424.723	-424.723	-424.723	-424.723	-424.723	-424.723	-424.723	-424.723
4	10.845	107	0	543.03		295.396	233.291	1292.61	354.82	624.997	187.916	869.538	417.723	1195.35	1580.09	694.294	830.867	17.4351	787.502	1102.44	639.318	243.128	370.921	661.231	473.288	136.273	472.493	1117.08	574.449	1105.91	267.426	314.705	445.783	-204.023	301.5	340.264	555.34	227.121	494.509	124.506	309.831	597.654	122.23	629.729	796.033	752.436	231.451	-183.484	1044.74
5	14.4226	107		543.03		1341.53	1879.89	2481.7	239.605	1521.95	364.236	185.456	499.125	479.5	525.351	899.349	1124.15	637.607	412.336	865.108	992.826	1248.87	1393.82	1033.31	461.631	716.152	272.681	680.428	696.331	769.816	779.655	-207.424	853.949	677.178	367.52	503.36	1017.21	2271.65	691.504	107.65	1235.99	547.041	1014.56	1128.85	1092.38	-13.7674	1071.19	1239.68	380.303
6	17.643	107		543.03		1199.31	1902.26	986.928	1568.49	1943.39	1740.97	1251.67	1751.68	934.451	1170.5	1464.88	594.831	694.851	387.566	2312.75	1626.89	731.746	1131.39	608.348	945.285	1710.31	24.221	598.923	1235.71	1409.99	1930.19	893.302	2149.44	1339.87	1570.63	589.886	1541.98	1038.2	1319.06	1408.23	594.651	886.76	1602.12	55.1731	2166.96	1375.01	1096.32	871.682	492.507
7	20.5062	107		543.03		2363.84	263.359	1024.71	2110.45	1684.94	2320.91	1583.26	1371.85	888.713	592.477	1219.04	2722.41	1198.54	629.362	1769.2	2055.1	684.358	2126.5	1019.03	1063.8	2271.99	1744.45	1009.74	1735.52	1103.46	2794.47	1223.09	1836.59	1839.94	1025.74	621.842	104.542	2168.48	2047.1	2409.07	2165.85	2373.17	1358.45	632.727	2459.05	1465.23	2197.46	396.97	2795.17
8	23.0122	107		543.03		1256.56	1726.11	2490.21	1352.15	1864.22	1197.07	2046.23	1521.23	1584.63	947.883	2000.45	2071.49	1567.71	1052.94	-3.8009	652.655	1182.95	2914.38	922.561	1776.64	1221.64	1255.56	1235.39	917.965	759.48	1218.01	1257.57	1073.55	2825.25	-353.478	1686.41	2394.73	1010.35	3311.75	2138.95	2515.41	466.281	1288.01	1108.61	1649.46	2106.6	1678.85	851.239	896.754
9	25.161	107		543.03		2621.11	2310.59	1145.43	645.811	1347.9	1946.25	-256.413	1737.86	998.178	912.802	-878.303	1349.58	139.249	235.281	2702.73	2447.5	2054.77	1615.4	1102.11	2058.2	2243.44	978.724	1299.24	673.459	2081.54	2463.09	741.416	922.706	2529.17	1433.1	2234.56	1384.24	2220.79	438.161	1225.39	1157.69	2133.7	2094.44	2787.7	2799.86	1972.65	56.2438	852.951	2199.86
10	26.9526	107		543.03		1650.22	1286.11	1876.26	2066.87	1460.22	2553.14	2377.96	839.009	1262.83	1585.98	2497.34	1846.35	3829.47	1195.09	343.953	2241.2	874.948	1189.38	2545.77	1306.94	3527.14	841.898	2385	372.375	1236.7	2260.73	1610.76	1751.32	885.314	1541.8	3560.45	2536.93	908.219	126.331	1531.98	1984.49	2313.08	456.816	2763.92	2005.81	788.861	990.296	2036.51	2692.54
11	28.387	107		543.03		1855.82	1082.92	2334.9	1126.93	2853.43	1865.72	1656.17	1981.35	3587.79	3834.74	1427.86	1411.96	2835.23	2245.26	1165.03	1556.35	2699.64	1387.28	2974.91	1966.81	2476.42	2904.34	664.616	2347	2499.18	1737.17	3375.54	1176.96	2489.3	2776.24	1901.04	1246.07	2232.53	2913.26	1306.47	2715.31	2400.25	830.007	3349.87	1184.74	2155.92	1908.59	2003.94	26.6355
12	29.4642	107		543.03		1210.33	1677.19	2718.39	1964.22	539.143	2166.06	2868.02	980.15	2635.45	2672.57	1240.35	1479.73	1888.19	3422.23	1925.16	3224.3	2103.2	731.948	955.713	1983.03	1823.11	1042.08	3118.57	389.469	2218.9	2496.32	1752.73	3087.38	2218.38	1743.66	717.394	1304	2428.77	3926.94	1890.03	1572.88	2806.82	2819.68	672.609	872.135	2646.94	679.502	2864.44	1515.78
13	30.1842	107		543.03		1693.29	1718.64	1506.13	2235.64	1094.62	1572.37	1611.61	1226.89	251.061	2031.51	2739.96	1570.67	2050.56	2181.7	2864.88	2481.05	642.473	2412.96	1073.98	1438.55	1241.17	3241.53	479.412	2549.65	3445.62	1962.65	1895.37	1258.38	2586.76	1278.69	1657.78	983.703	2255.59	2424	2486.57	2830.82	2008.87	3112.65	2092.49	1817.96	-476.268	1733.89	2868.8	2716.99
14	30.547	107		543.03		2621.72	497.538	2914.59	2993.55	1701.5	2303.52	1318.77	2580.8	2942.8	1580.07	2696.31	1741.75	2822.44	2479.1	2608.38	1828.41	3500.12	2275.66	1713.87	948.556	1497.71	1670.56	3261.8	-169.629	735.417	3117	2555.52	2631.7	1105.94	1657.92	952.149	3660.31	3419.75	1414.24	1534.77	2338.59	1999.98	675.479	1922	1466.6	984.598	1236.27	560.524	3319.3
15	30.5526	107		543.03		1813.91	2285.05	1964.73	711.301	1942.34	2099.98	2798.16	2011.46	1987.81	2481.12	2867.77	520.213	2891.82	1725.73	1662.95	2717.88	2172.67	3215.51	792.169	189.679	1948.75	2855.66	2399.14	1467.22	1870.25	2128.64	474.006	2127.96	1948.91	4379.72	2734.46	1792.62	2719.67	1553.98	910.371	1504.62	2639.52	1884.55	1827.29	2430.72	1493.96	1488.43	1934.63	807.359
16	30.201	107		543.03		2920.32	310.564	2180.52	2620.3	812.28	2335.99	-243.377	2647.26	2275.92	2925.72	1587.97	1792.17	2587.38	2026.77	-141.674	2397.76	2848.31	1466.16	895.387	2317.7	913.78	1525.74	3012.04	1276.24	1388.9	1088.98	1177.72	1357.25	1439.54	1725.25	1157.99	1142.02	1549.01	1167.32	1959.3	1967.52	1684.7	1357.89	768.667	2431.85	1900.01	2199.15	2788.83	2213.92
17	29.4922	107		543.03		2359.74	2597.76	1900.02	2049.12	2204.98	1346.06	3496.86	2427.73	2261.92	1600.66	2016.17	1666.75	1203.33	1321.29	1889.04	1701.14	1995.63	-76.0489	2058.51	404.607	1862.99	2347.15	2627.24	2565.43	1796.79	878.57	931.094	410.982	1056.83	2206.05	1904.49	3114.78	2156.28	1844.94	696.581	1682.95	2081.26	824.757	897.698	2904.16	2209.11	1259.44	1270.78	1575.28
18	28.4262	107		543.03		1477.77	2176.27	2430.23	2545.51	1639.73	2515.56	1578.94	902.103	3286.25	1293.56	2080.77	1361.95	2589.22	2226.73	945.576	1829.72	1354.87	796.061	862.795	316.087	1684.27	571.884	1162.16	2585.08	737.531	1567.05	1883.48	929.101	496.573	1831.63	1958.13	640.712	2213.72	953.941	1954.76	3050.48	1791.78	1340.34	665.978	712.976	2162.93	910.377	1769.98	2317.02
19	27.003	107		543.03		1218.1	838.182	1948.68	595.243	2421.41	2114.94	2042.85	1293.77	772.282	1569.11	1246.08	1188.43	1481.55	348.247	757.664	1196.88	1347.77	1015.22	1395.15	469.905	1328.47	1218.66	946.572	2191.36	1697.91	1453.01	2581	2376.21	1971.74	1420.49	-68.8929	2451.27	738.705	1634.4	1262.6	1456.47	1227.63	2006.59	1251.49	2294.94	1929.42	899.494	1454.42	-111.459
20	25.2226	107		543.03		793.785	1163.13	380.803	2395.94	955.972	36.1429	1495.95	355.883	1734.06	718.693	654.218	465.444	1249.26	2328.98	1459.57	1955.93	795.961	964.849	1971.98	1886.6	2435.09	663.952	1711.65	1237.95	1712.87	156.294	1691.22	-144.261	1410.06	1216.17	332.998	1204.43	1631.09	1783.94	2028.07	1383.96	1819.94	465.452	760.204	246.364	1343.86	2064.43	1313.18	1822.61
21	23.085	107		543.03		1588.8	2253.91	503.345	1186.63	1117.11	1166.86	951.029	1537.96	1313.09	849.12	-143.63	-145.452	317.546	1176.21	866.19	470.831	943.104	1118.68	1008.88	1181.73	1152.05	1213.6	1629.8	1656.89	1454.69	1510.7	1382.16	889.585	2039.17	209.628	-16.1922	990.086	1507.09	256.061	1239.09	912.823	1026.17	875.631	-270.576	1868.52	1889.06	307.564	2130.55	931.522
22	20.5902	107		543.03		800.391	1183.6	643.423	-128.614	748.779	92.5588	1907.5	1172.41	-250.289	748.145	1975.35	680.253	119.41	245.771	1109.39	1594.65	1065.9	1228.72	-189.371	654.249	394.8	1398.41	1437.13	503.717	955.139	1051.06	1345.36	1038.21	723.044	1061.54	89.9103	504.341	1052.15	1193.42	487.114	1212.38	430.195	1873.18	1839.44	1422.23	749.098	787.169	1004.38	1452.43
					TOTAL ha-1	30209.8	26514.2	31851.4	27761.8	27606.7	29054.1	28668	26384.1	29269.6	28747.9	27414	23401.4	29248.6	25555.9	25332.4	32738.2	27618.2	26406.6	22534.2	20971.1	29713.4	25371.4	29903.7	23934	28107.9	29988.8	26006.4	25300.6	28506.8	26521.6	21985.9	27697.1	32877	28622.7	25829.3	31720.5	30362.6	25130.6	24011.7	31750.6	26563.5	21923.9	27157.8	28217.1
					TOTAL USD ha-1 yr-1	1373.17	1205.19	1447.79	1261.9	1254.85	1320.64	1303.09	1199.28	1330.44	1306.72	1246.09	1063.7	1329.48	1161.63	1151.47	1488.1	1255.37	1200.3	1024.28	953.232	1350.61	1153.25	1359.26	1087.91	1277.63	1363.13	1182.11	1150.03	1295.76	1205.53	999.357	1258.96	1494.41	1301.03	1174.06	1441.84	1380.12	1142.3	1091.44	1443.21	1207.43	996.543	1234.45	1282.59
	Timber value from forest harvest USD/ha					Average	27932.6
*Carrasco et al. 2017; PLoS One (DataS2):	1263
corrected for consumer price index with increase 1.05 from 2016 to 2018	1326.15
Wahid and Ismail 2009, table 13				RM_Cost to maturity on normal soils low	RM_Cost to maturity on normal soils high
	USD_Cost to maturity on normal soils low	USD_Cost to maturity on normal soils high		6750	8550
corrected for 1MR = 0.28 USD june 2007, and consumer price index with increase 1.21: https://www.bls.gov/data/inflation_calculator.htm	1355.2	1694	yr1	4000	5000
	474.32	609.84	yr2	1400	1800
	457.38	592.9	yr3	1350	1750
	2286.9	2896.74
Operation cost:	USD_costs independent small holders 2000	USD_costs estate 2000
*Ismail et al. 2003, corrected for 1 MR =0.21 USD in 2000	372.219	477.252
	smallholder costs USD adjusted for inflation with consumer price index 45.89% to 2018 values	estate costs USD adjusted for inflation with consumer price index 45.89% to 2018 values
	543.03	696.263
	smallholder costs RM/ha)	estate costs (RM/ha)
	1772.47	2272.63
[truncated: 56 more columns]

## Sheet: Simul_A5
						1	2	3	4	5	6	7	8	9	10	11	12	13	14	15	16	17	18	19	20	21	22	23	24	25	26	27	28	29	30	31	32	33	34	35	36	37	38	39	40	41	42	43	44
Time since conversion	Predicted ton FFB/ha	Price of FFB (USD ton-1FFB)	Revenues (profit) from timber	Operational costs USD ha-1 yr-1)	Establishment costs	NPV with discount rate of 2.5%	NPV with discount rate of 5%	NPV with discount rate of 5%	NPV with discount rate of 5%	NPV with discount rate of 5%	NPV with discount rate of 5%	NPV with discount rate of 5%	NPV with discount rate of 5%	NPV with discount rate of 5%	NPV with discount rate of 5%	NPV with discount rate of 5%	NPV with discount rate of 5%	NPV with discount rate of 5%	NPV with discount rate of 5%	NPV with discount rate of 5%	NPV with discount rate of 5%	NPV with discount rate of 5%	NPV with discount rate of 5%	NPV with discount rate of 5%	NPV with discount rate of 5%	NPV with discount rate of 5%	NPV with discount rate of 5%	NPV with discount rate of 5%	NPV with discount rate of 5%	NPV with discount rate of 5%	NPV with discount rate of 5%	NPV with discount rate of 5%	NPV with discount rate of 5%	NPV with discount rate of 5%	NPV with discount rate of 5%	NPV with discount rate of 5%	NPV with discount rate of 5%	NPV with discount rate of 5%	NPV with discount rate of 5%	NPV with discount rate of 5%	NPV with discount rate of 5%	NPV with discount rate of 5%	NPV with discount rate of 5%	NPV with discount rate of 5%	NPV with discount rate of 5%	NPV with discount rate of 5%	NPV with discount rate of 5%	NPV with discount rate of 5%	NPV with discount rate of 5%
0			1326.15			1326.15	1326.15	1326.15	1326.15	1326.15	1326.15	1326.15	1326.15	1326.15	1326.15	1326.15	1326.15	1326.15	1326.15	1326.15	1326.15	1326.15	1326.15	1326.15	1326.15	1326.15	1326.15	1326.15	1326.15	1326.15	1326.15	1326.15	1326.15	1326.15	1326.15	1326.15	1326.15	1326.15	1326.15	1326.15	1326.15	1326.15	1326.15	1326.15	1326.15	1326.15	1326.15	1326.15	1326.15
1					1355.2	-1290.67	-1290.67	-1290.67	-1290.67	-1290.67	-1290.67	-1290.67	-1290.67	-1290.67	-1290.67	-1290.67	-1290.67	-1290.67	-1290.67	-1290.67	-1290.67	-1290.67	-1290.67	-1290.67	-1290.67	-1290.67	-1290.67	-1290.67	-1290.67	-1290.67	-1290.67	-1290.67	-1290.67	-1290.67	-1290.67	-1290.67	-1290.67	-1290.67	-1290.67	-1290.67	-1290.67	-1290.67	-1290.67	-1290.67	-1290.67	-1290.67	-1290.67	-1290.67	-1290.67
2					474.32	-430.222	-430.222	-430.222	-430.222	-430.222	-430.222	-430.222	-430.222	-430.222	-430.222	-430.222	-430.222	-430.222	-430.222	-430.222	-430.222	-430.222	-430.222	-430.222	-430.222	-430.222	-430.222	-430.222	-430.222	-430.222	-430.222	-430.222	-430.222	-430.222	-430.222	-430.222	-430.222	-430.222	-430.222	-430.222	-430.222	-430.222	-430.222	-430.222	-430.222	-430.222	-430.222	-430.222	-430.222
3					457.38	-395.102	-395.102	-395.102	-395.102	-395.102	-395.102	-395.102	-395.102	-395.102	-395.102	-395.102	-395.102	-395.102	-395.102	-395.102	-395.102	-395.102	-395.102	-395.102	-395.102	-395.102	-395.102	-395.102	-395.102	-395.102	-395.102	-395.102	-395.102	-395.102	-395.102	-395.102	-395.102	-395.102	-395.102	-395.102	-395.102	-395.102	-395.102	-395.102	-395.102	-395.102	-395.102	-395.102	-395.102
4	10.845	107	0	543.03		268.252	211.853	1173.83	322.215	567.566	170.648	789.636	379.338	1085.51	1434.89	630.495	754.519	15.8329	715.138	1001.14	580.571	220.787	336.837	600.47	429.798	123.75	429.075	1014.43	521.663	1004.29	242.852	285.787	404.82	-185.275	273.795	308.997	504.309	206.25	449.068	113.065	281.36	542.735	110.998	571.863	722.885	683.294	210.183	-166.624	948.742
5	14.4226	107		543.03		1189.25	1666.5	2200	212.407	1349.19	322.891	164.404	442.468	425.071	465.717	797.262	996.55	565.23	365.531	766.907	880.128	1107.11	1235.6	916.016	409.23	634.86	241.729	603.192	617.289	682.433	691.155	-183.879	757.016	600.31	325.802	446.223	901.747	2013.79	613.01	95.4308	1095.69	484.945	899.393	1000.71	968.379	-12.2046	949.596	1098.97	337.134
6	17.643	107		543.03		1037.86	1646.18	854.068	1357.34	1681.77	1506.6	1083.17	1515.87	808.657	1012.93	1267.68	514.756	601.311	335.392	2001.41	1407.88	633.24	979.08	526.453	818.032	1480.07	20.9604	518.296	1069.36	1220.18	1670.35	773.047	1860.08	1159.5	1359.2	510.476	1334.4	898.442	1141.49	1218.65	514.6	767.385	1386.44	47.7458	1875.25	1189.91	948.735	754.337	426.206
7	20.5062	107		543.03		1996.91	222.48	865.653	1782.86	1423.4	1960.65	1337.5	1158.91	750.764	500.511	1029.82	2299.83	1012.5	531.67	1494.58	1736.1	578.129	1796.42	860.857	898.677	1919.32	1473.67	853.002	1466.13	932.177	2360.7	1033.23	1551.51	1554.34	866.519	525.318	88.3143	1831.88	1729.34	2035.12	1829.66	2004.8	1147.59	534.513	2077.35	1237.79	1856.37	335.351	2361.29
8	23.0122	107		543.03		1036.24	1423.46	2053.58	1115.07	1537.36	987.183	1687.45	1254.5	1306.79	781.684	1649.7	1708.28	1292.83	868.318	-3.13446	538.22	975.538	2403.38	760.802	1465.13	1007.45	1035.41	1018.78	757.012	626.315	1004.45	1037.07	885.317	2329.88	-291.5	1390.72	1974.84	833.195	2731.08	1763.91	2074.36	384.525	1062.18	914.226	1360.25	1737.24	1384.48	701.985	739.52
9	25.161	107		543.03		2110.07	1860.09	922.104	519.896	1085.1	1566.79	-206.419	1399.03	803.562	734.832	-707.059	1086.45	112.099	189.408	2175.77	1970.31	1654.15	1300.44	887.228	1656.91	1806.03	787.9	1045.92	542.153	1675.69	1982.86	596.861	742.804	2036.05	1153.68	1798.89	1114.35	1787.8	352.732	986.477	931.976	1717.69	1686.08	2244.18	2253.97	1588.04	45.2778	686.65	1770.95
10	26.9526	107		543.03		1296.84	1010.7	1474.48	1624.27	1147.53	2006.41	1868.75	659.345	992.412	1246.36	1962.56	1450.97	3009.43	939.174	270.299	1761.28	687.588	934.688	2000.62	1027.07	2771.84	661.615	1874.28	292.635	971.874	1776.62	1265.83	1376.29	695.733	1211.64	2798.02	1993.68	713.734	99.2789	1203.93	1559.53	1817.76	358.994	2172.05	1576.28	619.935	778.235	1600.41	2115.96
11	28.387	107		543.03		1423.69	830.761	1791.22	864.527	2189.01	1431.29	1270.53	1519.99	2752.37	2941.82	1095.38	1083.19	2175.05	1722.45	893.756	1193.96	2071.03	1064.25	2282.2	1508.84	1899.79	2228.07	509.86	1800.5	1917.24	1332.67	2589.55	902.908	1909.67	2129.79	1458.38	955.923	1712.69	2234.91	1002.26	2083.05	1841.35	636.74	2569.85	908.87	1653.91	1464.18	1537.32	20.4334
12	29.4642	107		543.03		906.397	1256.02	2035.76	1470.98	403.755	1622.13	2147.82	734.019	1973.65	2001.45	928.881	1108.15	1414.04	2562.85	1441.72	2414.63	1575.05	548.144	715.719	1485.06	1365.3	780.399	2335.45	291.667	1661.7	1869.46	1312.59	2312.09	1661.31	1305.8	537.245	976.547	1818.87	2940.83	1415.42	1177.9	2101.98	2111.61	503.706	653.128	1982.26	508.868	2145.13	1135.15
13	30.1842	107		543.03		1237.89	1256.42	1101.06	1634.37	800.225	1149.48	1178.18	896.925	183.539	1485.14	2003.06	1148.25	1499.07	1594.94	2094.39	1813.78	469.682	1764	785.14	1051.66	907.363	2369.73	350.476	1863.93	2518.94	1434.81	1385.62	919.94	1891.06	934.792	1211.92	719.14	1648.95	1772.08	1817.82	2069.48	1468.6	2275.52	1529.72	1329.03	-348.177	1267.57	2097.25	1986.27
14	30.547	107		543.03		1870.99	355.067	2079.99	2136.34	1214.27	1643.9	941.135	1841.78	2100.12	1127.61	1924.21	1243	2014.23	1769.2	1861.46	1304.84	2497.86	1624.02	1223.1	676.935	1068.84	1192.19	2327.77	-121.055	524.829	2224.44	1823.74	1878.1	789.254	1183.17	679.499	2612.17	2440.5	1009.27	1095.29	1668.93	1427.28	482.054	1371.63	1046.63	702.656	882.262	400.017	2368.81
15	30.5526	107		543.03		1263.67	1591.89	1368.74	495.533	1353.14	1462.96	1949.35	1401.3	1384.82	1728.49	1997.85	362.409	2014.61	1202.24	1158.51	1893.43	1513.6	2240.1	551.87	132.141	1357.61	1989.41	1671.38	1022.15	1302.92	1482.93	330.219	1482.46	1357.72	3051.16	1904.98	1248.84	1894.67	1082.59	634.216	1048.2	1838.84	1312.88	1273	1693.38	1040.78	1036.92	1347.77	562.452
16	30.201	107		543.03		1986.02	211.205	1482.9	1781.99	552.406	1588.63	-165.513	1800.32	1547.78	1989.69	1079.93	1218.8	1759.6	1378.34	-96.3481	1630.64	1937.05	997.089	608.925	1576.2	621.434	1037.61	2048.39	867.929	944.548	740.584	800.932	923.024	978.988	1173.29	787.515	776.653	1053.44	793.858	1332.46	1338.05	1145.71	923.46	522.746	1653.83	1292.14	1495.57	1896.6	1505.62
17	29.4922	107		543.03		1566.58	1724.59	1261.38	1360.36	1463.83	893.621	2321.48	1611.71	1501.64	1062.64	1338.49	1106.52	798.863	877.171	1254.09	1129.35	1324.85	-50.4871	1366.6	268.609	1236.79	1558.22	1744.17	1703.13	1192.85	583.262	618.132	272.841	701.605	1464.54	1264.35	2067.83	1431.51	1224.81	462.444	1117.27	1381.7	547.537	595.961	1928.01	1466.58	836.116	843.642	1045.79
18	28.4262	107		543.03		957.701	1410.38	1574.96	1649.67	1062.66	1630.26	1023.26	584.626	2129.72	838.32	1348.49	882.638	1677.99	1443.08	612.8	1185.79	878.052	515.904	559.152	204.847	1091.53	370.621	753.162	1675.32	477.972	1015.56	1220.63	602.123	321.814	1187.02	1269.01	415.226	1434.65	618.221	1266.82	1976.93	1161.2	868.633	431.601	462.058	1401.73	589.989	1147.07	1501.59
19	27.003	107		543.03		770.622	530.268	1232.81	376.574	1531.88	1338	1292.39	818.49	488.577	992.679	788.319	751.846	937.291	220.315	479.329	757.194	852.652	642.268	882.629	297.281	840.442	770.973	598.839	1386.34	1074.16	919.232	1632.85	1503.28	1247.4	898.659	-43.5844	1550.77	467.334	1033.99	798.771	921.422	776.646	1269.45	791.743	1451.87	1220.63	569.056	920.124	-70.5137
20	25.2226	107		543.03		490.223	718.325	235.175	1479.68	590.387	22.321	923.862	219.785	1070.92	443.848	404.03	287.448	771.518	1438.33	901.396	1207.94	491.568	595.869	1217.85	1165.12	1503.85	410.042	1057.07	764.528	1057.83	96.5237	1044.46	-89.092	870.824	751.079	205.652	743.829	1007.33	1101.72	1252.49	854.701	1123.95	287.453	469.484	152.149	829.936	1274.94	810.992	1125.6
21	23.085	107		543.03		957.842	1358.82	303.453	715.386	673.474	703.467	573.35	927.195	791.628	511.912	-86.5908	-87.6893	191.44	709.103	522.203	283.852	568.572	674.419	608.229	712.43	694.541	731.649	982.56	998.894	876.992	910.761	833.264	536.307	1229.36	126.379	-9.76187	596.896	908.582	154.372	747.014	550.316	618.651	527.894	-163.123	1126.48	1138.86	185.422	1284.45	561.59
22	20.5902	107		543.03		471.045	696.568	378.667	-75.6916	440.671	54.4726	1122.6	689.985	-147.3	440.297	1162.53	400.342	70.2751	144.641	652.898	938.482	627.3	723.124	-111.448	385.038	232.347	822.991	845.779	296.447	562.117	618.566	791.772	611.004	425.525	624.737	52.9139	296.814	619.212	702.353	286.676	713.51	253.178	1102.4	1082.55	837.012	440.859	463.264	591.099	854.78
					TOTAL ha-1	22048.2	19191.7	23600	20033.9	20277.8	21271.9	20513.1	19065.8	21160.4	20951	19825.2	17526.4	21143.4	18217.5	18693.3	23838.5	19874	19535.3	16452.6	15379.2	21773.3	18122.4	21363	17026.2	20435.2	22167.9	18401.9	18643	20785.2	18939.7	16306.9	20082.4	23933	20995.1	18738.4	23017.1	22069.1	18207.5	17674.3	23287	19076.3	15957.2	19242.7	20507.5
					TOTAL USD ha-1 yr-1	1002.19	872.352	1072.73	910.633	921.717	966.903	932.413	866.625	961.836	952.318	901.145	796.655	961.062	828.066	849.697	1083.57	903.362	887.969	747.844	699.053	989.696	823.747	971.044	773.917	928.874	1007.63	836.448	847.409	944.783	860.896	741.224	912.838	1087.86	954.325	851.746	1046.23	1003.14	827.612	803.378	1058.5	867.106	725.327	874.669	932.161
	Timber value from forest harvest USD/ha
*Carrasco et al. 2017; PLoS One (DataS2):	1263
corrected for consumer price index with increase 1.05 from 2016 to 2018	1326.15
Wahid and Ismail 2009, table 13:				RM_Cost to maturity on normal soils low	RM_Cost to maturity on normal soils high
	USD_Cost to maturity on normal soils low	USD_Cost to maturity on normal soils high		6750	8550
corrected for 1MR = 0.28 USD june 2007, and consumer price index with increase 1.21: https://www.bls.gov/data/inflation_calculator.htm	1355.2	1694	yr1	4000	5000
	474.32	609.84	yr2	1400	1800
	457.38	592.9	yr3	1350	1750
	2286.9	2896.74
Operation cost:	USD_costs independent small holders 2000	USD_costs estate 2000
*Ismail et al. 2003, corrected for 1 MR =0.21 USD in 2000	372.219	477.252
	smallholder costs USD adjusted for inflation with consumer price index 45.89% to 2018 values	estate costs USD adjusted for inflation with consumer price index 45.89% to 2018 values
	543.03	696.263
	smallholder costs RM/ha)	estate costs (RM/ha)
	1772.47	2272.63
[truncated: 56 more columns]

## Sheet: Simul_A7.5
						1	2	3	4	5	6	7	8	9	10	11	12	13	14	15	16	17	18	19	20	21	22	23	24	25	26	27	28	29	30	31	32	33	34	35	36	37	38	39	40	41	42	43	44
Time since conversion	Predicted ton FFB/ha	Price of FFB (USD ton-1FFB)	Revenues (profit) from timber	Operational costs USD ha-1 yr-1)	Establishment costs	NPV with discount rate of 2.5%	NPV with discount rate of 5%	NPV with discount rate of 5%	NPV with discount rate of 5%	NPV with discount rate of 5%	NPV with discount rate of 5%	NPV with discount rate of 5%	NPV with discount rate of 5%	NPV with discount rate of 5%	NPV with discount rate of 5%	NPV with discount rate of 5%	NPV with discount rate of 5%	NPV with discount rate of 5%	NPV with discount rate of 5%	NPV with discount rate of 5%	NPV with discount rate of 5%	NPV with discount rate of 5%	NPV with discount rate of 5%	NPV with discount rate of 5%	NPV with discount rate of 5%	NPV with discount rate of 5%	NPV with discount rate of 5%	NPV with discount rate of 5%	NPV with discount rate of 5%	NPV with discount rate of 5%	NPV with discount rate of 5%	NPV with discount rate of 5%	NPV with discount rate of 5%	NPV with discount rate of 5%	NPV with discount rate of 5%	NPV with discount rate of 5%	NPV with discount rate of 5%	NPV with discount rate of 5%	NPV with discount rate of 5%	NPV with discount rate of 5%	NPV with discount rate of 5%	NPV with discount rate of 5%	NPV with discount rate of 5%	NPV with discount rate of 5%	NPV with discount rate of 5%	NPV with discount rate of 5%	NPV with discount rate of 5%	NPV with discount rate of 5%	NPV with discount rate of 5%
0			1326.15			1326.15	1326.15	1326.15	1326.15	1326.15	1326.15	1326.15	1326.15	1326.15	1326.15	1326.15	1326.15	1326.15	1326.15	1326.15	1326.15	1326.15	1326.15	1326.15	1326.15	1326.15	1326.15	1326.15	1326.15	1326.15	1326.15	1326.15	1326.15	1326.15	1326.15	1326.15	1326.15	1326.15	1326.15	1326.15	1326.15	1326.15	1326.15	1326.15	1326.15	1326.15	1326.15	1326.15	1326.15
1					1355.2	-1260.65	-1260.65	-1260.65	-1260.65	-1260.65	-1260.65	-1260.65	-1260.65	-1260.65	-1260.65	-1260.65	-1260.65	-1260.65	-1260.65	-1260.65	-1260.65	-1260.65	-1260.65	-1260.65	-1260.65	-1260.65	-1260.65	-1260.65	-1260.65	-1260.65	-1260.65	-1260.65	-1260.65	-1260.65	-1260.65	-1260.65	-1260.65	-1260.65	-1260.65	-1260.65	-1260.65	-1260.65	-1260.65	-1260.65	-1260.65	-1260.65	-1260.65	-1260.65	-1260.65
2					474.32	-410.445	-410.445	-410.445	-410.445	-410.445	-410.445	-410.445	-410.445	-410.445	-410.445	-410.445	-410.445	-410.445	-410.445	-410.445	-410.445	-410.445	-410.445	-410.445	-410.445	-410.445	-410.445	-410.445	-410.445	-410.445	-410.445	-410.445	-410.445	-410.445	-410.445	-410.445	-410.445	-410.445	-410.445	-410.445	-410.445	-410.445	-410.445	-410.445	-410.445	-410.445	-410.445	-410.445	-410.445
3					457.38	-368.173	-368.173	-368.173	-368.173	-368.173	-368.173	-368.173	-368.173	-368.173	-368.173	-368.173	-368.173	-368.173	-368.173	-368.173	-368.173	-368.173	-368.173	-368.173	-368.173	-368.173	-368.173	-368.173	-368.173	-368.173	-368.173	-368.173	-368.173	-368.173	-368.173	-368.173	-368.173	-368.173	-368.173	-368.173	-368.173	-368.173	-368.173	-368.173	-368.173	-368.173	-368.173	-368.173	-368.173
4	10.845	107	0	543.03		244.155	192.823	1068.39	293.271	516.583	155.319	718.704	345.263	987.996	1306	573.859	686.742	14.4107	650.899	911.209	528.419	200.954	306.58	546.531	391.19	112.634	390.532	923.304	474.803	914.075	221.037	260.115	368.456	-168.632	249.201	281.241	459.008	187.723	408.729	102.908	256.086	493.982	101.027	520.493	657.949	621.915	191.303	-151.656	863.518
5	14.4226	107		543.03		1057.25	1481.53	1955.81	188.831	1199.44	287.051	146.156	393.357	377.89	414.025	708.77	885.938	502.493	324.959	681.784	782.439	984.228	1098.46	814.343	363.807	564.394	214.898	536.24	548.773	606.686	614.44	-163.469	672.991	533.679	289.639	396.694	801.658	1790.27	544.969	84.8385	974.075	431.118	799.565	889.634	860.893	-10.85	844.196	976.985	299.714
6	17.643	107		543.03		901.203	1429.43	741.614	1178.62	1460.33	1308.23	940.547	1316.27	702.181	879.559	1100.76	446.978	522.137	291.231	1737.89	1222.51	549.861	850.165	457.135	710.322	1285.19	18.2005	450.053	928.56	1059.52	1450.42	671.26	1615.16	1006.83	1180.23	443.262	1158.7	780.144	991.189	1058.19	446.843	666.344	1203.89	41.4591	1628.34	1033.23	823.816	655.014	370.088
7	20.5062	107		543.03		1693.66	188.693	734.192	1512.11	1207.23	1662.9	1134.38	982.912	636.751	424.502	873.428	1950.57	858.74	450.929	1267.61	1472.45	490.333	1523.61	730.124	762.201	1627.85	1249.88	723.463	1243.47	790.614	2002.2	876.324	1315.89	1318.29	734.926	445.541	74.9026	1553.69	1466.72	1726.06	1551.8	1700.34	973.313	453.34	1761.88	1049.82	1574.45	284.423	2002.7
8	23.0122	107		543.03		858.431	1179.21	1701.21	923.738	1273.57	817.794	1397.9	1039.25	1082.56	647.557	1366.63	1415.16	1071	719.325	-2.59663	445.868	808.148	1990.99	630.258	1213.73	834.58	857.748	843.969	627.118	518.847	832.098	859.124	733.407	1930.1	-241.482	1152.09	1635.99	690.229	2262.46	1461.25	1718.43	318.545	879.919	757.356	1126.85	1439.15	1146.92	581.533	612.627
9	25.161	107		543.03		1707.35	1505.09	746.118	420.672	878.004	1267.76	-167.024	1132.02	650.2	594.587	-572.115	879.096	90.7047	153.259	1760.52	1594.27	1338.45	1052.25	717.898	1340.69	1461.35	637.527	846.306	438.682	1355.88	1604.42	482.948	601.038	1647.47	933.501	1455.56	901.673	1446.59	285.412	798.205	754.106	1389.86	1364.29	1815.87	1823.79	1284.96	36.6364	555.601	1432.96
10	26.9526	107		543.03		1024.93	798.787	1165.32	1283.71	906.924	1585.73	1476.93	521.1	784.333	985.036	1551.07	1146.75	2378.44	742.257	213.626	1391.99	543.421	738.712	1581.15	811.724	2190.67	522.894	1481.3	231.278	768.101	1404.11	1000.43	1087.73	549.859	957.593	2211.36	1575.66	564.085	78.4631	951.498	1232.55	1436.63	283.723	1716.64	1245.78	489.953	615.062	1264.85	1672.31
11	28.387	107		543.03		1099.02	641.306	1382.73	667.372	1689.81	1104.88	980.789	1173.36	2124.69	2270.94	845.579	836.167	1679.03	1329.65	689.935	921.674	1598.73	821.547	1761.75	1164.75	1466.54	1719.96	393.586	1389.9	1480.02	1028.75	1999	697	1474.17	1644.09	1125.8	737.925	1322.11	1725.24	773.696	1608.01	1421.43	491.531	1983.8	701.602	1276.74	1130.27	1186.73	15.7736
12	29.4642	107		543.03		683.421	947.037	1534.96	1109.11	304.431	1223.08	1619.45	553.449	1488.13	1509.09	700.374	835.539	1066.18	1932.39	1087.06	1820.62	1187.59	413.299	539.65	1119.73	1029.43	588.419	1760.92	219.917	1252.92	1409.57	989.69	1743.31	1252.62	984.572	405.082	736.314	1371.42	2217.38	1067.22	888.136	1584.89	1592.15	379.793	492.457	1494.62	383.686	1617.43	855.899
13	30.1842	107		543.03		911.659	925.303	810.893	1203.65	589.336	846.552	867.683	660.552	135.17	1093.75	1475.18	845.642	1104.01	1174.61	1542.44	1335.78	345.904	1299.12	578.226	774.505	668.239	1745.22	258.112	1372.71	1855.1	1056.68	1020.46	677.502	1392.7	688.44	892.538	529.62	1214.39	1305.07	1338.75	1524.09	1081.57	1675.83	1126.58	978.779	-256.42	933.516	1544.55	1462.81
14	30.547	107		543.03		1345.87	255.412	1496.21	1536.74	873.468	1182.52	676.992	1324.86	1510.69	811.134	1384.16	894.131	1448.91	1272.65	1339.02	938.621	1796.8	1168.22	879.818	486.943	768.855	857.584	1674.45	-87.0795	377.528	1600.12	1311.88	1350.99	567.739	851.097	488.788	1879.03	1755.54	726.003	787.879	1200.52	1026.69	346.759	986.664	752.882	505.446	634.643	287.747	1703.97
15	30.5526	107		543.03		887.865	1118.48	961.686	348.165	950.727	1027.89	1369.63	984.563	972.986	1214.45	1403.7	254.631	1415.48	844.702	813.975	1330.34	1063.47	1573.91	387.748	92.8432	953.864	1397.78	1174.32	718.167	915.439	1041.92	232.014	1041.58	953.945	2143.76	1338.45	877.443	1331.21	760.636	445.604	736.474	1291.98	922.441	894.415	1189.78	731.257	728.548	946.954	395.183
16	30.201	107		543.03		1362.94	144.943	1017.67	1222.92	379.098	1090.23	-113.586	1235.5	1062.19	1365.46	741.119	836.423	1207.56	945.913	-66.1205	1119.06	1329.33	684.269	417.885	1081.69	426.47	712.075	1405.75	595.631	648.213	508.239	549.653	633.441	671.848	805.188	540.446	532.992	722.938	544.799	914.423	918.26	786.265	633.74	358.744	1134.97	886.751	1026.36	1301.57	1033.26
17	29.4922	107		543.03		1050.09	1156.01	845.51	911.862	981.219	599.001	1556.11	1080.34	1006.56	712.297	897.199	741.709	535.484	587.974	840.625	757.01	888.058	-33.8419	916.041	180.051	829.033	1044.49	1169.13	1141.62	799.577	390.965	414.339	182.888	470.292	981.695	847.501	1386.08	959.551	821	309.98	748.918	926.166	367.018	399.477	1292.36	983.059	560.455	565.499	701.003
18	28.4262	107		543.03		627.025	923.401	1031.15	1080.07	695.743	1067.36	669.95	382.766	1394.37	548.864	882.88	577.88	1098.61	944.812	401.212	776.357	574.877	337.772	366.088	134.117	714.644	242.653	493.11	1096.86	312.937	664.906	799.167	394.221	210.698	777.167	830.844	271.857	939.292	404.761	829.411	1294.33	760.261	568.711	282.577	302.518	917.741	386.277	751.011	983.122
19	27.003	107		543.03		492.807	339.103	788.374	240.817	979.628	855.64	826.474	523.419	312.442	634.812	504.125	480.801	599.391	140.89	306.528	484.22	545.265	410.726	564.435	190.109	537.457	493.032	382.954	886.555	686.921	587.842	1044.19	961.34	797.707	574.686	-27.8719	991.707	298.857	661.227	510.808	589.243	496.66	811.803	506.314	928.463	780.584	363.907	588.413	-45.093
20	25.2226	107		543.03		306.204	448.681	146.895	924.238	368.768	13.9422	577.064	137.283	668.919	277.237	252.366	179.546	481.906	898.409	563.031	754.503	307.043	372.192	760.696	727.761	939.339	256.121	660.271	477.54	660.744	60.2907	652.39	-55.6488	543.935	469.14	128.455	464.611	629.197	688.156	782.333	533.864	702.044	179.549	293.25	95.0354	518.396	796.357	506.563	703.074
21	23.085	107		543.03		584.375	829.011	185.135	436.453	410.883	429.182	349.798	565.677	482.968	312.315	-52.8286	-53.4988	116.797	432.621	318.593	173.176	346.883	411.46	371.078	434.65	423.736	446.376	599.455	609.42	535.049	555.651	508.371	327.198	750.026	77.1034	-5.95567	364.163	554.322	94.1817	455.749	335.745	377.436	322.066	-99.5205	687.261	694.816	113.125	783.638	342.623
22	20.5902	107		543.03		280.699	415.09	225.65	-45.1052	262.599	32.4606	668.964	411.167	-87.777	262.376	692.759	238.566	41.8774	86.1926	389.067	559.248	373.812	430.915	-66.4129	229.447	138.457	490.426	504.006	176.655	334.97	368.608	471.822	364.102	253.573	372.285	31.5318	176.874	368.993	418.537	170.832	425.185	150.87	656.927	645.096	498.781	262.711	276.062	352.24	509.369
					TOTAL ha-1	16405.8	14206.2	17826.4	14724.1	15214.7	15844.4	14983.8	14050	15580.1	15550.9	14615.9	13365.6	15520	13210.6	14082.3	17695.4	14560	14737.2	12241.3	11497.1	16259.6	13172.7	15567.6	12377.5	15160	16689.1	13266.6	13999.5	15443.7	13759.7	12268.2	14843.1	17767.4	15691.8	13856.5	17023.6	16330	13461.1	13238.9	17447.2	13990.8	11852.5	13886	15201.8
					TOTAL USD ha-1 yr-1	745.72	645.737	810.291	669.279	691.576	720.2	681.081	638.636	708.188	706.857	664.359	607.529	705.456	600.48	640.103	804.338	661.82	669.874	556.424	522.597	739.073	598.758	707.617	562.612	689.092	758.598	603.027	636.34	701.987	625.442	557.647	674.686	807.611	713.264	629.842	773.798	742.271	611.87	601.767	793.057	635.943	538.749	631.181	690.99
	Timber value from forest harvest USD/ha
*Carrasco et al. 2017; PLoS One (DataS2):	1263
corrected for consumer price index with increase 1.05 from 2016 to 2018	1326.15
Wahid and Ismail 2009, table 13:				RM_Cost to maturity on normal soils low	RM_Cost to maturity on normal soils high
	USD_Cost to maturity on normal soils low	USD_Cost to maturity on normal soils high		6750	8550
corrected for 1MR = 0.28 USD june 2007, and consumer price index with increase 1.21: https://www.bls.gov/data/inflation_calculator.htm	1355.2	1694	yr1	4000	5000
	474.32	609.84	yr2	1400	1800
	457.38	592.9	yr3	1350	1750
	2286.9	2896.74
Operation cost:	USD_costs independent small holders 2000	USD_costs estate 2000
*Ismail et al. 2003, corrected for 1 MR =0.21 USD in 2000	372.219	477.252
	smallholder costs USD adjusted for inflation with consumer price index 45.89% to 2018 values	estate costs USD adjusted for inflation with consumer price index 45.89% to 2018 values
	543.03	696.263
	smallholder costs RM/ha)	estate costs (RM/ha)
	1772.47	2272.63
[truncated: 56 more columns]

## Sheet: Simul_A10
						1	2	3	4	5	6	7	8	9	10	11	12	13	14	15	16	17	18	19	20	21	22	23	24	25	26	27	28	29	30	31	32	33	34	35	36	37	38	39	40	41	42	43	44
Time since conversion	Predicted ton FFB/ha	Price of FFB (USD ton-1FFB)	Revenues (profit) from timber	Operational costs USD ha-1 yr-1)	Establishment costs	NPV with discount rate of 2.5%	NPV with discount rate of 5%	NPV with discount rate of 5%	NPV with discount rate of 5%	NPV with discount rate of 5%	NPV with discount rate of 5%	NPV with discount rate of 5%	NPV with discount rate of 5%	NPV with discount rate of 5%	NPV with discount rate of 5%	NPV with discount rate of 5%	NPV with discount rate of 5%	NPV with discount rate of 5%	NPV with discount rate of 5%	NPV with discount rate of 5%	NPV with discount rate of 5%	NPV with discount rate of 5%	NPV with discount rate of 5%	NPV with discount rate of 5%	NPV with discount rate of 5%	NPV with discount rate of 5%	NPV with discount rate of 5%	NPV with discount rate of 5%	NPV with discount rate of 5%	NPV with discount rate of 5%	NPV with discount rate of 5%	NPV with discount rate of 5%	NPV with discount rate of 5%	NPV with discount rate of 5%	NPV with discount rate of 5%	NPV with discount rate of 5%	NPV with discount rate of 5%	NPV with discount rate of 5%	NPV with discount rate of 5%	NPV with discount rate of 5%	NPV with discount rate of 5%	NPV with discount rate of 5%	NPV with discount rate of 5%	NPV with discount rate of 5%	NPV with discount rate of 5%	NPV with discount rate of 5%	NPV with discount rate of 5%	NPV with discount rate of 5%	NPV with discount rate of 5%
0			1326.15			1326.15	1326.15	1326.15	1326.15	1326.15	1326.15	1326.15	1326.15	1326.15	1326.15	1326.15	1326.15	1326.15	1326.15	1326.15	1326.15	1326.15	1326.15	1326.15	1326.15	1326.15	1326.15	1326.15	1326.15	1326.15	1326.15	1326.15	1326.15	1326.15	1326.15	1326.15	1326.15	1326.15	1326.15	1326.15	1326.15	1326.15	1326.15	1326.15	1326.15	1326.15	1326.15	1326.15	1326.15
1					1355.2	-1232	-1341.78	-1341.78	-1341.78	-1341.78	-1341.78	-1341.78	-1341.78	-1341.78	-1341.78	-1341.78	-1341.78	-1341.78	-1341.78	-1341.78	-1341.78	-1341.78	-1341.78	-1341.78	-1341.78	-1341.78	-1341.78	-1341.78	-1341.78	-1341.78	-1341.78	-1341.78	-1341.78	-1341.78	-1341.78	-1341.78	-1341.78	-1341.78	-1341.78	-1341.78	-1341.78	-1341.78	-1341.78	-1341.78	-1341.78	-1341.78	-1341.78	-1341.78	-1341.78
2					474.32	-392	-464.974	-464.974	-464.974	-464.974	-464.974	-464.974	-464.974	-464.974	-464.974	-464.974	-464.974	-464.974	-464.974	-464.974	-464.974	-464.974	-464.974	-464.974	-464.974	-464.974	-464.974	-464.974	-464.974	-464.974	-464.974	-464.974	-464.974	-464.974	-464.974	-464.974	-464.974	-464.974	-464.974	-464.974	-464.974	-464.974	-464.974	-464.974	-464.974	-464.974	-464.974	-464.974	-464.974
3					457.38	-343.636	-443.929	-443.929	-443.929	-443.929	-443.929	-443.929	-443.929	-443.929	-443.929	-443.929	-443.929	-443.929	-443.929	-443.929	-443.929	-443.929	-443.929	-443.929	-443.929	-443.929	-443.929	-443.929	-443.929	-443.929	-443.929	-443.929	-443.929	-443.929	-443.929	-443.929	-443.929	-443.929	-443.929	-443.929	-443.929	-443.929	-443.929	-443.929	-443.929	-443.929	-443.929	-443.929	-443.929
4	10.845	107	0	543.03		222.704	175.882	974.523	267.505	471.197	141.673	655.561	314.929	901.194	1191.26	523.441	626.407	13.1446	593.713	831.153	481.994	183.299	279.645	498.515	356.821	102.738	356.222	842.186	433.088	833.768	201.618	237.262	336.084	-153.817	227.307	256.532	418.681	171.231	372.82	93.8673	233.587	450.583	92.1516	474.765	600.144	567.276	174.496	-138.332	787.652
5	14.4226	107		543.03		942.448	1320.65	1743.43	168.326	1069.19	255.881	130.286	350.643	336.856	369.067	631.807	789.736	447.928	289.673	607.751	697.476	877.354	979.178	725.916	324.303	503.108	191.563	478.011	489.183	540.808	547.72	-145.718	599.913	475.728	258.188	353.618	714.608	1595.87	485.792	75.6261	868.303	384.305	712.742	793.031	767.411	-9.6718	752.527	870.897	267.169
6	17.643	107		543.03		785.086	1245.25	646.059	1026.76	1272.17	1139.67	819.361	1146.68	611.708	766.231	958.933	389.387	454.861	253.707	1513.97	1064.99	479.013	740.624	398.235	618.8	1119.6	15.8555	392.065	808.918	923.001	1263.54	584.771	1407.06	877.1	1028.16	386.149	1009.41	679.625	863.478	921.849	389.269	580.488	1048.77	36.1173	1418.53	900.103	717.67	570.617	322.403
7	20.5062	107		543.03		1441.9	160.645	625.057	1287.34	1027.78	1415.72	965.761	836.806	542.101	361.401	743.597	1660.63	731.092	383.9	1079.19	1253.58	417.447	1297.13	621.595	648.903	1385.88	1064.09	615.923	1058.64	673.093	1704.58	746.063	1120.29	1122.33	625.683	379.313	63.7687	1322.74	1248.7	1469.49	1321.13	1447.59	828.634	385.953	1499.98	893.767	1340.42	242.145	1705.01
8	23.0122	107		543.03		714.219	981.113	1415.42	768.555	1059.61	680.41	1163.06	864.66	900.696	538.771	1137.05	1177.42	891.078	598.483	-2.16041	370.965	672.383	1656.51	524.378	1009.83	694.375	713.651	702.187	521.766	431.684	692.311	714.796	610.199	1605.86	-200.915	958.547	1361.15	574.275	1882.38	1215.77	1429.74	265.032	732.098	630.125	937.546	1197.38	954.247	483.839	509.709
9	25.161	107		543.03		1388.24	1223.78	606.666	342.047	713.902	1030.81	-135.806	920.44	528.675	483.456	-465.184	714.79	73.7517	124.614	1431.47	1296.29	1088.29	855.579	583.72	1090.11	1188.22	518.371	688.129	356.691	1102.46	1304.55	392.683	488.702	1339.55	759.026	1183.51	733.147	1176.22	232.067	649.017	613.161	1130.09	1109.3	1476.48	1482.92	1044.79	29.7889	451.757	1165.13
10	26.9526	107		543.03		814.427	634.73	925.987	1020.06	720.657	1260.04	1173.59	414.075	623.244	782.726	1232.51	911.223	1889.95	589.81	169.75	1106.1	431.811	586.993	1256.41	645.01	1740.74	415.5	1177.06	183.777	610.346	1115.73	794.956	864.325	436.927	760.92	1757.18	1252.05	448.231	62.3481	756.077	979.403	1141.57	225.451	1364.07	989.921	389.325	488.739	1005.07	1328.85
11	28.387	107		543.03		853.45	498.011	1073.77	518.253	1312.23	858.005	761.639	911.181	1649.95	1763.52	656.641	649.332	1303.86	1032.55	535.774	715.733	1241.51	637.979	1368.1	904.495	1138.85	1335.64	305.642	1079.34	1149.32	798.887	1552.34	541.261	1144.78	1276.73	874.245	573.041	1026.69	1339.75	600.819	1248.71	1103.82	381.702	1540.53	544.835	991.461	877.721	921.567	12.2491
12	29.4642	107		543.03		518.654	718.714	1164.89	841.715	231.035	928.207	1229.01	420.017	1129.35	1145.26	531.52	634.097	809.133	1466.5	824.976	1381.69	901.27	313.656	409.545	849.772	781.246	446.556	1336.38	166.897	950.849	1069.73	751.084	1323.01	950.626	747.2	307.42	558.795	1040.78	1682.79	809.923	674.014	1202.79	1208.3	288.228	373.73	1134.28	291.182	1227.48	649.549
13	30.1842	107		543.03		676.142	686.261	601.407	892.703	437.087	627.854	643.526	489.905	100.25	811.193	1094.08	627.179	818.799	871.165	1143.96	990.696	256.543	963.507	428.848	574.42	495.606	1294.36	191.432	1018.09	1375.86	783.699	756.831	502.476	1032.91	510.589	661.96	392.798	900.668	967.917	992.901	1130.36	802.155	1242.9	835.543	725.922	-190.176	692.352	1145.53	1084.91
14	30.547	107		543.03		975.491	185.124	1084.46	1113.84	633.094	857.093	490.687	960.265	1094.96	587.913	1003.24	648.07	1050.17	922.422	970.525	680.316	1302.33	846.729	637.696	352.939	557.27	621.581	1213.65	-63.1156	273.634	1159.77	950.858	979.202	411.5	616.879	354.276	1361.93	1272.42	526.21	571.058	870.143	744.151	251.332	715.139	545.692	366.35	459.992	208.56	1235.05
15	30.5526	107		543.03		628.903	792.252	681.192	246.616	673.43	728.087	970.152	697.397	689.197	860.231	994.286	180.363	1002.63	598.329	576.564	942.319	753.287	1114.85	274.654	65.7638	675.652	990.089	831.809	508.7	648.435	738.024	164.343	737.787	675.71	1518.5	948.067	621.521	942.939	538.783	315.636	521.668	915.152	653.394	633.543	842.759	517.973	516.054	670.758	279.92
16	30.201	107		543.03		943.472	100.334	704.464	846.546	262.425	754.691	-78.6281	855.255	735.284	945.216	513.027	579	835.91	654.792	-45.7708	774.648	920.21	473.674	289.274	748.783	295.217	492.922	973.105	412.316	448.714	351.82	380.488	438.489	465.075	557.378	374.115	368.955	500.442	377.128	632.994	635.65	544.278	438.696	248.334	785.662	613.839	710.484	900.993	715.255
17	29.4922	107		543.03		710.386	782.039	571.988	616.875	663.796	405.224	1052.71	730.853	680.937	481.869	606.956	501.767	362.255	397.765	568.684	512.118	600.772	-22.8941	619.703	121.804	560.841	706.595	790.916	772.309	540.914	264.488	280.3	123.724	318.153	664.117	573.335	937.686	649.137	555.407	209.702	506.643	626.552	248.288	270.247	874.281	665.04	379.148	382.561	474.229
18	28.4262	107		543.03		414.543	610.484	681.723	714.063	459.974	705.661	442.921	253.056	921.854	362.868	583.695	382.051	726.322	624.64	265.251	513.27	380.066	223.31	242.03	88.6683	472.47	160.424	326.007	725.163	206.891	439.586	528.35	260.63	139.298	513.805	549.292	179.731	620.99	267.598	548.345	855.716	502.628	375.989	186.819	200.003	606.742	255.378	496.512	649.967
19	27.003	107		543.03		318.403	219.094	509.368	155.592	632.937	552.829	533.985	338.181	201.869	410.152	325.715	310.645	387.267	91.0291	198.047	312.855	352.296	265.37	364.682	122.829	347.251	318.548	247.426	572.803	443.82	379.805	674.654	621.122	515.398	371.305	-18.0081	640.742	193.092	427.219	330.033	380.71	320.892	524.506	327.13	599.88	504.335	235.121	380.174	-29.1346
20	25.2226	107		543.03		193.342	283.304	92.752	583.579	232.846	8.80331	364.367	86.6824	422.366	175.052	159.348	113.368	304.283	567.27	355.507	476.406	193.872	235.008	480.316	459.52	593.114	161.719	416.906	301.527	417.205	38.0685	411.93	-35.1375	343.449	296.222	81.1084	293.363	397.285	434.513	493.978	337.09	443.282	113.37	185.163	60.0069	327.323	502.833	319.852	443.932
21	23.085	107		543.03		360.597	511.554	114.241	269.32	253.542	264.833	215.848	349.06	298.023	192.719	-32.5987	-33.0123	72.0711	266.955	196.593	106.861	214.05	253.898	228.979	268.208	261.473	275.443	369.903	376.052	330.16	342.873	313.698	201.903	462.815	47.5779	-3.67504	224.713	342.053	58.1163	281.227	207.177	232.903	198.736	-61.4107	424.085	428.747	69.8055	483.556	211.421
22	20.5902	107		543.03		169.273	250.316	136.076	-27.2003	158.358	19.5751	403.413	247.951	-52.9332	158.224	417.762	143.865	25.2538	51.9777	234.623	337.25	225.424	259.859	-40.0497	138.366	83.4955	295.747	303.936	106.53	202.001	222.286	284.528	219.568	152.915	224.503	19.015	106.662	222.518	252.395	103.019	256.404	90.9811	396.154	389.02	300.786	158.425	166.477	212.415	307.171
					TOTAL ha-1	12430.2	10455	13428.9	10728	11360.7	11710.5	10876.9	10263.5	11391	11462.6	10691.3	10081.8	11275.2	9454.76	10531.3	13091	10566.7	11036.1	8988	8464.81	12072.6	9450.35	11278.1	8904.13	11178.4	12494.6	9449.68	10416.1	11391.8	9878.64	9071.47	10888.2	13152.7	11650.9	10146.8	12534.4	12004.7	9857.98	9794.29	13049.6	10182.8	8689.9	9911.42	11195.9
					TOTAL USD ha-1 yr-1	565.009	475.228	610.407	487.634	516.397	532.297	494.405	466.523	517.775	521.027	485.967	458.263	512.51	429.762	478.696	595.046	480.304	501.64	408.546	384.764	548.755	429.561	512.643	404.733	508.11	567.934	429.531	473.458	517.808	449.029	412.34	494.919	597.849	529.585	461.218	569.743	545.669	448.09	445.195	593.162	462.853	394.995	450.519	508.905
	Timber value from forest harvest USD/ha
*Carrasco et al. 2017; PLoS One (DataS2):	1263
corrected for consumer price index with increase 1.05 from 2016 to 2018	1326.15
Wahid and Ismail 2009, table 13:				RM_Cost to maturity on normal soils low	RM_Cost to maturity on normal soils high
	USD_Cost to maturity on normal soils low	USD_Cost to maturity on normal soils high		6750	8550
corrected for 1MR = 0.28 USD june 2007, and consumer price index with increase 1.21: https://www.bls.gov/data/inflation_calculator.htm	1355.2	1694	yr1	4000	5000
	474.32	609.84	yr2	1400	1800
	457.38	592.9	yr3	1350	1750
	2286.9	2896.74
Operation cost:	USD_costs independent small holders 2000	USD_costs estate 2000
*Ismail et al. 2003, corrected for 1 MR =0.21 USD in 2000	372.219	477.252
	smallholder costs USD adjusted for inflation with consumer price index 45.89% to 2018 values	estate costs USD adjusted for inflation with consumer price index 45.89% to 2018 values
	543.03	696.263
	smallholder costs RM/ha)	estate costs (RM/ha)
	1772.47	2272.63
[truncated: 56 more columns]

## Sheet: Scenario B
Scenario B
Time since conversion	Predicted ton FFB/ha	Price of FFB (USD ton-1FFB)	Revenues (profit) from timber	Operational costs USD ha-1 yr-1)	Establishment costs	NPV with discount rate of 2.5%	NPV with discount rate of 5%	NPV with discount rate of 7.5%	NPV discount rate of 10%
0			1326.15			1326.15	1326.15	1326.15	1326.15
1					1355.2	-1322.15	-1290.67	-1260.65	-1232
2					474.32	-451.465	-430.222	-410.445	-392
3					457.38	-424.723	-395.102	-368.173	-343.636
4	10.845	107		696.263		420.498	381.859	347.557	317.022
5	14.4226	107		696.263		748.585	663.611	589.954	525.892
6	17.643	107		696.263		1027.46	889.144	772.071	672.592
7	20.5062	107		696.263		1260.13	1064.53	902.867	768.66
8	23.0122	107		696.263		1449.47	1195.33	990.224	823.872
9	25.161	107		696.263		1598.22	1286.62	1041.06	846.483
10	26.9526	107		696.263		1709	1343.04	1061.44	843.439
11	28.387	107		696.263		1784.29	1368.82	1056.66	820.557
12	29.4642	107		696.263		1826.48	1367.82	1031.33	782.687
13	30.1842	107		696.263		1837.81	1343.54	989.468	733.849
14	30.547	107		696.263		1820.46	1299.17	934.539	677.358
15	30.5526	107		696.263		1776.47	1237.59	869.541	615.923
16	30.201	107		696.263		1707.8	1161.42	797.048	551.743
17	29.4922	107		696.263		1616.31	1073.03	719.26	486.58
18	28.4262	107		696.263		1503.75	974.537	638.048	421.83
19	27.003	107		696.263		1371.82	867.867	554.995	358.582
20	25.2226	107		696.263		1222.1	754.742	471.428	297.667
21	23.085	107		696.263		1056.12	636.703	388.45	239.699
22	20.5902	107		696.263		875.298	515.129	306.969	185.115
					TOTAL ha-1	25739.9	18634.7	13749.8	10328.1
					TOTAL USD ha-1 yr-1	1170	847.03	624.991	469.457
	Timber value from forest harvest USD/ha
*Carrasco et al. 2017; PLoS One (DataS2):	1263
corrected for consumer price index with increase 1.05 from 2016 to 2018	1326.15
Wahid and Ismail 2009, table 13				RM_Cost to maturity on normal soils low	RM_Cost to maturity on normal soils high
	USD_Cost to maturity on normal soils low	USD_Cost to maturity on normal soils high		6750	8550
corrected for 1MR = 0.28 USD june 2007, and consumer price index with increase 1.21: https://www.bls.gov/data/inflation_calculator.htm	1355.2	1694	yr1	4000	5000
	474.32	609.84	yr2	1400	1800
	457.38	592.9	yr3	1350	1750
	2286.9	2896.74
Operation cost:	USD_costs independent small holders 2000	USD_costs estate 2000
*Ismail et al. 2003, corrected for 1 MR =0.21 USD in 2000	372.219	477.252
	smallholder costs USD adjusted for inflation with consumer price index 45.89% to 2018 values	estate costs USD adjusted for inflation with consumer price index 45.89% to 2018 values
	543.03	696.263
	smallholder costs RM/ha)	estate costs (RM/ha)
	1772.47	2272.63

## Sheet: Simul_B2.5
						1	2	3	4	5	6	7	8	9	10	11	12	13	14	15	16	17	18	19	20	21	22	23	24	25	26	27	28	29	30	31	32	33	34	35	36	37	38	39	40	41	42	43	44
Time since conversion	Predicted ton FFB/ha	Price of FFB (USD ton-1FFB)	Revenues (profit) from timber	Operational costs USD ha-1 yr-1)	Establishment costs	NPV with discount rate of 2.5%	NPV with discount rate of 2.5%	NPV with discount rate of 2.5%	NPV with discount rate of 2.5%	NPV with discount rate of 2.5%	NPV with discount rate of 2.5%	NPV with discount rate of 2.5%	NPV with discount rate of 2.5%	NPV with discount rate of 2.5%	NPV with discount rate of 2.5%	NPV with discount rate of 2.5%	NPV with discount rate of 2.5%	NPV with discount rate of 2.5%	NPV with discount rate of 2.5%	NPV with discount rate of 2.5%	NPV with discount rate of 2.5%	NPV with discount rate of 2.5%	NPV with discount rate of 2.5%	NPV with discount rate of 2.5%	NPV with discount rate of 2.5%	NPV with discount rate of 2.5%	NPV with discount rate of 2.5%	NPV with discount rate of 2.5%	NPV with discount rate of 2.5%	NPV with discount rate of 2.5%	NPV with discount rate of 2.5%	NPV with discount rate of 2.5%	NPV with discount rate of 2.5%	NPV with discount rate of 2.5%	NPV with discount rate of 2.5%	NPV with discount rate of 2.5%	NPV with discount rate of 2.5%	NPV with discount rate of 2.5%	NPV with discount rate of 2.5%	NPV with discount rate of 2.5%	NPV with discount rate of 2.5%	NPV with discount rate of 2.5%	NPV with discount rate of 2.5%	NPV with discount rate of 2.5%	NPV with discount rate of 2.5%	NPV with discount rate of 2.5%	NPV with discount rate of 2.5%	NPV with discount rate of 2.5%	NPV with discount rate of 2.5%
0			1326.15			1326.15	1326.15	1326.15	1326.15	1326.15	1326.15	1326.15	1326.15	1326.15	1326.15	1326.15	1326.15	1326.15	1326.15	1326.15	1326.15	1326.15	1326.15	1326.15	1326.15	1326.15	1326.15	1326.15	1326.15	1326.15	1326.15	1326.15	1326.15	1326.15	1326.15	1326.15	1326.15	1326.15	1326.15	1326.15	1326.15	1326.15	1326.15	1326.15	1326.15	1326.15	1326.15	1326.15	1326.15
1					1355.2	-1322.15	-1322.15	-1322.15	-1322.15	-1322.15	-1322.15	-1322.15	-1322.15	-1322.15	-1322.15	-1322.15	-1322.15	-1322.15	-1322.15	-1322.15	-1322.15	-1322.15	-1322.15	-1322.15	-1322.15	-1322.15	-1322.15	-1322.15	-1322.15	-1322.15	-1322.15	-1322.15	-1322.15	-1322.15	-1322.15	-1322.15	-1322.15	-1322.15	-1322.15	-1322.15	-1322.15	-1322.15	-1322.15	-1322.15	-1322.15	-1322.15	-1322.15	-1322.15	-1322.15
2					474.32	-451.465	-451.465	-451.465	-451.465	-451.465	-451.465	-451.465	-451.465	-451.465	-451.465	-451.465	-451.465	-451.465	-451.465	-451.465	-451.465	-451.465	-451.465	-451.465	-451.465	-451.465	-451.465	-451.465	-451.465	-451.465	-451.465	-451.465	-451.465	-451.465	-451.465	-451.465	-451.465	-451.465	-451.465	-451.465	-451.465	-451.465	-451.465	-451.465	-451.465	-451.465	-451.465	-451.465	-451.465
3					457.38	-424.723	-424.723	-424.723	-424.723	-424.723	-424.723	-424.723	-424.723	-424.723	-424.723	-424.723	-424.723	-424.723	-424.723	-424.723	-424.723	-424.723	-424.723	-424.723	-424.723	-424.723	-424.723	-424.723	-424.723	-424.723	-424.723	-424.723	-424.723	-424.723	-424.723	-424.723	-424.723	-424.723	-424.723	-424.723	-424.723	-424.723	-424.723	-424.723	-424.723	-424.723	-424.723	-424.723	-424.723
4	10.845	107	0	696.263		156.574	94.4687	1153.79	215.998	486.175	49.094	730.716	278.901	1056.52	1441.27	555.472	692.045	-121.387	648.68	963.622	500.496	104.306	232.099	522.409	334.466	-2.5495	333.671	978.255	435.627	967.089	128.604	175.883	306.961	-342.845	162.678	201.442	416.518	88.2987	355.687	-14.3163	171.009	458.832	-16.592	490.907	657.211	613.614	92.6292	-322.306	905.922
5	14.4226	107	0	696.263		1206.1	1744.46	2346.27	104.169	1386.51	228.8	50.0197	363.689	344.064	389.914	763.913	988.719	502.17	276.9	729.671	857.39	1113.44	1258.38	897.873	326.194	580.716	137.245	544.992	560.895	634.38	644.219	-342.86	718.513	541.742	232.084	367.924	881.777	2136.22	556.068	-27.7856	1100.55	411.605	879.121	993.409	956.941	-149.203	935.753	1104.25	244.867
6	17.643	107	0	696.263		1067.17	1770.13	854.795	1436.36	1811.26	1608.83	1119.53	1619.54	802.319	1038.37	1332.74	462.699	562.718	255.433	2180.62	1494.76	599.614	999.253	476.215	813.153	1578.17	-107.912	466.79	1103.58	1277.85	1798.06	761.169	2017.3	1207.73	1438.5	457.753	1409.85	906.071	1186.93	1276.09	462.519	754.627	1469.98	-76.9597	2034.83	1242.87	964.188	739.549	360.374
7	20.5062	107	0	696.263		2234.93	134.449	895.802	1981.54	1556.03	2192	1454.35	1242.94	759.803	463.567	1090.13	2593.5	1069.63	500.452	1640.29	1926.19	555.448	1997.59	890.125	934.894	2143.08	1615.54	880.827	1606.61	974.55	2665.56	1094.18	1707.68	1711.03	896.827	492.932	-24.3685	2039.57	1918.19	2280.16	2036.94	2244.26	1229.54	503.817	2330.14	1336.32	2068.55	268.06	2666.26
8	23.0122	107	0	696.263		1130.79	1600.35	2364.44	1226.39	1738.46	1071.31	1920.46	1395.47	1458.87	822.117	1874.69	1945.73	1441.95	927.171	-129.567	526.889	1057.19	2788.61	796.795	1650.87	1095.88	1129.79	1109.62	792.199	633.714	1092.25	1131.81	947.784	2699.49	-479.243	1560.65	2268.96	884.58	3185.99	2013.18	2389.64	340.515	1162.25	982.84	1523.7	1980.84	1553.08	725.473	770.988
9	25.161	107	0	696.263		2498.41	2187.89	1022.73	523.113	1225.2	1823.56	-379.111	1615.16	875.48	790.104	-1001	1226.88	16.5503	112.583	2580.03	2324.8	1932.07	1492.7	979.409	1935.51	2120.74	856.026	1176.54	550.76	1958.84	2340.39	618.718	800.008	2406.47	1310.4	2111.86	1261.54	2098.09	315.462	1102.7	1035	2011	1971.74	2665	2677.17	1849.95	-66.4547	730.252	2077.16
10	26.9526	107	0	696.263		1530.51	1166.4	1756.55	1947.16	1340.51	2433.43	2258.25	719.304	1143.13	1466.27	2377.63	1726.64	3709.76	1075.38	224.247	2121.5	755.242	1069.68	2426.06	1187.23	3407.44	722.192	2265.29	252.669	1116.99	2141.02	1491.06	1631.61	765.608	1422.09	3440.75	2417.23	788.513	6.62559	1412.28	1864.79	2193.37	337.11	2644.21	1886.1	669.155	870.591	1916.8	2572.84
11	28.387	107	0	696.263		1739.03	966.132	2218.12	1010.15	2736.65	1748.94	1539.39	1864.57	3471	3717.96	1311.07	1295.18	2718.45	2128.48	1048.25	1439.57	2582.85	1270.49	2858.13	1850.03	2359.64	2787.56	547.829	2230.22	2382.39	1620.38	3258.76	1060.18	2372.52	2659.45	1784.25	1129.28	2115.75	2796.47	1189.69	2598.53	2283.47	713.221	3233.08	1067.95	2039.13	1791.81	1887.15	-90.1507
12	29.4642	107	0	696.263		1096.39	1563.25	2604.45	1850.28	425.205	2052.12	2754.08	866.212	2521.51	2558.63	1126.41	1365.79	1774.25	3308.29	1811.22	3110.36	1989.26	618.01	841.776	1869.09	1709.18	928.144	3004.63	275.532	2104.96	2382.38	1638.79	2973.44	2104.44	1629.73	603.457	1190.06	2314.83	3813.01	1776.1	1458.94	2692.88	2705.74	558.671	758.197	2533.01	565.564	2750.5	1401.85
13	30.1842	107	0	696.263		1582.14	1607.48	1394.97	2124.48	983.459	1461.21	1500.45	1115.73	139.902	1920.35	2628.8	1459.52	1939.4	2070.54	2753.73	2369.89	531.314	2301.8	962.825	1327.39	1130.01	3130.37	368.253	2438.49	3334.46	1851.5	1784.21	1147.22	2475.6	1167.53	1546.62	872.544	2144.43	2312.84	2375.41	2719.66	1897.72	3001.49	1981.33	1706.8	-587.426	1622.73	2757.64	2605.83
14	30.547	107	0	696.263		2513.28	389.09	2806.14	2885.1	1593.05	2195.07	1210.32	2472.35	2834.35	1471.62	2587.86	1633.3	2713.99	2370.65	2499.93	1719.97	3391.68	2167.22	1605.42	840.108	1389.27	1562.11	3153.35	-278.077	626.969	3008.55	2447.07	2523.25	997.496	1549.47	843.702	3551.86	3311.31	1305.79	1426.32	2230.14	1891.53	567.031	1813.55	1358.15	876.151	1127.82	452.077	3210.86
15	30.5526	107	0	696.263		1708.11	2179.25	1858.92	605.499	1836.54	1994.18	2692.35	1905.66	1882.01	2375.31	2761.96	414.41	2786.02	1619.93	1557.15	2612.08	2066.86	3109.71	686.367	83.8764	1842.94	2749.86	2293.34	1361.41	1764.44	2022.84	368.204	2022.16	1843.11	4273.92	2628.66	1686.82	2613.87	1448.18	804.569	1398.82	2533.72	1778.75	1721.49	2324.92	1388.16	1382.62	1828.83	701.557
16	30.201	107	0	696.263		2817.1	207.342	2077.3	2517.08	709.058	2232.77	-346.599	2544.04	2172.69	2822.49	1484.74	1688.95	2484.16	1923.55	-244.896	2294.54	2745.09	1362.94	792.165	2214.48	810.558	1422.51	2908.82	1173.01	1285.68	985.762	1074.5	1254.03	1336.32	1622.02	1054.77	1038.8	1445.79	1064.1	1856.08	1864.3	1581.48	1254.67	665.445	2328.63	1796.79	2095.93	2685.61	2110.7
17	29.4922	107	0	696.263		2259.04	2497.05	1799.31	1948.41	2104.27	1245.36	3396.16	2327.02	2161.21	1499.96	1915.47	1566.05	1102.63	1220.58	1788.33	1600.43	1894.92	-176.753	1957.81	303.903	1762.28	2246.44	2526.54	2464.73	1696.09	777.865	830.39	310.278	956.126	2105.34	1803.79	3014.08	2055.58	1744.23	595.877	1582.25	1980.56	724.052	796.993	2803.46	2108.41	1158.74	1170.08	1474.58
18	28.4262	107	0	696.263		1379.53	2078.02	2331.98	2447.26	1541.48	2417.31	1480.69	803.855	3188	1195.31	1982.52	1263.7	2490.97	2128.49	847.328	1731.47	1256.62	697.813	764.547	217.839	1586.03	473.635	1063.91	2486.84	639.283	1468.8	1785.23	830.853	398.325	1733.38	1859.89	542.464	2115.48	855.693	1856.51	2952.23	1693.54	1242.09	567.73	614.728	2064.69	812.129	1671.73	2218.77
19	27.003	107	0	696.263		1122.25	742.331	1852.82	499.391	2325.56	2019.09	1947	1197.92	676.431	1473.25	1150.23	1092.57	1385.7	252.395	661.813	1101.03	1251.92	919.366	1299.3	374.053	1232.62	1122.81	850.72	2095.5	1602.06	1357.16	2485.15	2280.36	1875.89	1324.64	-164.745	2355.42	642.853	1538.55	1166.75	1360.62	1131.78	1910.73	1155.64	2199.09	1833.57	803.642	1358.57	-207.311
20	25.2226	107	0	696.263		700.271	1069.62	287.289	2302.43	862.458	-57.3711	1402.43	262.369	1640.55	625.179	560.704	371.93	1155.75	2235.47	1366.05	1862.42	702.447	871.335	1878.47	1793.09	2341.57	570.438	1618.13	1144.43	1619.36	62.7801	1597.7	-237.774	1316.55	1122.66	239.484	1110.92	1537.58	1690.42	1934.56	1290.44	1726.42	371.938	666.69	152.85	1250.34	1970.91	1219.67	1729.09
21	23.085	107	0	696.263		1497.56	2162.68	412.112	1095.39	1025.87	1075.62	859.796	1446.73	1221.86	757.887	-234.863	-236.685	226.313	1084.97	774.957	379.598	851.871	1027.44	917.651	1090.49	1060.82	1122.37	1538.56	1565.66	1363.45	1419.47	1290.92	798.352	1947.93	118.395	-107.425	898.853	1415.85	164.828	1147.86	821.59	934.938	784.397	-361.809	1777.29	1797.83	216.33	2039.32	840.289
22	20.5902	107	0	696.263		711.383	1094.59	554.415	-217.622	659.771	3.55082	1818.49	1083.4	-339.297	659.137	1886.34	591.245	30.4021	156.763	1020.38	1505.64	976.887	1139.71	-278.379	565.241	305.792	1309.4	1348.12	414.709	866.131	962.047	1256.36	949.199	634.036	972.533	0.902379	415.333	963.145	1104.42	398.106	1123.37	341.187	1784.17	1750.43	1333.23	660.091	698.161	915.377	1363.42
					TOTAL ha-1	28078.4	24382.8	29720	25630.4	25475.3	26922.7	26536.6	24252.7	27138.2	26616.5	25282.6	21270	27117.2	23424.5	23201	30606.8	25486.9	24275.2	20402.8	18839.7	27582	23240	27772.4	21802.6	25976.5	27857.5	23875	23169.2	26375.4	24390.2	19854.5	25565.8	30745.6	26491.3	23697.9	29589.1	28231.2	22999.2	21880.3	29619.2	24432.1	19792.6	25026.4	26085.7
					TOTAL USD ha-1 yr-1	1276.29	1108.31	1350.91	1165.02	1157.97	1223.76	1206.21	1102.39	1233.56	1209.84	1149.21	966.817	1232.6	1064.75	1054.59	1391.22	1158.49	1103.42	927.399	856.351	1253.73	1056.36	1262.38	991.028	1180.75	1266.25	1085.23	1053.15	1198.88	1108.65	902.476	1162.08	1397.53	1204.15	1077.18	1344.96	1283.24	1045.42	994.559	1346.33	1110.55	899.662	1137.57	1185.71
	Timber value from forest harvest USD/ha
*Carrasco et al. 2017; PLoS One (DataS2):	1263
corrected for consumer price index with increase 1.05 from 2016 to 2018	1326.15
Wahid and Ismail 2009, table 13				RM_Cost to maturity on normal soils low	RM_Cost to maturity on normal soils high
	USD_Cost to maturity on normal soils low	USD_Cost to maturity on normal soils high		6750	8550
corrected for 1MR = 0.28 USD june 2007, and consumer price index with increase 1.21: https://www.bls.gov/data/inflation_calculator.htm	1355.2	1694	yr1	4000	5000
	474.32	609.84	yr2	1400	1800
	457.38	592.9	yr3	1350	1750
	2286.9	2896.74
Operation cost:	USD_costs independent small holders 2000	USD_costs estate 2000
*Ismail et al. 2003, corrected for 1 MR =0.21 USD in 2000	372.219	477.252
	smallholder costs USD adjusted for inflation with consumer price index 45.89% to 2018 values	estate costs USD adjusted for inflation with consumer price index 45.89% to 2018 values
	543.03	696.263
	smallholder costs RM/ha)	estate costs (RM/ha)
	1772.47	2272.63
[truncated: 56 more columns]

## Sheet: Simul_B5
						1	2	3	4	5	6	7	8	9	10	11	12	13	14	15	16	17	18	19	20	21	22	23	24	25	26	27	28	29	30	31	32	33	34	35	36	37	38	39	40	41	42	43	44
Time since conversion	Predicted ton FFB/ha	Price of FFB (USD ton-1FFB)	Revenues (profit) from timber	Operational costs USD ha-1 yr-1)	Establishment costs	NPV with discount rate of 2.5%	NPV with discount rate of 5%	NPV with discount rate of 5%	NPV with discount rate of 5%	NPV with discount rate of 5%	NPV with discount rate of 5%	NPV with discount rate of 5%	NPV with discount rate of 5%	NPV with discount rate of 5%	NPV with discount rate of 5%	NPV with discount rate of 5%	NPV with discount rate of 5%	NPV with discount rate of 5%	NPV with discount rate of 5%	NPV with discount rate of 5%	NPV with discount rate of 5%	NPV with discount rate of 5%	NPV with discount rate of 5%	NPV with discount rate of 5%	NPV with discount rate of 5%	NPV with discount rate of 5%	NPV with discount rate of 5%	NPV with discount rate of 5%	NPV with discount rate of 5%	NPV with discount rate of 5%	NPV with discount rate of 5%	NPV with discount rate of 5%	NPV with discount rate of 5%	NPV with discount rate of 5%	NPV with discount rate of 5%	NPV with discount rate of 5%	NPV with discount rate of 5%	NPV with discount rate of 5%	NPV with discount rate of 5%	NPV with discount rate of 5%	NPV with discount rate of 5%	NPV with discount rate of 5%	NPV with discount rate of 5%	NPV with discount rate of 5%	NPV with discount rate of 5%	NPV with discount rate of 5%	NPV with discount rate of 5%	NPV with discount rate of 5%	NPV with discount rate of 5%
0			1326.15			1326.15	1326.15	1326.15	1326.15	1326.15	1326.15	1326.15	1326.15	1326.15	1326.15	1326.15	1326.15	1326.15	1326.15	1326.15	1326.15	1326.15	1326.15	1326.15	1326.15	1326.15	1326.15	1326.15	1326.15	1326.15	1326.15	1326.15	1326.15	1326.15	1326.15	1326.15	1326.15	1326.15	1326.15	1326.15	1326.15	1326.15	1326.15	1326.15	1326.15	1326.15	1326.15	1326.15	1326.15
1					1355.2	-1290.67	-1290.67	-1290.67	-1290.67	-1290.67	-1290.67	-1290.67	-1290.67	-1290.67	-1290.67	-1290.67	-1290.67	-1290.67	-1290.67	-1290.67	-1290.67	-1290.67	-1290.67	-1290.67	-1290.67	-1290.67	-1290.67	-1290.67	-1290.67	-1290.67	-1290.67	-1290.67	-1290.67	-1290.67	-1290.67	-1290.67	-1290.67	-1290.67	-1290.67	-1290.67	-1290.67	-1290.67	-1290.67	-1290.67	-1290.67	-1290.67	-1290.67	-1290.67	-1290.67
2					474.32	-430.222	-430.222	-430.222	-430.222	-430.222	-430.222	-430.222	-430.222	-430.222	-430.222	-430.222	-430.222	-430.222	-430.222	-430.222	-430.222	-430.222	-430.222	-430.222	-430.222	-430.222	-430.222	-430.222	-430.222	-430.222	-430.222	-430.222	-430.222	-430.222	-430.222	-430.222	-430.222	-430.222	-430.222	-430.222	-430.222	-430.222	-430.222	-430.222	-430.222	-430.222	-430.222	-430.222	-430.222
3					457.38	-395.102	-395.102	-395.102	-395.102	-395.102	-395.102	-395.102	-395.102	-395.102	-395.102	-395.102	-395.102	-395.102	-395.102	-395.102	-395.102	-395.102	-395.102	-395.102	-395.102	-395.102	-395.102	-395.102	-395.102	-395.102	-395.102	-395.102	-395.102	-395.102	-395.102	-395.102	-395.102	-395.102	-395.102	-395.102	-395.102	-395.102	-395.102	-395.102	-395.102	-395.102	-395.102	-395.102	-395.102
4	10.845	107	0	696.263		142.186	85.7879	1047.77	196.15	441.501	44.5827	663.57	253.273	959.44	1308.83	504.429	628.453	-110.233	589.073	875.074	454.505	94.7209	210.771	474.405	303.732	-2.31523	303.01	888.363	395.597	878.223	116.787	159.721	278.754	-311.341	147.73	182.932	378.244	80.1849	323.003	-13.0007	155.295	416.669	-15.0673	445.797	596.819	557.228	84.1175	-292.69	822.676
5	14.4226	107	0	696.263		1069.19	1546.44	2079.94	92.3447	1229.13	202.828	44.3419	322.406	305.009	345.654	677.2	876.487	445.168	245.469	646.845	760.066	987.05	1115.54	795.953	289.167	514.797	121.666	483.129	497.226	562.37	571.092	-303.941	636.953	480.248	205.739	326.16	781.685	1893.73	492.947	-24.6316	975.628	364.883	779.33	880.645	848.316	-132.267	829.534	978.903	217.072
6	17.643	107	0	696.263		923.512	1531.84	739.723	1242.99	1567.43	1392.25	968.822	1401.52	694.311	898.586	1153.33	400.411	486.966	221.047	1887.07	1293.54	518.894	864.735	412.108	703.687	1365.72	-93.3848	403.951	955.018	1105.83	1556.01	658.702	1745.74	1045.15	1244.85	396.131	1220.06	784.097	1027.14	1104.31	400.255	653.04	1272.1	-66.5994	1760.9	1075.56	834.39	639.992	311.861
7	20.5062	107	0	696.263		1888.01	113.579	756.752	1673.96	1314.49	1851.75	1228.6	1050.01	641.864	391.611	920.919	2190.93	903.602	422.77	1385.68	1627.2	469.229	1687.52	751.957	789.777	1810.42	1364.77	744.102	1357.23	823.277	2251.8	924.335	1442.61	1445.44	757.618	416.417	-20.5859	1722.98	1620.44	1926.22	1720.76	1895.9	1038.69	425.613	1968.45	1128.89	1747.47	226.451	2252.39
8	23.0122	107	0	696.263		932.521	1319.75	1949.87	1011.36	1433.64	883.468	1583.73	1150.79	1203.07	677.97	1545.99	1604.57	1189.12	764.603	-106.849	434.506	871.823	2299.66	657.088	1361.41	903.731	931.697	915.064	653.297	522.601	900.735	933.358	781.602	2226.17	-395.214	1287.01	1871.13	729.48	2627.37	1660.2	1970.65	280.811	958.461	810.512	1256.54	1633.52	1280.77	598.271	635.805
9	25.161	107	0	696.263		2011.29	1761.31	823.329	421.12	986.323	1468.01	-305.195	1300.25	704.786	636.056	-805.835	987.672	13.3234	90.6322	2076.99	1871.53	1555.37	1201.66	788.452	1558.14	1707.26	689.125	947.148	443.378	1576.92	1884.08	498.085	644.029	1937.28	1054.91	1700.11	1015.57	1689.03	253.956	887.701	833.2	1618.91	1587.31	2145.4	2155.19	1489.26	-53.4979	587.874	1672.17
10	26.9526	107	0	696.263		1202.77	916.629	1380.41	1530.2	1053.45	1912.34	1774.67	565.273	898.34	1152.29	1868.49	1356.9	2915.35	845.101	176.227	1667.2	593.515	840.616	1906.55	932.998	2677.77	567.543	1780.2	198.563	877.802	1682.55	1171.76	1282.22	601.661	1117.57	2703.95	1899.6	619.662	5.20679	1109.85	1465.46	1723.69	264.922	2077.98	1482.21	525.863	684.163	1506.34	2021.89
11	28.387	107	0	696.263		1334.1	741.168	1701.63	774.935	2099.42	1341.7	1180.94	1430.4	2662.78	2852.23	1005.79	993.596	2085.46	1632.86	804.164	1104.36	1981.43	974.657	2192.61	1419.25	1810.2	2138.47	420.267	1710.91	1827.65	1243.08	2499.95	813.316	1820.08	2040.2	1368.79	866.33	1623.09	2145.31	912.669	1993.46	1751.76	547.147	2480.26	819.278	1564.32	1374.59	1447.73	-69.1591
12	29.4642	107	0	696.263		821.071	1170.7	1950.43	1385.65	318.429	1536.8	2062.49	648.693	1888.32	1916.12	843.555	1022.82	1328.71	2477.53	1356.4	2329.3	1489.73	462.818	630.393	1399.73	1279.97	695.073	2250.12	206.341	1576.37	1784.13	1227.26	2226.77	1575.98	1220.48	451.919	891.221	1733.54	2855.5	1330.09	1092.58	2016.65	2026.29	418.38	567.802	1896.93	423.542	2059.81	1049.82
13	30.1842	107	0	696.263		1156.63	1175.15	1019.8	1553.11	718.962	1068.22	1096.91	815.662	102.276	1403.88	1921.79	1066.98	1417.8	1513.68	2013.12	1732.52	388.419	1682.74	703.877	970.392	826.1	2288.47	269.213	1782.67	2437.67	1353.54	1304.35	838.677	1809.8	853.529	1130.66	637.877	1567.69	1690.81	1736.55	1988.22	1387.33	2194.25	1448.46	1247.76	-429.44	1186.3	2015.99	1905
14	30.547	107	0	696.263		1793.59	277.673	2002.6	2058.95	1136.88	1566.51	863.742	1764.39	2022.73	1050.22	1846.82	1165.6	1936.83	1691.81	1784.07	1227.45	2420.46	1546.63	1145.7	599.541	991.447	1114.8	2250.38	-198.449	447.435	2147.05	1746.35	1800.71	711.861	1105.78	602.106	2534.78	2363.11	931.875	1017.89	1591.54	1349.89	404.661	1294.24	969.241	625.263	804.869	322.624	2291.42
15	30.5526	107	0	696.263		1189.96	1518.19	1295.03	421.825	1279.43	1389.26	1875.65	1327.59	1311.11	1654.78	1924.14	288.701	1940.9	1128.53	1084.8	1819.72	1439.89	2166.4	478.162	58.433	1283.9	1915.71	1597.67	948.437	1229.21	1409.22	256.511	1408.75	1284.01	2977.45	1831.27	1175.13	1820.97	1008.88	560.508	974.494	1765.13	1239.17	1199.29	1619.67	967.069	963.213	1274.06	488.744
16	30.201	107	0	696.263		1915.82	141.007	1412.71	1711.79	482.208	1518.43	-235.711	1730.12	1477.58	1919.49	1009.73	1148.6	1689.4	1308.15	-166.546	1560.44	1866.85	926.891	538.727	1506	551.236	967.407	1978.2	797.731	874.35	670.386	730.733	852.826	908.79	1103.09	717.317	706.455	983.237	723.66	1262.26	1267.85	1075.51	853.262	452.548	1583.63	1221.94	1425.38	1826.4	1435.42
17	29.4922	107	0	696.263		1499.72	1657.74	1194.52	1293.51	1396.98	826.765	2254.63	1544.86	1434.78	995.786	1271.63	1039.66	732.008	810.315	1187.23	1062.49	1258	-117.342	1299.74	201.754	1169.94	1491.36	1677.31	1636.28	1126	516.407	551.277	205.986	634.75	1397.69	1197.49	2000.98	1364.65	1157.96	395.589	1050.42	1314.85	480.682	529.106	1861.15	1399.72	769.261	776.786	978.938
18	28.4262	107	0	696.263		894.03	1346.71	1511.29	1586	998.987	1566.59	959.591	520.955	2066.05	774.648	1284.81	818.967	1614.32	1379.41	549.128	1122.12	814.38	452.232	495.481	141.175	1027.86	306.949	689.49	1611.64	414.3	951.887	1156.95	538.451	258.142	1123.35	1205.34	351.555	1370.98	554.549	1203.15	1913.26	1097.53	804.961	367.929	398.387	1338.06	526.317	1083.4	1437.92
19	27.003	107	0	696.263		709.982	469.628	1172.17	315.935	1471.24	1277.36	1231.75	757.851	427.937	932.04	727.679	691.207	876.651	159.675	418.689	696.554	792.012	581.628	821.989	236.641	779.802	710.333	538.2	1325.7	1013.53	858.592	1572.21	1442.64	1186.76	838.02	-104.224	1490.13	406.695	973.346	738.131	860.783	716.006	1208.81	731.103	1391.23	1159.99	508.416	859.485	-131.153
20	25.2226	107	0	696.263		432.471	660.573	177.423	1421.93	532.635	-35.4311	866.11	162.033	1013.17	386.096	346.278	229.696	713.765	1380.57	843.644	1150.19	433.815	538.117	1160.1	1107.37	1446.1	352.29	999.323	706.776	1000.08	38.7715	986.705	-146.844	813.072	693.327	147.9	686.077	949.573	1043.97	1194.74	796.949	1066.2	229.701	411.732	94.3968	772.184	1217.19	753.24	1067.85
21	23.085	107	0	696.263		902.84	1303.82	248.451	660.384	618.472	648.465	518.348	872.193	736.626	456.91	-141.593	-142.691	136.438	654.101	467.201	228.85	513.57	619.417	553.227	657.428	639.539	676.647	927.558	943.892	821.99	855.759	778.262	481.305	1174.36	71.3773	-64.7639	541.894	853.58	99.3701	692.012	495.314	563.649	472.892	-218.125	1071.48	1083.86	130.42	1229.45	506.588
22	20.5902	107	0	696.263		418.662	644.185	326.284	-128.074	388.288	2.08972	1070.21	637.603	-199.683	387.915	1110.15	347.959	17.8922	92.2582	600.515	886.099	574.917	670.742	-163.831	332.655	179.964	770.608	793.397	244.064	509.735	566.183	739.389	558.622	373.142	572.354	0.531067	244.431	566.829	649.97	234.293	661.127	200.795	1050.02	1030.16	784.629	388.476	410.881	538.717	802.397
					TOTAL ha-1	20448.5	17592	22000.3	18434.2	18678.1	19672.1	18913.4	17466	19560.7	19351.3	18225.5	15926.7	19543.6	16617.7	17093.6	22238.8	18274.2	17935.6	14852.9	13779.4	20173.6	16522.7	19763.3	15426.5	18835.5	20568.2	16802.1	17043.3	19185.5	17340	14707.2	18482.7	22333.3	19395.4	17138.7	21417.4	20469.4	16607.7	16074.6	21687.3	17476.6	14357.5	17643	18907.8
					TOTAL USD ha-1 yr-1	929.478	799.637	1000.01	837.919	849.003	894.188	859.698	793.911	889.121	879.603	828.43	723.94	888.347	755.352	776.982	1010.85	830.648	815.254	675.13	626.338	916.982	751.032	898.33	701.202	856.159	934.919	763.734	774.694	872.069	788.182	668.509	840.124	1015.15	881.61	779.032	973.518	930.426	754.897	730.663	985.784	794.391	652.613	801.954	859.446
	Timber value from forest harvest USD/ha
*Carrasco et al. 2017; PLoS One (DataS2):	1263
corrected for consumer price index with increase 1.05 from 2016 to 2018	1326.15
Wahid and Ismail 2009, table 13				RM_Cost to maturity on normal soils low	RM_Cost to maturity on normal soils high
	USD_Cost to maturity on normal soils low	USD_Cost to maturity on normal soils high		6750	8550
corrected for 1MR = 0.28 USD june 2007, and consumer price index with increase 1.21: https://www.bls.gov/data/inflation_calculator.htm	1355.2	1694	yr1	4000	5000
	474.32	609.84	yr2	1400	1800
	457.38	592.9	yr3	1350	1750
	2286.9	2896.74
Operation cost:	USD_costs independent small holders 2000	USD_costs estate 2000
*Ismail et al. 2003, corrected for 1 MR =0.21 USD in 2000	372.219	477.252
	smallholder costs USD adjusted for inflation with consumer price index 45.89% to 2018 values	estate costs USD adjusted for inflation with consumer price index 45.89% to 2018 values
	543.03	696.263
	smallholder costs RM/ha)	estate costs (RM/ha)
	1772.47	2272.63
[truncated: 56 more columns]

[truncated: 13 more sheets: Simul_B7.5, Simul_B10, Scenario C, Simul_C2.5, Simul_C5, Simul_C7.5, Simul_C10, Scenario D, Simul_D2.5, Simul_D5, Simul_D7.5, Simul_D10, SUMMARY]
